# Supplementary material for: Multimodal analysis of cfDNA methylomes for early detecting esophageal squamous cell carcinoma and precancerous lesions
Source: Nat Commun. 2024 May 2;15:3700. doi: 10.1038/s41467-024-47886-1 (PMC11065998; doi:10.1038/s41467-024-47886-1)
Supplement: Supplementary file 4 — Supplementary Dataset 1 [file 41467_2024_47886_MOESM4_ESM.xlsx]

## Sheet: Sheet1
Supplementary Data 1. Genes in differentially methylated regions of the ESCC-cfMeth model.
Chr.	Start	End	Symbol	Ensembl	Location	Mythylation	Gene expression
chr1	3092420	3093092	PRDM16	ENSG00000142611	Intron	hypo	non-significant
chr1	3892599	3893141	C1orf174	ENSG00000198912	Exon	hyper	up
chr1	8973887	8974601	CA6	ENSG00000131686	Exon	hypo	non-significant
chr1	148317644	148318711	MIR5087	ENSG00000283676	Exon	hyper	no expression
chr10	29617839	29618345	MIR938	ENSG00000216035	Intron	hyper	no expression
chr10	66298613	66299270	CTNNA3	ENSG00000183230	Intron	hypo	down
chr10	118594343	118594895	PRLHR	ENSG00000119973	Promoter	hyper	non-significant
chr11	2421567	2422092	TRPM5	ENSG00000070985	Promoter	hypo	non-significant
chr11	117775997	117776607	DSCAML1	ENSG00000177103	Intron	hypo	down
chr12	81171982	81172569	ACSS3	ENSG00000111058	Promoter	hypo	down
chr12	111215963	111216713	CUX2	ENSG00000111249	Promoter	hypo	non-significant
chr12	119258404	119259159	LINC00934	ENSG00000281196	Exon	hypo	non-significant
chr13	28485651	28486269	FLT1	ENSG00000102755	Intron	hypo	up
chr13	112104338	112105368	SOX1-OT	ENSG00000224243	Promoter	hyper	non-significant
chr13	112391279	112391963	SPACA7	ENSG00000153498	Intron	hypo	no expression
chr14	89724300	89724866	FOXN3	ENSG00000053254	Intron	hypo	down
chr17	34003617	34004139	ASIC2*	ENSG00000108684	Exon	hypo	up
chr17	34071456	34071983	ASIC2*	ENSG00000108684	Exon	hypo	up
chr17	74694779	74695322	CD300LF	ENSG00000186074	3' UTR	hypo	up
chr17	79258324	79260566	RBFOX3	ENSG00000167281	Intron	hypo	down
chr18	37684302	37684834	MIR4318	ENSG00000266530	Intron	hypo	no expression
chr19	33754936	33755520	KCTD15	ENSG00000153885	Intron	hypo	up
chr19	58439848	58440765	ZNF132	ENSG00000131849	Promoter	hyper	down
chr2	2103406	2103918	MYT1L	ENSG00000186487	Intron	hypo	non-significant
chr20	31602846	31603353	ID1	ENSG00000125968	Promoter	hypo	non-significant
chr20	59128556	59129121	ZNF831	ENSG00000124203	Intron	hypo	non-significant
chr20	61414445	61414949	CDH4	ENSG00000179242	Intron	hypo	up
chr4	133150304	133152751	PCDH10	ENSG00000138650	Promoter	hyper	non-significant
chr4	170270876	170271434	LINC01612	ENSG00000250266	Intron	hypo	non-significant
chr5	11679649	11680243	CTNND2	ENSG00000169862	Intron	hypo	non-significant
chr6	58242894	58243453	LINC00680	ENSG00000215190	Intron	hypo	up
chr6	104940797	104941725	LIN28B-AS1	ENSG00000203809	Promoter	hyper	non-significant
chr7	45713711	45714211	SEPTIN7P2	ENSG00000214765	3' UTR	hypo	up
chr8	136982514	136983013	LINC02055	ENSG00000254101	Intron	hypo	up
chr9	22862385	22863040	LINC01239	ENSG00000234840	Intron	hypo	down
chr9	126376518	126377036	MVB12B	ENSG00000196814	Intron	hypo	non-significant
Abbreviation: ESCC, esophageal squamous cell carcinoma; cfMeth, cell-free DNA methylation; chr, chromosome; hypo, hypomethylation; hyper, hypermethylation.
