# Supplementary material for: Multimodal analysis of cfDNA methylomes for early detecting esophageal squamous cell carcinoma and precancerous lesions
Source: Nat Commun. 2024 May 2;15:3700. doi: 10.1038/s41467-024-47886-1 (PMC11065998; doi:10.1038/s41467-024-47886-1)
Supplement: Supplementary file 5 — Supplementary Dataset 2 [file 41467_2024_47886_MOESM5_ESM.xlsx]

## Sheet: Sheet1
Supplementary Data 2. Genes in regions of copy number variants in ESCC cfDNA.
CNV region				Gene				Impact on survival
Chr	CNV start	CNV end	Type	Gene name	Gene start	Gene end	Oncogene1	p value	HR (95% CI)
2	165000001	166000000	ampl	CSRNP3	165469647	165689407	-	0.078	1.293 (0.972-1.721)
2	165000001	166000000	ampl	GALNT3	165747591	165794682	-	0.86	0.998 (0.975-1.021)
2	165000001	166000000	ampl	SCN1A	165984641	166149214	-	0.076	1.132 (0.987-1.297)
2	165000001	166000000	ampl	SCN2A	165194993	165392310	-	0.24	1.079 (0.951-1.225)
2	165000001	166000000	ampl	SCN3A	165087522	165204067	-	0.56	1.340 (0.495-3.629)
2	165000001	166000000	ampl	TTC21B	165857475	165953843	-	0.39	1.027 (0.968-1.089)
2	179000001	180000000	ampl	CCDC141	178829757	179050086	-	0.97	1.004 (0.823-1.226)
2	179000001	180000000	ampl	CWC22	179944876	180007113	-	0.33	0.961 (0.887-1.041)
2	179000001	180000000	ampl	SESTD1	179101692	179264790	-	0.26	1.024 (0.983-1.067)
2	179000001	180000000	ampl	ZNF385B	179441982	179861505	-	0.66	1.038 (0.879-1.225)
2	189000001	190000000	ampl	ANKAR	189674290	189761193	-	0.45	1.019 (0.970-1.071)
2	189000001	190000000	ampl	ASNSD1	189661385	189670831	-	0.86	1.001 (0.990-1.012)
2	189000001	190000000	ampl	C2orf88	189879609	190203484	-	0.33	0.836 (0.583-1.201)
2	189000001	190000000	ampl	COL3A1	188974320	189012746	-	0.16	1.000 (1.000-1.000)
2	189000001	190000000	ampl	COL5A2	189031896	189225312	-	0.75	1.000 (0.998-1.003)
2	189000001	190000000	ampl	ORMDL1	189770323	189784371	-	0.76	1.001 (0.995-1.006)
2	189000001	190000000	ampl	OSGEPL1	189746660	189763227	-	0.88	0.994 (0.924-1.069)
2	189000001	190000000	ampl	PMS1	189784085	189877629	-	0.8	1.002 (0.984-1.021)
2	189000001	190000000	ampl	SLC40A1	189560579	189583758	-	0.74	1.003 (0.986-1.019)
2	189000001	190000000	ampl	WDR75	189441433	189475565	-	0.99	1.000 (0.993-1.007)
3	67000001	68000000	dele	KBTBD8	66998307	67011210	-	0.3	1.180 (0.862-1.615)
3	67000001	68000000	dele	SUCLG2	67360460	67654614	-	0.019	1.035 (1.006-1.064)
3	126000001	127000000	ampl	ALDH1L1	126103562	126197994	-	0.31	1.038 (0.966-1.115)
3	126000001	127000000	ampl	CFAP100	126394939	126436556	-	0.25	8.402 (0.227-311.556)
3	126000001	127000000	ampl	CHCHD6	126704220	126960406	-	0.81	1.009 (0.934-1.091)
3	126000001	127000000	ampl	CHST13	126524283	126543291	-	0.39	0.263 (0.012-5.564)
3	126000001	127000000	ampl	KLF15	126342635	126357442	-	0.2	1.094 (0.954-1.253)
3	126000001	127000000	ampl	PLXNA1	126988594	127037392	-	0.18	0.979 (0.949-1.010)
3	126000001	127000000	ampl	SLC41A3	126006355	126101561	-	0.54	1.018 (0.962-1.077)
3	126000001	127000000	ampl	TXNRD3	126571779	126655155	-	0.48	1.031 (0.947-1.122)
3	126000001	127000000	ampl	UROC1	126481281	126517773	-	0.82	NA
3	126000001	127000000	ampl	ZXDC	126437601	126475919	-	0.47	1.020 (0.967-1.075)
3	151000001	152000000	ampl	AADAC	151814037	151828488	-	0.082	1.061 (0.992-1.135)
3	151000001	152000000	ampl	AADACL2	151733916	151761339	-	0.92	0.995 (0.912-1.086)
3	151000001	152000000	ampl	GPR171	151197832	151203201	-	0.13	0.906 (0.798-1.028)
3	151000001	152000000	ampl	GPR87	151294086	151316952	-	0.8	1.003 (0.982-1.024)
3	151000001	152000000	ampl	IGSF10	151425384	151458709	-	0.88	1.007 (0.917-1.106)
3	151000001	152000000	ampl	MED12L	151085697	151437072	-	0.9	0.989 (0.842-1.162)
3	151000001	152000000	ampl	P2RY12	151337380	151384812	-	0.64	0.860 (0.457-1.616)
3	151000001	152000000	ampl	P2RY13	151326312	151329548	-	0.15	0.781 (0.558-1.092)
3	151000001	152000000	ampl	P2RY14	151212117	151278467	-	0.59	0.893 (0.592-1.347)
3	151000001	152000000	ampl	SUCNR1	151873643	151884619	-	0.089	0.551 (0.277-1.095)
3	165000001	166000000	ampl	BCHE	165772904	165837472	-	0.039	1.024 (1.001-1.047)
3	165000001	166000000	ampl	SI	164978898	165078495	-	0.65	NA
3	165000001	166000000	ampl	SLITRK3	165186720	165197109	-	0.039	1.230 (1.010-1.497)
3	175000001	176000000	ampl	NAALADL2	174438573	175810552	-	0.038	1.056 (1.003-1.111)
3	189000001	190000000	ampl	P3H2	189956728	190122437	-	0.086	0.989 (0.976-1.002)
3	189000001	190000000	ampl	TP63	189631416	189897279	yes	0.29	0.998 (0.993-1.002)
3	189000001	190000000	ampl	TPRG1	188947214	189325304	-	0.58	1.006 (0.985-1.027)
4	5000001	6000000	dele	C4orf50	5897373	6200555	-	0.11	6.948 (0.645-74.814)
4	5000001	6000000	dele	CRMP1	5748084	5893058	-	0.47	0.972 (0.899-1.050)
4	5000001	6000000	dele	CYTL1	5014586	5019472	-	0.88	0.978 (0.722-1.324)
4	5000001	6000000	dele	EVC	5711197	5814305	-	0.63	1.022 (0.933-1.120)
4	5000001	6000000	dele	EVC2	5542772	5709548	-	0.66	1.062 (0.814-1.386)
4	5000001	6000000	dele	STK32B	5051442	5500998	-	0.79	0.972 (0.786-1.202)
4	6000001	7000000	dele	AC093323.1	6663396	6676755	-	0.11	1.060 (0.987-1.139)
4	6000001	7000000	dele	BLOC1S4	6716055	6717671	-	0.069	1.126 (0.991-1.279)
4	6000001	7000000	dele	JAKMIP1	6026203	6200591	-	0.6	0.833 (0.419-1.658)
4	6000001	7000000	dele	KIAA0232	6781375	6884170	-	0.041	1.097 (1.004-1.198)
4	6000001	7000000	dele	MAN2B2	6575175	6623362	-	0.097	1.078 (0.987-1.178)
4	6000001	7000000	dele	MRFAP1	6640091	6642745	-	0.15	1.004 (0.999-1.009)
4	6000001	7000000	dele	MRFAP1L1	6707701	6709880	-	0.23	1.016 (0.990-1.044)
4	6000001	7000000	dele	PPP2R2C	6320578	6563600	-	0.87	0.996 (0.953-1.041)
4	6000001	7000000	dele	S100P	6693069	6697170	-	0.055	1.003 (1.000-1.005)
4	6000001	7000000	dele	TBC1D14	6909242	7033118	-	0.88	1.003 (0.963-1.045)
4	6000001	7000000	dele	WFS1	6269849	6303265	-	0.12	1.032 (0.992-1.072)
4	7000001	8000000	dele	ABLIM2	7965310	8158832	-	0.82	1.014 (0.899-1.145)
4	7000001	8000000	dele	AFAP1	7758714	7939926	-	0.91	0.995 (0.921-1.076)
4	7000001	8000000	dele	CCDC96	7040849	7042939	-	0.43	2.171 (0.320-14.730)
4	7000001	8000000	dele	GRPEL1	7058906	7068197	-	0.35	0.982 (0.945-1.020)
4	7000001	8000000	dele	PSAPL1	7430294	7434973	-	0.96	1.010 (0.702-1.452)
4	7000001	8000000	dele	SORCS2	7192538	7742836	-	0.81	1.028 (0.823-1.285)
4	7000001	8000000	dele	TADA2B	7041899	7057952	-	0.32	1.082 (0.927-1.264)
4	10000001	11000000	dele	CLNK	10486395	10684865	-	0.57	0.672 (0.168-2.692)
4	10000001	11000000	dele	SLC2A9	9771153	10054936	-	0.16	1.045 (0.982-1.112)
4	10000001	11000000	dele	WDR1	10074339	10116949	-	0.41	1.003 (0.996-1.010)
4	10000001	11000000	dele	ZNF518B	10439874	10457410	-	0.69	1.015 (0.941-1.095)
4	26000001	27000000	dele	CCKAR	26481400	26490462	-	0.33	1.419 (0.701-2.872)
4	26000001	27000000	dele	RBPJ	26163455	26435131	-	0.91	0.998 (0.962-1.035)
4	26000001	27000000	dele	STIM2	26857678	27025381	-	0.65	0.983 (0.911-1.059)
4	26000001	27000000	dele	TBC1D19	26576437	26755351	-	0.23	1.075 (0.955-1.209)
4	35000001	36000000	dele	ARAP2	35948221	36244509	-	0.82	1.005 (0.965-1.046)
4	41000001	42000000	dele	APBB2	40810027	41216714	-	0.98	0.999 (0.962-1.038)
4	41000001	42000000	dele	DCAF4L1	41981696	41986467	-	0.011	2.379 (1.215-4.658)
4	41000001	42000000	dele	LIMCH1	41359607	41700044	-	0.54	1.016 (0.966-1.069)
4	41000001	42000000	dele	PHOX2B	41744082	41748970	-	0.78	NA
4	41000001	42000000	dele	SLC30A9	41990472	42090457	-	0.14	1.035 (0.989-1.083)
4	41000001	42000000	dele	TMEM33	41935120	41960572	-	0.7	0.993 (0.957-1.030)
4	41000001	42000000	dele	UCHL1	41256413	41268455	yes	0.35	0.997 (0.992-1.003)
4	43000001	44000000	dele	GRXCR1	42893267	43030658	-	0.17	NA
4	44000001	45000000	dele	GNPDA2	44682200	44726595	-	0.061	1.098 (0.996-1.211)
4	44000001	45000000	dele	GUF1	44678427	44700926	-	0.99	0.999 (0.906-1.102)
4	44000001	45000000	dele	YIPF7	44622065	44678556	-	0.8	0.546 (0.005-56.758)
4	57000001	58000000	ampl	IGFBP7	57030773	57110385	-	0.2	1.002 (0.999-1.004)
4	57000001	58000000	ampl	POLR2B	56977722	57031168	-	0.16	1.015 (0.994-1.037)
4	141000001	142000000	dele	IL15	141636599	141733987	-	0.93	1.004 (0.922-1.092)
4	141000001	142000000	dele	RNF150	140859807	141212877	-	0.54	1.036 (0.924-1.161)
4	141000001	142000000	dele	ZNF330	141220887	141234697	-	0.67	0.990 (0.942-1.039)
4	142000001	143000000	dele	INPP4B	142023160	142847432	-	0.46	0.972 (0.902-1.048)
4	146000001	147000000	dele	LSM6	146175685	146200000	-	0.8	1.005 (0.971-1.039)
4	146000001	147000000	dele	POU4F2	146638893	146642474	-	0.73	NA
4	146000001	147000000	dele	REELD1	146214515	146230878	-	0.98	0.969 (0.075-12.551)
4	146000001	147000000	dele	SLC10A7	146253975	146521964	-	0.48	1.044 (0.926-1.176)
4	146000001	147000000	dele	TTC29	146706638	146945882	-	0.93	0.878 (0.052-14.729)
4	147000001	148000000	dele	ARHGAP10	147732063	148072780	-	0.21	1.030 (0.983-1.080)
4	147000001	148000000	dele	EDNRA	147480917	147544954	-	0.82	1.009 (0.931-1.095)
4	147000001	148000000	dele	PRMT9	147637785	147684230	-	0.026	1.260 (1.028-1.545)
4	147000001	148000000	dele	TMEM184C	147617383	147672044	-	0.62	1.029 (0.921-1.149)
4	150000001	151000000	dele	DCLK2	150078274	150257457	-	0.053	1.165 (0.998-1.359)
4	150000001	151000000	dele	LRBA	150264531	151015727	-	0.63	1.010 (0.971-1.050)
4	150000001	151000000	dele	MAB21L2	150581922	150584693	-	0.34	NA
4	153000001	154000000	dele	MND1	153344649	153415118	-	0.66	1.022 (0.928-1.124)
4	153000001	154000000	dele	RNF175	153710125	153760235	-	0.35	1.143 (0.864-1.512)
4	153000001	154000000	dele	SFRP2	153780592	153789120	-	0.088	1.006 (0.999-1.012)
4	153000001	154000000	dele	TLR2	153684070	153705702	-	0.0063	1.020 (1.006-1.035)
4	153000001	154000000	dele	TMEM131L	153466346	153636711	-	0.29	0.952 (0.867-1.044)
4	153000001	154000000	dele	TRIM2	153152342	153339320	-	0.67	1.003 (0.988-1.018)
4	154000001	155000000	dele	DCHS2	154231742	154495570	-	0.41	0.883 (0.655-1.190)
4	154000001	155000000	dele	FGA	154583126	154590766	-	0.65	1.214 (0.528-2.794)
4	154000001	155000000	dele	FGB	154562956	154571086	-	0.28	1.201 (0.861-1.676)
4	154000001	155000000	dele	FGG	154604134	154612967	-	0.63	1.139 (0.673-1.926)
4	154000001	155000000	dele	LRAT	154626945	154753118	-	0.45	1.060 (0.910-1.236)
4	154000001	155000000	dele	PLRG1	154535006	154550435	-	0.89	1.002 (0.978-1.026)
4	154000001	155000000	dele	RBM46	154781213	154828813	-	0.8	0.935 (0.555-1.576)
4	155000001	156000000	dele	ASIC5	155829729	155866273	-	0.63	NA
4	155000001	156000000	dele	CTSO	155924118	155953917	-	0.11	1.055 (0.989-1.127)
4	155000001	156000000	dele	GUCY1A1	155666711	155732349	-	0.4	1.014 (0.981-1.049)
4	155000001	156000000	dele	GUCY1B1	155758992	155807591	-	0.16	1.048 (0.981-1.120)
4	155000001	156000000	dele	MAP9	155342658	155376970	-	0.7	1.024 (0.909-1.152)
4	155000001	156000000	dele	NPY2R	155208629	155217078	-	0.92	NA
4	155000001	156000000	dele	TDO2	155854738	155920406	-	0.53	0.983 (0.933-1.036)
4	156000001	157000000	dele	PDGFC	156760454	156971394	-	0.81	0.994 (0.946-1.044)
4	162000001	163000000	dele	FSTL5	161383897	162164035	-	0.41	0.910 (0.728-1.138)
4	166000001	167000000	dele	SPOCK3	166733384	167234796	-	0.77	1.010 (0.943-1.083)
4	166000001	167000000	dele	TLL1	165873258	166103895	-	0.83	1.014 (0.887-1.160)
4	169000001	170000000	dele	CBR4	168863770	169010275	-	0.55	1.035 (0.926-1.156)
4	169000001	170000000	dele	CLCN3	169612633	169723673	-	0.32	1.019 (0.982-1.058)
4	169000001	170000000	dele	HPF1	169729465	169757953	-	0.26	1.034 (0.976-1.095)
4	169000001	170000000	dele	MFAP3L	169986597	170033031	-	0.27	1.112 (0.921-1.342)
4	169000001	170000000	dele	NEK1	169392857	169612629	-	0.14	1.113 (0.964-1.285)
4	169000001	170000000	dele	SH3RF1	169094256	169271105	-	0.76	1.020 (0.901-1.154)
4	170000001	171000000	dele	AADAT	170060222	170091699	-	0.038	1.211 (1.011-1.450)
4	171000001	172000000	dele	GALNTL6	171812254	173041559	-	0.8	1.595 (0.041-61.914)
4	173000001	174000000	dele	GALNT7	173168753	173323967	-	0.88	1.004 (0.950-1.062)
4	173000001	174000000	dele	HAND2	173524969	173530229	-	0.045	1.048 (1.001-1.096)
4	173000001	174000000	dele	HMGB2	173331695	173335125	-	0.67	0.998 (0.991-1.006)
4	173000001	174000000	dele	SAP30	173369969	173377532	-	0.3	1.035 (0.970-1.104)
4	173000001	174000000	dele	SCRG1	173384701	173406380	-	0.048	1.308 (1.002-1.707)
4	174000001	175000000	dele	ADAM29	174829668	174978180	-	0.28	NA
4	174000001	175000000	dele	CEP44	174283677	174333380	-	0.16	1.065 (0.976-1.161)
4	174000001	175000000	dele	FBXO8	174236658	174284264	-	0.39	1.040 (0.951-1.138)
4	174000001	175000000	dele	GLRA3	174636914	174829314	-	0.6	1.293 (0.491-3.405)
4	174000001	175000000	dele	HPGD	174490177	174523154	-	0.86	1.002 (0.982-1.022)
4	175000001	176000000	dele	GPM6A	175632934	176002664	yes	0.1	1.029 (0.994-1.065)
4	183000001	184000000	dele	CDKN2AIP	183444591	183448198	-	0.37	1.042 (0.952-1.141)
4	183000001	184000000	dele	CLDN22	183318194	183320774	-	0.69	0.836 (0.342-2.045)
4	183000001	184000000	dele	CLDN24	183321764	183322426	-	0.54	0.784 (0.357-1.722)
4	183000001	184000000	dele	ING2	183504994	183511096	-	0.88	1.006 (0.931-1.087)
4	183000001	184000000	dele	RWDD4	183639635	183659225	-	0.67	0.985 (0.916-1.058)
4	183000001	184000000	dele	STOX2	183797692	184023526	-	0.33	0.966 (0.902-1.035)
4	183000001	184000000	dele	TRAPPC11	183659267	183713594	-	0.56	0.977 (0.903-1.057)
4	183000001	184000000	dele	WWC2	183099293	183320777	-	0.35	0.962 (0.886-1.043)
4	184000001	185000000	dele	ACSL1	184755595	184826818	-	0.032	1.014 (1.001-1.027)
4	184000001	185000000	dele	CASP3	184627696	184649509	-	0.73	0.990 (0.937-1.046)
4	184000001	185000000	dele	CENPU	184694618	184734133	-	0.67	0.990 (0.943-1.038)
4	184000001	185000000	dele	ENPP6	184088706	184221230	-	0.92	1.025 (0.635-1.655)
4	184000001	185000000	dele	IRF2	184387713	184474580	yes	0.49	1.027 (0.952-1.107)
4	184000001	185000000	dele	PRIMPOL	184649613	184694963	-	0.6	1.038 (0.905-1.190)
4	188000001	189000000	dele	TRIML1	188139419	188147743	-	0.46	0.447 (0.052-3.867)
4	188000001	189000000	dele	TRIML2	188091273	188109603	-	0.27	1.055 (0.958-1.162)
4	188000001	189000000	dele	ZFP42	187995771	188005050	-	0.075	1.328 (0.972-1.815)
5	1000001	2000000	ampl	CLPTM1L	1317744	1345099	-	0.35	0.995 (0.983-1.006)
5	1000001	2000000	ampl	IRX4	1877413	1887236	-	0.57	0.986 (0.940-1.035)
5	1000001	2000000	ampl	LPCAT1	1456480	1523977	-	0.49	0.986 (0.948-1.026)
5	1000001	2000000	ampl	MRPL36	1798386	1801366	-	0.25	0.989 (0.972-1.007)
5	1000001	2000000	ampl	NDUFS6	1801400	1816605	-	0.44	0.993 (0.976-1.011)
5	1000001	2000000	ampl	NKD2	1008829	1038943	-	0.44	0.980 (0.933-1.030)
5	1000001	2000000	ampl	SLC12A7	1050376	1112035	-	0.92	0.998 (0.956-1.041)
5	1000001	2000000	ampl	SLC6A18	1225355	1246189	-	1	0.000 (0.000-Inf)
5	1000001	2000000	ampl	SLC6A19	1201595	1225117	-	0.55	NA
5	1000001	2000000	ampl	SLC6A3	1392790	1445430	-	0.82	1.003 (0.978-1.029)
5	1000001	2000000	ampl	TERT	1253147	1295069	-	0.48	1.415 (0.537-3.723)
5	2000001	3000000	ampl	C5orf38	2752131	2755397	-	0.97	1.002 (0.927-1.082)
5	2000001	3000000	ampl	IRX2	2745845	2751662	-	0.89	0.995 (0.925-1.070)
5	3000001	4000000	ampl	IRX1	3596054	3601403	-	0.57	0.964 (0.851-1.093)
5	5000001	6000000	ampl	ADAMTS16	5140330	5320304	-	0.018	1.181 (1.029-1.357)
5	5000001	6000000	ampl	ICE1	5420664	5490234	-	0.91	0.998 (0.957-1.040)
5	6000001	7000000	ampl	MED10	6371881	6378594	-	0.7	0.994 (0.964-1.025)
5	6000001	7000000	ampl	NSUN2	6599239	6633291	-	0.28	0.990 (0.973-1.008)
5	6000001	7000000	ampl	SRD5A1	6633343	6674386	-	0.71	1.006 (0.973-1.041)
5	6000001	7000000	ampl	TENT4A	6713007	6757048	-	0.89	0.997 (0.958-1.038)
5	6000001	7000000	ampl	UBE2QL1	6448623	6494909	-	0.99	1.001 (0.891-1.124)
5	7000001	8000000	ampl	ADCY2	7396208	7830081	-	0.6	1.011 (0.971-1.053)
5	7000001	8000000	ampl	C5orf49	7830378	7851490	-	0.21	3.253 (0.513-20.614)
5	7000001	8000000	ampl	FASTKD3	7859159	7869037	-	0.54	0.969 (0.877-1.071)
5	7000001	8000000	ampl	MTRR	7851186	7906025	-	0.36	0.983 (0.947-1.020)
5	9000001	10000000	ampl	SEMA5A	9035026	9546075	-	0.98	1.001 (0.921-1.088)
5	9000001	10000000	ampl	TAS2R1	9628997	9712378	-	0.066	NA
5	11000001	12000000	ampl	CTNND2	10971840	11904043	yes	0.15	1.094 (0.968-1.237)
5	13000001	14000000	ampl	DNAH5	13690331	13944543	-	0.2	0.795 (0.559-1.130)
5	14000001	15000000	ampl	ANKH	14704800	14871785	-	0.85	0.998 (0.977-1.019)
5	14000001	15000000	ampl	OTULIN	14664664	14699711	-	0.55	0.988 (0.950-1.028)
5	14000001	15000000	ampl	OTULINL	14581775	14615007	-	0.55	1.054 (0.886-1.254)
5	14000001	15000000	ampl	TRIO	14143702	14532128	yes	0.74	0.998 (0.989-1.008)
5	15000001	16000000	ampl	FBXL7	15500196	15939795	-	0.23	1.068 (0.959-1.190)
5	16000001	17000000	ampl	MARCHF11	16067139	16180762	-	0.71	0.889 (0.481-1.643)
5	16000001	17000000	ampl	MYO10	16661914	16936276	-	0.29	0.986 (0.961-1.012)
5	16000001	17000000	ampl	RETREG1	16473038	16617058	-	0.74	1.010 (0.953-1.071)
5	16000001	17000000	ampl	ZNF622	16451519	16465792	-	0.52	0.987 (0.948-1.027)
5	19000001	20000000	ampl	CDH18	19472951	20575873	-	0.37	1.049 (0.945-1.165)
5	22000001	23000000	ampl	CDH12	21750673	22853622	-	0.99	0.999 (0.859-1.161)
5	23000001	24000000	ampl	PRDM9	23443586	23528597	yes	0.4	0.192 (0.004-9.146)
5	26000001	27000000	ampl	CDH9	26880600	27121150	-	0.48	1.461 (0.507-4.216)
5	31000001	32000000	ampl	C5orf22	31532266	31555058	-	0.48	0.978 (0.918-1.041)
5	31000001	32000000	ampl	CDH6	31193750	31329146	-	0.68	0.984 (0.912-1.061)
5	31000001	32000000	ampl	DROSHA	31400497	31532196	-	0.55	0.993 (0.972-1.015)
5	31000001	32000000	ampl	PDZD2	31639410	32110931	-	0.99	1.000 (0.971-1.030)
5	32000001	33000000	ampl	GOLPH3	32124704	32174350	yes	0.59	1.007 (0.983-1.031)
5	32000001	33000000	ampl	MTMR12	32226994	32313009	-	0.56	1.016 (0.962-1.073)
5	32000001	33000000	ampl	NPR3	32689070	32791724	-	0.75	0.994 (0.960-1.029)
5	32000001	33000000	ampl	SUB1	32531633	32604079	-	0.14	0.995 (0.989-1.002)
5	32000001	33000000	ampl	ZFR	32354350	32444761	-	0.14	0.981 (0.957-1.006)
5	35000001	36000000	ampl	AGXT2	34998101	35048135	-	0.91	NA
5	35000001	36000000	ampl	CAPSL	35904295	35938779	-	0.077	3.702 (0.867-15.806)
5	35000001	36000000	ampl	IL7R	35852695	35879603	yes	0.79	0.997 (0.977-1.018)
5	35000001	36000000	ampl	PRLR	35048756	35230589	-	0.74	1.018 (0.913-1.136)
5	35000001	36000000	ampl	SPEF2	35617844	35814611	-	0.53	0.967 (0.872-1.072)
5	35000001	36000000	ampl	UGT3A1	35951010	36001028	-	0.47	0.706 (0.273-1.826)
7	11000001	12000000	ampl	PHF14	10973336	11169630	-	0.81	0.996 (0.962-1.030)
7	11000001	12000000	ampl	THSD7A	11370357	11832198	-	0.1	1.443 (0.928-2.244)
7	15000001	16000000	ampl	AGMO	15200318	15562015	-	0.73	0.967 (0.802-1.168)
7	15000001	16000000	ampl	MEOX2	15611212	15686812	-	0.13	1.150 (0.961-1.377)
8	37000001	38000000	ampl	ADGRA2	37784191	37844896	-	0.23	1.032 (0.981-1.087)
8	37000001	38000000	ampl	ADRB3	37962991	37966965	-	0.094	2.004 (0.889-4.518)
8	37000001	38000000	ampl	BRF2	37843268	37849904	yes	0.28	0.955 (0.878-1.039)
8	37000001	38000000	ampl	ERLIN2	37736601	37759101	-	0.22	0.984 (0.960-1.010)
8	37000001	38000000	ampl	GOT1L1	37934281	37940129	-	0.75	NA
8	37000001	38000000	ampl	PLPBP	37762593	37779767	-	0.63	0.994 (0.971-1.018)
8	37000001	38000000	ampl	RAB11FIP1	37858618	37899467	-	0.13	1.012 (0.997-1.028)
8	37000001	38000000	ampl	ZNF703	37695751	37700021	yes	0.43	1.019 (0.972-1.070)
8	40000001	41000000	ampl	IDO2	39934614	40016391	-	0.76	0.762 (0.131-4.444)
8	40000001	41000000	ampl	TCIM	40153455	40155308	-	0.33	1.005 (0.995-1.016)
8	40000001	41000000	ampl	ZMAT4	40530590	40897833	-	0.38	1.092 (0.898-1.328)
8	42000001	43000000	ampl	AP3M2	42152946	42171673	-	0.42	0.987 (0.955-1.019)
8	42000001	43000000	ampl	CHRNA6	42752620	42796392	-	0.16	0.417 (0.124-1.396)
8	42000001	43000000	ampl	CHRNB3	42697376	42737407	-	0.71	NA
8	42000001	43000000	ampl	DKK4	42374068	42377232	-	0.49	0.905 (0.680-1.204)
8	42000001	43000000	ampl	HOOK3	42896932	43030539	-	0.99	1.000 (0.956-1.046)
8	42000001	43000000	ampl	IKBKB	42271302	42332653	-	0.77	0.998 (0.984-1.012)
8	42000001	43000000	ampl	KAT6A	41929479	42052026	yes	0.81	0.998 (0.980-1.016)
8	42000001	43000000	ampl	PLAT	42175233	42207724	-	0.46	0.997 (0.989-1.005)
8	42000001	43000000	ampl	POLB	42338454	42371808	-	0.33	0.990 (0.970-1.011)
8	42000001	43000000	ampl	RNF170	42849637	42897290	-	0.54	1.023 (0.951-1.101)
8	42000001	43000000	ampl	SLC20A2	42416475	42541926	-	0.77	0.998 (0.988-1.009)
8	42000001	43000000	ampl	SMIM19	42541155	42555193	-	0.73	0.997 (0.978-1.016)
8	42000001	43000000	ampl	THAP1	42836674	42843325	-	0.17	0.867 (0.707-1.063)
8	42000001	43000000	ampl	VDAC3	42391624	42405897	-	0.67	0.998 (0.991-1.006)
8	49000001	50000000	ampl	PPDPFL	49054311	49076090	-	0.2	0.117 (0.004-3.109)
8	51000001	52000000	ampl	PCMTD1	51817575	51899186	-	0.81	1.002 (0.987-1.016)
8	51000001	52000000	ampl	PXDNL	51319578	51809445	-	0.49	0.782 (0.392-1.560)
8	52000001	53000000	ampl	ALKAL1	52534037	52565507	-	0.062	1.018 (0.999-1.037)
8	52000001	53000000	ampl	NPBWR1	52938431	52941117	-	0.9	0.902 (0.182-4.470)
8	52000001	53000000	ampl	RB1CC1	52622456	52745843	-	0.88	1.003 (0.970-1.036)
8	52000001	53000000	ampl	ST18	52110839	52460959	-	0.25	1.225 (0.867-1.729)
8	55000001	56000000	ampl	LYN	55879813	56014168	-	0.3	0.976 (0.932-1.022)
8	55000001	56000000	ampl	TGS1	55773142	55825448	-	0.08	0.952 (0.901-1.006)
8	55000001	56000000	ampl	TMEM68	55696424	55773407	-	0.64	0.983 (0.916-1.055)
8	55000001	56000000	ampl	XKR4	55102389	55542054	-	0.17	1.365 (0.879-2.118)
8	56000001	57000000	ampl	CHCHD7	56211686	56218798	-	0.56	0.992 (0.966-1.019)
8	56000001	57000000	ampl	IMPAD1	56957933	56993844	-	0.24	0.973 (0.930-1.018)
8	56000001	57000000	ampl	MOS	56112942	56113982	yes	0.55	NA
8	56000001	57000000	ampl	PENK	56436674	56446734	-	0.37	1.029 (0.967-1.094)
8	56000001	57000000	ampl	PLAG1	56160904	56211324	yes	0.6	1.028 (0.928-1.138)
8	56000001	57000000	ampl	RPS20	56067295	56074581	-	0.55	1.000 (0.999-1.000)
8	56000001	57000000	ampl	SDR16C5	56300010	56320776	-	0.47	0.989 (0.961-1.019)
8	59000001	60000000	ampl	TOX	58805418	59119208	-	0.9	0.981 (0.732-1.315)
8	61000001	62000000	ampl	ASPH	61500556	61714640	-	0.4	1.003 (0.997-1.009)
8	61000001	62000000	ampl	CLVS1	61057158	61501645	-	0.23	1.395 (0.812-2.395)
8	63000001	64000000	ampl	GGH	63015079	63039171	-	0.63	0.995 (0.973-1.017)
8	63000001	64000000	ampl	YTHDF3	63168553	63212786	-	0.36	0.985 (0.954-1.017)
8	64000001	65000000	ampl	BHLHE22	64580367	64583628	-	0.72	1.180 (0.477-2.924)
8	64000001	65000000	ampl	CYP7B1	64587763	64798761	-	0.6	1.017 (0.955-1.083)
8	65000001	66000000	ampl	ARMC1	65602456	65634217	-	0.59	0.988 (0.946-1.032)
8	65000001	66000000	ampl	MTFR1	65644734	65771261	-	0.68	0.992 (0.957-1.029)
8	65000001	66000000	ampl	PDE7A	65717510	65842322	-	0.1	0.976 (0.948-1.005)
8	66000001	67000000	ampl	AC009879.2	66430185	66445324	-	0.77	NA
8	66000001	67000000	ampl	AC009879.3	66432486	66518524	-	0.95	0.972 (0.369-2.563)
8	66000001	67000000	ampl	ADHFE1	66432486	66468907	-	0.032	1.099 (1.008-1.197)
8	66000001	67000000	ampl	C8orf44	66667615	66685564	-	0.55	1.068 (0.861-1.323)
8	66000001	67000000	ampl	CRH	66176382	66178725	-	0.42	NA
8	66000001	67000000	ampl	DNAJC5B	66021560	66100526	-	0.17	0.666 (0.374-1.186)
8	66000001	67000000	ampl	MCMDC2	66870749	66922048	-	0.57	0.802 (0.370-1.735)
8	66000001	67000000	ampl	MYBL1	66562175	66614247	-	0.95	1.010 (0.764-1.334)
8	66000001	67000000	ampl	PPP1R42	66964099	67056604	-	0.3	5.896 (0.205-169.170)
8	66000001	67000000	ampl	RRS1	66429028	66430733	-	0.54	0.990 (0.958-1.023)
8	66000001	67000000	ampl	SGK3	66667596	66862022	-	0.87	1.008 (0.921-1.102)
8	66000001	67000000	ampl	TCF24	66946501	66962590	-	0.47	0.611 (0.159-2.347)
8	66000001	67000000	ampl	TRIM55	66126896	66175487	-	0.097	1.423 (0.939-2.158)
8	66000001	67000000	ampl	VCPIP1	66628487	66667217	-	0.71	0.974 (0.848-1.119)
8	66000001	67000000	ampl	VXN	66493208	66518524	-	0.022	1.813 (1.088-3.023)
8	67000001	68000000	ampl	ARFGEF1	67173511	67343677	-	0.2	1.021 (0.989-1.053)
8	67000001	68000000	ampl	COPS5	67043079	67083783	yes	0.92	0.999 (0.981-1.017)
8	67000001	68000000	ampl	CPA6	67422038	67746385	-	0.35	0.956 (0.869-1.051)
8	67000001	68000000	ampl	CSPP1	67062426	67196263	-	0.21	0.935 (0.841-1.040)
8	67000001	68000000	ampl	PREX2	67952118	68237030	-	0.47	1.064 (0.900-1.257)
8	72000001	73000000	ampl	KCNB2	72537391	72938349	-	0.57	0.888 (0.592-1.332)
8	72000001	73000000	ampl	TRPA1	72019917	72075617	-	0.31	0.899 (0.731-1.104)
8	73000001	74000000	ampl	AC022826.2	73688691	73878854	-	0.26	1.197 (0.873-1.642)
8	73000001	74000000	ampl	C8orf89	73241329	73259502	-	0.36	0.326 (0.029-3.663)
8	73000001	74000000	ampl	ELOC	73939169	73972287	-	0.57	0.996 (0.983-1.010)
8	73000001	74000000	ampl	LY96	73991352	74029087	-	0.61	0.983 (0.922-1.049)
8	73000001	74000000	ampl	RDH10	73294612	73325281	-	0.022	1.005 (1.001-1.010)
8	73000001	74000000	ampl	RPL7	73290267	73295789	-	0.97	1.000 (1.000-1.000)
8	73000001	74000000	ampl	SBSPON	73064540	73124088	-	0.41	0.961 (0.876-1.056)
8	73000001	74000000	ampl	STAU2	73420369	73747708	-	0.035	1.029 (1.002-1.057)
8	73000001	74000000	ampl	TERF1	73008864	73048122	-	0.5	1.016 (0.970-1.064)
8	73000001	74000000	ampl	TMEM70	73972437	73982783	-	0.94	1.002 (0.959-1.047)
8	73000001	74000000	ampl	UBE2W	73780097	73878910	-	0.6	0.983 (0.923-1.047)
8	76000001	77000000	ampl	PEX2	76980258	77001044	-	0.61	1.008 (0.978-1.038)
8	76000001	77000000	ampl	ZFHX4	76681219	76867285	-	0.25	1.049 (0.967-1.138)
8	78000001	79000000	ampl	IL7	78675743	78805523	-	0.2	1.256 (0.884-1.786)
8	78000001	79000000	ampl	PKIA	78516139	78605267	-	0.15	1.117 (0.961-1.297)
8	78000001	79000000	ampl	ZC2HC1A	78666047	78719765	-	0.63	1.024 (0.930-1.127)
8	84000001	85000000	ampl	RALYL	84182787	84921844	-	0.57	0.761 (0.293-1.975)
8	86000001	87000000	ampl	ATP6V0D2	85987323	86154228	-	0.34	0.778 (0.464-1.303)
8	86000001	87000000	ampl	CNBD1	86866442	87615219	-	0.048	1.641 (1.004-2.682)
8	86000001	87000000	ampl	CNGB3	86553977	86743675	-	0.12	5.125 (0.664-39.565)
8	86000001	87000000	ampl	CPNE3	86514427	86561498	-	0.47	1.008 (0.986-1.031)
8	86000001	87000000	ampl	PSKH2	86048373	86088621	-	0.96	NA
8	86000001	87000000	ampl	RMDN1	86468257	86514357	-	0.79	0.996 (0.967-1.026)
8	86000001	87000000	ampl	SLC7A13	86214052	86321146	-	0.46	NA
8	86000001	87000000	ampl	WWP1	86342738	86478420	-	0.41	1.020 (0.973-1.069)
8	87000001	88000000	ampl	DCAF4L2	87870743	87874068	-	0.41	0.509 (0.101-2.577)
8	88000001	89000000	ampl	MMP16	88032009	88328025	-	0.67	1.035 (0.884-1.211)
8	90000001	91000000	ampl	C8orf88	90958637	90985257	-	0.6	1.018 (0.953-1.088)
8	90000001	91000000	ampl	CALB1	90058608	90095475	-	0.29	1.003 (0.997-1.009)
8	90000001	91000000	ampl	DECR1	90001405	90052092	-	0.66	1.005 (0.984-1.026)
8	90000001	91000000	ampl	NBN	89933336	90003228	-	1	1.000 (0.964-1.037)
8	90000001	91000000	ampl	NECAB1	90791550	90959408	-	0.28	1.307 (0.805-2.123)
8	90000001	91000000	ampl	PIP4P2	90993796	91041064	-	0.5	1.041 (0.926-1.171)
8	90000001	91000000	ampl	TMEM64	90621995	90791632	-	0.064	0.922 (0.846-1.005)
8	91000001	92000000	ampl	LRRC69	91101832	91219236	-	0.42	1.091 (0.883-1.348)
8	91000001	92000000	ampl	OTUD6B	91070196	91087095	-	0.12	0.941 (0.872-1.015)
8	91000001	92000000	ampl	RUNX1T1	91954967	92103286	yes	0.31	1.092 (0.920-1.296)
8	92000001	93000000	ampl	TRIQK	92883530	93017673	-	0.77	1.011 (0.939-1.088)
8	94000001	95000000	ampl	CCNE2	94879770	94896678	-	0.42	1.024 (0.967-1.085)
8	94000001	95000000	ampl	CDH17	94127171	94217303	yes	0.83	0.886 (0.292-2.693)
8	94000001	95000000	ampl	DPY19L4	94719703	94793836	-	0.75	1.009 (0.952-1.070)
8	94000001	95000000	ampl	ESRP1	94641074	94707466	-	0.92	0.999 (0.984-1.015)
8	94000001	95000000	ampl	FSBP	94372170	94436952	-	0.15	0.868 (0.715-1.053)
8	94000001	95000000	ampl	GEM	94249253	94262350	-	0.051	1.007 (1.000-1.014)
8	94000001	95000000	ampl	INTS8	94813311	94881746	yes	0.5	1.010 (0.982-1.039)
8	94000001	95000000	ampl	NDUFAF6	94895767	95116455	-	0.8	0.991 (0.921-1.066)
8	94000001	95000000	ampl	RAD54B	94371960	94475109	-	0.23	0.950 (0.875-1.032)
8	94000001	95000000	ampl	TP53INP1	94925972	94949411	-	0.92	0.998 (0.959-1.039)
8	94000001	95000000	ampl	VIRMA	94487693	94553529	-	0.66	0.991 (0.951-1.032)
8	99000001	100000000	ampl	COX6C	99873200	99894062	-	0.18	1.001 (1.000-1.002)
8	99000001	100000000	ampl	RGS22	99960936	100131268	-	0.0064	3.412 (1.413-8.241)
8	99000001	100000000	ampl	VPS13B	99013266	99877580	-	0.6	0.988 (0.945-1.034)
8	103000001	104000000	ampl	AC012213.5	103398658	103501895	-	0.47	4.424 (0.080-243.199)
8	103000001	104000000	ampl	ATP6V1C1	103021063	103073051	-	0.4	1.012 (0.984-1.042)
8	103000001	104000000	ampl	BAALC	103140710	103230305	yes	0.44	1.019 (0.971-1.070)
8	103000001	104000000	ampl	CTHRC1	103371515	103382997	-	0.079	1.006 (0.999-1.013)
8	103000001	104000000	ampl	DCAF13	103414714	103443453	-	0.33	0.989 (0.968-1.011)
8	103000001	104000000	ampl	FZD6	103298433	103332866	-	0.29	1.008 (0.993-1.023)
8	103000001	104000000	ampl	RIMS2	103500748	104256094	-	0.028	1.048 (1.005-1.094)
8	103000001	104000000	ampl	SLC25A32	103398635	103415189	-	0.62	0.986 (0.934-1.042)
8	105000001	106000000	ampl	ZFPM2	104590733	105804532	-	0.0097	1.219 (1.049-1.415)
8	106000001	107000000	ampl	ABRA	106759483	106770245	-	0.17	1.512 (0.836-2.733)
8	106000001	107000000	ampl	OXR1	106359476	106752694	-	0.14	1.029 (0.990-1.070)
8	107000001	108000000	ampl	ANGPT1	107249482	107498055	-	0.027	1.110 (1.012-1.218)
8	107000001	108000000	ampl	RSPO2	107899316	108083648	-	0.49	1.083 (0.865-1.356)
8	108000001	109000000	ampl	EIF3E	108201216	108435333	yes	0.82	1.000 (0.997-1.004)
8	108000001	109000000	ampl	EMC2	108443601	108486918	-	0.26	1.012 (0.991-1.033)
8	109000001	110000000	ampl	EBAG9	109539711	109565996	-	0.79	1.006 (0.964-1.049)
8	109000001	110000000	ampl	ENY2	109334324	109345953	-	0.96	1.000 (0.989-1.010)
8	109000001	110000000	ampl	KCNV1	109963645	109975847	-	0.11	2.757 (0.797-9.535)
8	109000001	110000000	ampl	NUDCD1	109240919	109334385	-	0.2	0.963 (0.909-1.020)
8	109000001	110000000	ampl	PKHD1L1	109362477	109530330	-	0.46	0.883 (0.635-1.228)
8	109000001	110000000	ampl	SYBU	109573978	109691791	-	0.27	1.035 (0.973-1.101)
8	109000001	110000000	ampl	TRHR	109086621	109119584	-	0.19	NA
8	112000001	113000000	ampl	CSMD3	112222928	113437099	-	0.31	0.695 (0.344-1.405)
8	115000001	116000000	ampl	TRPS1	115408496	115809673	-	0.37	1.006 (0.992-1.020)
8	116000001	117000000	ampl	AARD	116938199	116944487	-	0.021	1.219 (1.030-1.443)
8	116000001	117000000	ampl	EIF3H	116642130	116766925	-	0.77	0.999 (0.995-1.004)
8	116000001	117000000	ampl	RAD21	116845935	116874866	-	0.58	0.997 (0.984-1.009)
8	116000001	117000000	ampl	SLC30A8	116950273	117176714	-	0.35	0.650 (0.265-1.597)
8	116000001	117000000	ampl	UTP23	116766503	116849463	-	0.41	0.974 (0.914-1.037)
8	119000001	120000000	ampl	COLEC10	118995452	119106582	-	0.75	1.259 (0.314-5.045)
8	119000001	120000000	ampl	DEPTOR	119873717	120050913	-	0.021	1.126 (1.018-1.245)
8	119000001	120000000	ampl	DSCC1	119833976	119856010	-	0.38	0.951 (0.852-1.063)
8	119000001	120000000	ampl	ENPP2	119557086	119673453	-	0.77	0.994 (0.955-1.035)
8	119000001	120000000	ampl	MAL2	119165034	119245673	-	0.55	1.002 (0.996-1.008)
8	119000001	120000000	ampl	NOV	119416306	119424353	yes	0.94	0.998 (0.955-1.043)
8	119000001	120000000	ampl	TAF2	119730775	119832863	-	0.85	0.996 (0.955-1.039)
8	120000001	121000000	ampl	COL14A1	120059780	120372036	-	0.052	1.011 (1.000-1.023)
8	120000001	121000000	ampl	MRPL13	120380761	120445402	-	0.61	1.004 (0.988-1.020)
8	120000001	121000000	ampl	MTBP	120445400	120542133	-	0.39	0.967 (0.896-1.044)
8	120000001	121000000	ampl	SNTB1	120535745	120813273	-	0.12	1.066 (0.984-1.156)
8	121000001	122000000	ampl	HAS2	121612116	121641390	-	0.78	0.990 (0.925-1.060)
8	122000001	123000000	ampl	ZHX2	122781394	122974512	-	0.17	1.062 (0.974-1.159)
8	123000001	124000000	ampl	ANXA13	123680794	123737407	-	0.57	0.677 (0.178-2.570)
8	123000001	124000000	ampl	ATAD2	123319850	123416350	-	0.2	0.982 (0.955-1.010)
8	123000001	124000000	ampl	C8orf76	123219957	123241398	-	0.75	0.993 (0.950-1.037)
8	123000001	124000000	ampl	DERL1	123013164	123042423	-	0.64	0.992 (0.958-1.027)
8	123000001	124000000	ampl	FAM83A	123178960	123210079	-	0.35	0.995 (0.985-1.005)
8	123000001	124000000	ampl	FAM91A1	123768456	123815452	-	0.42	0.988 (0.958-1.018)
8	123000001	124000000	ampl	FBXO32	123497889	123541206	-	0.029	1.013 (1.001-1.024)
8	123000001	124000000	ampl	FER1L6	123851987	124120061	-	0.045	1.219 (1.005-1.480)
8	123000001	124000000	ampl	KLHL38	123645527	123652950	-	0.42	3.011 (0.206-44.007)
8	123000001	124000000	ampl	TBC1D31	123041968	123152153	-	0.31	0.963 (0.897-1.035)
8	123000001	124000000	ampl	WDYHV1	123416725	123470028	-	0.32	0.966 (0.902-1.034)
8	123000001	124000000	ampl	ZHX1	123248451	123275541	-	0.9	0.997 (0.957-1.040)
8	123000001	124000000	ampl	ZHX1-C8orf76	123226189	123274284	-	0.7	0.953 (0.748-1.215)
8	126000001	127000000	ampl	FAM84B	126552442	126558393	-	0.31	1.018 (0.984-1.053)
8	127000001	128000000	ampl	MYC	127735434	127741434	yes	0.95	1.000 (0.993-1.008)
8	127000001	128000000	ampl	POU5F1B	127322183	127420066	-	0.025	1.866 (1.081-3.221)
8	129000001	130000000	ampl	FAM49B	129839593	130017129	-	0.35	0.992 (0.975-1.009)
8	129000001	130000000	ampl	GSDMC	129748196	129786888	-	0.19	0.984 (0.962-1.008)
8	131000001	132000000	ampl	ADCY8	130780301	131042426	-	0.22	2.489 (0.580-10.679)
8	131000001	132000000	ampl	EFR3A	131904088	132013642	-	0.19	1.025 (0.988-1.062)
8	132000001	133000000	ampl	AC100868.1	132024238	132085655	-	0.24	NA
8	132000001	133000000	ampl	HHLA1	132061486	132111159	-	0.47	NA
8	132000001	133000000	ampl	KCNQ3	132120858	132481019	-	0.016	1.408 (1.066-1.860)
8	132000001	133000000	ampl	LRRC6	132571953	132675617	-	0.16	1.074 (0.972-1.186)
8	132000001	133000000	ampl	OC90	132024220	132059380	-	0.79	1.652 (0.039-69.396)
8	132000001	133000000	ampl	PHF20L1	132775358	132848807	-	0.23	1.015 (0.991-1.038)
8	132000001	133000000	ampl	TG	132866958	133134903	-	0.94	0.992 (0.804-1.224)
8	132000001	133000000	ampl	TMEM71	132685007	132760712	-	0.96	0.996 (0.857-1.157)
8	134000001	135000000	ampl	ZFAT	134477788	134713049	-	0.86	0.985 (0.826-1.173)
8	135000001	136000000	ampl	KHDRBS3	135457457	135656722	-	0.55	1.013 (0.971-1.057)
8	138000001	139000000	ampl	COL22A1	138588235	138914006	-	0.46	0.976 (0.913-1.042)
8	138000001	139000000	ampl	FAM135B	138130023	138496822	-	0.52	0.723 (0.268-1.948)
8	139000001	140000000	ampl	KCNK9	139600838	139704109	-	0.93	0.982 (0.639-1.508)
8	139000001	140000000	ampl	TRAPPC9	139727725	140458579	-	0.12	1.072 (0.982-1.172)
8	140000001	141000000	ampl	AGO2	140520156	140635619	-	0.47	0.990 (0.964-1.017)
8	140000001	141000000	ampl	CHRAC1	140511298	140517137	-	0.71	0.993 (0.960-1.028)
8	140000001	141000000	ampl	PTK2	140657900	141002216	-	0.24	1.008 (0.995-1.022)
8	141000001	142000000	ampl	AC138647.1	141514638	141518737	-	0.18	NA
8	141000001	142000000	ampl	DENND3	141117278	141195808	-	0.25	1.019 (0.987-1.051)
8	141000001	142000000	ampl	GPR20	141356500	141367267	-	0.18	2.113 (0.705-6.333)
8	141000001	142000000	ampl	PTP4A3	141391993	141432454	yes	0.61	1.010 (0.973-1.048)
8	141000001	142000000	ampl	SLC45A4	141207166	141308305	-	0.47	1.026 (0.956-1.101)
8	142000001	143000000	ampl	ADGRB1	142449430	142545009	-	0.21	1.080 (0.957-1.219)
8	142000001	143000000	ampl	ARC	142611044	142614472	-	0.47	1.153 (0.783-1.698)
8	142000001	143000000	ampl	CYP11B1	142872356	142879846	-	0.25	NA
8	142000001	143000000	ampl	CYP11B2	142910559	142917843	-	0.24	NA
8	142000001	143000000	ampl	GML	142834247	142916506	-	0.72	1.940 (0.050-75.831)
8	142000001	143000000	ampl	JRK	142657460	142681968	-	0.11	1.140 (0.969-1.340)
8	142000001	143000000	ampl	LY6D	142784880	142786592	-	0.63	1.000 (0.999-1.001)
8	142000001	143000000	ampl	LY6K	142700111	142705127	-	0.12	0.980 (0.955-1.005)
8	142000001	143000000	ampl	LYNX1	142771197	142777810	-	0.77	0.986 (0.894-1.087)
8	142000001	143000000	ampl	LYNX1-SLURP2	142764334	142778224	-	0.48	1.084 (0.865-1.357)
8	142000001	143000000	ampl	LYPD2	142750150	142752534	-	0.62	0.996 (0.981-1.011)
8	142000001	143000000	ampl	PSCA	142670308	142682724	-	0.63	1.006 (0.983-1.028)
8	142000001	143000000	ampl	SLURP1	142740944	142742411	-	0.92	1.000 (0.995-1.005)
8	142000001	143000000	ampl	SLURP2	142764338	142769844	-	0.79	0.999 (0.995-1.004)
8	142000001	143000000	ampl	THEM6	142727203	142736927	-	0.38	1.016 (0.981-1.052)
8	142000001	143000000	ampl	TSNARE1	142212080	142403240	-	0.16	1.045 (0.983-1.112)
8	143000001	144000000	ampl	CCDC166	143706694	143708109	-	0.44	0.040 (0.000-140.901)
8	143000001	144000000	ampl	EEF1D	143579697	143599541	yes	0.25	0.999 (0.996-1.001)
8	143000001	144000000	ampl	EPPK1	143857324	143878464	-	0.51	0.993 (0.971-1.015)
8	143000001	144000000	ampl	FAM83H	143723933	143733801	-	0.95	1.001 (0.983-1.018)
8	143000001	144000000	ampl	GLI4	143267433	143276931	-	0.018	1.099 (1.016-1.189)
8	143000001	144000000	ampl	GPIHBP1	143213193	143217170	-	0.16	1.610 (0.835-3.103)
8	143000001	144000000	ampl	GRINA	143990058	143993415	-	0.97	1.000 (0.991-1.009)
8	143000001	144000000	ampl	GSDMD	143553207	143563062	-	0.3	0.983 (0.952-1.015)
8	143000001	144000000	ampl	IQANK1	143734140	143790644	-	0.43	1.007 (0.990-1.025)
8	143000001	144000000	ampl	LY6E	143017982	143023832	-	0.68	0.999 (0.997-1.002)
8	143000001	144000000	ampl	LY6H	143157914	143160711	-	0.91	0.975 (0.638-1.491)
8	143000001	144000000	ampl	LY6L	143080457	143083001	-	0.56	NA
8	143000001	144000000	ampl	MAFA	143419182	143430406	yes	0.31	0.666 (0.304-1.463)
8	143000001	144000000	ampl	MAPK15	143716259	143722458	-	0.88	0.989 (0.850-1.150)
8	143000001	144000000	ampl	MROH6	143566187	143572971	-	0.97	0.999 (0.949-1.051)
8	143000001	144000000	ampl	NAPRT	143574785	143578649	-	0.64	1.002 (0.992-1.013)
8	143000001	144000000	ampl	NRBP2	143833594	143840974	-	0.21	1.020 (0.989-1.052)
8	143000001	144000000	ampl	PARP10	143977153	144012772	-	0.15	1.019 (0.993-1.046)
8	143000001	144000000	ampl	PLEC	143915147	143976734	-	0.59	0.998 (0.991-1.005)
8	143000001	144000000	ampl	PUF60	143816344	143829859	-	0.72	0.998 (0.988-1.008)
8	143000001	144000000	ampl	PYCR3	143603913	143609773	-	0.48	0.965 (0.874-1.065)
8	143000001	144000000	ampl	RHPN1	143368887	143384220	-	0.018	1.100 (1.017-1.189)
8	143000001	144000000	ampl	SCRIB	143790920	143815379	-	0.22	1.007 (0.996-1.019)
8	143000001	144000000	ampl	TIGD5	143597835	143603224	-	0.65	1.055 (0.837-1.330)
8	143000001	144000000	ampl	TOP1MT	143304384	143359979	-	0.17	0.973 (0.935-1.012)
8	143000001	144000000	ampl	TSTA3	143612618	143618048	-	0.88	0.999 (0.985-1.013)
8	143000001	144000000	ampl	ZC3H3	143437655	143541453	-	0.58	1.028 (0.931-1.135)
8	143000001	144000000	ampl	ZFP41	143246821	143262705	-	0.7	0.970 (0.831-1.133)
8	143000001	144000000	ampl	ZNF623	143636013	143656418	-	0.5	1.027 (0.950-1.110)
8	143000001	144000000	ampl	ZNF696	143289676	143298061	-	0.94	0.994 (0.858-1.151)
8	143000001	144000000	ampl	ZNF707	143684452	143713898	-	0.71	1.014 (0.942-1.091)
8	144000001	145000000	ampl	AC233992.2	144353228	144355609	-	0.72	2.250 (0.027-186.366)
8	144000001	145000000	ampl	ADCK5	144373101	144393242	-	0.43	1.050 (0.930-1.186)
8	144000001	145000000	ampl	ARHGAP39	144529179	144605816	-	0.21	1.168 (0.916-1.489)
8	144000001	145000000	ampl	BOP1	144262102	144291370	-	0.23	0.985 (0.960-1.010)
8	144000001	145000000	ampl	C8orf82	144525733	144529132	-	0.26	1.016 (0.989-1.044)
8	144000001	145000000	ampl	COMMD5	144841042	144853736	-	0.66	1.007 (0.975-1.041)
8	144000001	145000000	ampl	CPSF1	144393229	144409349	-	0.83	1.002 (0.985-1.019)
8	144000001	145000000	ampl	CYC1	144095027	144097525	-	0.88	1.001 (0.993-1.008)
8	144000001	145000000	ampl	CYHR1	144449582	144465677	-	0.17	1.021 (0.991-1.052)
8	144000001	145000000	ampl	DGAT1	144314584	144326910	-	0.95	1.001 (0.964-1.040)
8	144000001	145000000	ampl	EXOSC4	144078626	144080647	-	0.58	0.994 (0.975-1.014)
8	144000001	145000000	ampl	FBXL6	144355431	144359376	-	0.75	0.993 (0.952-1.036)
8	144000001	145000000	ampl	FOXH1	144473412	144476335	-	0.56	0.934 (0.744-1.174)
8	144000001	145000000	ampl	GPAA1	144082590	144086216	-	0.66	1.004 (0.985-1.024)
8	144000001	145000000	ampl	GPT	144502973	144507174	-	0.45	0.872 (0.613-1.240)
8	144000001	145000000	ampl	HGH1	144137769	144140843	-	0.91	0.996 (0.931-1.065)
8	144000001	145000000	ampl	HSF1	144291591	144314722	-	0.92	0.999 (0.984-1.015)
8	144000001	145000000	ampl	KIFC2	144466043	144474202	-	0.54	1.008 (0.984-1.032)
8	144000001	145000000	ampl	LRRC14	144517992	144525178	-	0.0042	1.061 (1.019-1.105)
8	144000001	145000000	ampl	LRRC24	144522377	144527032	-	0.39	1.041 (0.950-1.142)
8	144000001	145000000	ampl	MAF1	144104499	144107611	-	0.32	1.007 (0.994-1.020)
8	144000001	145000000	ampl	MFSD3	144509074	144511213	-	0.43	1.018 (0.974-1.065)
8	144000001	145000000	ampl	MROH1	144148016	144261940	-	0.17	1.031 (0.987-1.077)
8	144000001	145000000	ampl	OPLAH	144051266	144063965	-	0.91	0.997 (0.948-1.049)
8	144000001	145000000	ampl	PPP1R16A	144477969	144502121	-	0.34	1.011 (0.988-1.035)
8	144000001	145000000	ampl	RECQL4	144511288	144517845	-	0.33	1.015 (0.985-1.047)
8	144000001	145000000	ampl	RPL8	144789765	144792587	-	0.73	1.000 (1.000-1.000)
8	144000001	145000000	ampl	SCRT1	144330565	144336281	-	0.29	NA
8	144000001	145000000	ampl	SCX	144266560	144268481	-	0.13	1.204 (0.945-1.534)
8	144000001	145000000	ampl	SHARPIN	144098633	144108124	-	0.36	1.013 (0.985-1.042)
8	144000001	145000000	ampl	SLC39A4	144409742	144416895	-	0.74	1.003 (0.987-1.018)
8	144000001	145000000	ampl	SLC52A2	144354135	144361286	-	0.74	0.997 (0.978-1.016)
8	144000001	145000000	ampl	SPATC1	144012414	144047085	-	0.94	1.119 (0.047-26.765)
8	144000001	145000000	ampl	TMEM249	144352219	144354914	-	0.43	0.529 (0.108-2.597)
8	144000001	145000000	ampl	TONSL	144428775	144444444	-	0.85	0.989 (0.884-1.107)
8	144000001	145000000	ampl	VPS28	144423601	144428563	-	0.39	1.006 (0.992-1.021)
8	144000001	145000000	ampl	WDR97	144107726	144118315	-	0.24	2.158 (0.599-7.775)
8	144000001	145000000	ampl	ZNF16	144930358	144950888	-	0.7	1.022 (0.916-1.141)
8	144000001	145000000	ampl	ZNF250	144876497	144902168	-	0.0085	1.098 (1.024-1.177)
8	144000001	145000000	ampl	ZNF251	144720907	144756417	-	0.054	1.059 (0.999-1.121)
8	144000001	145000000	ampl	ZNF34	144773114	144787345	-	0.32	1.113 (0.903-1.371)
8	144000001	145000000	ampl	ZNF517	144798876	144811169	-	0.089	1.196 (0.973-1.471)
8	144000001	145000000	ampl	ZNF7	144827464	144847509	-	0.86	1.003 (0.971-1.036)
12	16000001	17000000	ampl	DERA	15911172	16037282	-	0.44	1.011 (0.983-1.039)
12	16000001	17000000	ampl	LMO3	16548373	16610594	yes	0.091	1.037 (0.994-1.081)
12	16000001	17000000	ampl	MGST1	16347142	16609259	-	0.48	1.002 (0.997-1.006)
12	16000001	17000000	ampl	SLC15A5	16188485	16277685	-	0.73	NA
12	18000001	19000000	ampl	CAPZA3	18738101	18739187	-	0.97	0.968 (0.221-4.232)
12	18000001	19000000	ampl	PIK3C2G	18247614	18648416	-	0.6	0.979 (0.904-1.060)
12	18000001	19000000	ampl	PLCZ1	18683169	18738100	-	0.54	1.255 (0.605-2.603)
12	18000001	19000000	ampl	RERGL	18080869	18320107	-	0.96	1.007 (0.795-1.275)
12	21000001	22000000	ampl	ABCC9	21797401	21942529	-	0.049	1.053 (1.000-1.108)
12	21000001	22000000	ampl	AC010197.2	21536203	21657798	-	0.82	0.554 (0.003-90.269)
12	21000001	22000000	ampl	AC022335.1	21047179	21176895	-	0.68	1.159 (0.570-2.356)
12	21000001	22000000	ampl	GOLT1B	21501781	21518408	-	0.58	0.989 (0.951-1.028)
12	21000001	22000000	ampl	GYS2	21536189	21604847	-	0.73	1.088 (0.671-1.764)
12	21000001	22000000	ampl	IAPP	21354959	21379978	-	0.093	1.645 (0.921-2.938)
12	21000001	22000000	ampl	KCNJ8	21764955	21775581	-	0.035	1.126 (1.008-1.257)
12	21000001	22000000	ampl	LDHB	21635342	21757857	yes	0.87	1.000 (0.997-1.002)
12	21000001	22000000	ampl	PYROXD1	21437615	21471252	-	0.55	1.022 (0.951-1.100)
12	21000001	22000000	ampl	RECQL	21468911	21501669	-	0.31	0.981 (0.944-1.018)
12	21000001	22000000	ampl	SLCO1A2	21264600	21419594	-	0.78	1.012 (0.929-1.103)
12	21000001	22000000	ampl	SLCO1B1	21131202	21239246	-	0.47	1.327 (0.612-2.875)
12	21000001	22000000	ampl	SLCO1B7	20962768	21092745	-	0.35	1.123 (0.879-1.435)
12	21000001	22000000	ampl	SPX	21526307	21541249	-	0.52	1.805 (0.303-10.733)
14	32000001	33000000	ampl	AKAP6	32329273	32837681	-	0.08	1.045 (0.995-1.097)
14	32000001	33000000	ampl	ARHGAP5	32076114	32159728	-	0.3	1.005 (0.995-1.015)
14	32000001	33000000	ampl	NPAS3	32934933	33804176	-	0.6	1.133 (0.711-1.805)
14	33000001	34000000	ampl	EGLN3	33924231	34462774	-	0.061	0.983 (0.965-1.001)
14	34000001	35000000	ampl	BAZ1A	34752731	34875647	-	0.25	1.008 (0.995-1.021)
14	34000001	35000000	ampl	CFL2	34706769	34714823	-	0.055	1.008 (1.000-1.017)
14	34000001	35000000	ampl	EAPP	34515929	34539711	-	0.029	1.018 (1.002-1.035)
14	34000001	35000000	ampl	SNX6	34561094	34630183	-	0.054	1.009 (1.000-1.018)
14	34000001	35000000	ampl	SPTSSA	34432789	34462356	-	0.68	1.005 (0.983-1.026)
14	34000001	35000000	ampl	SRP54	34981957	35029567	-	0.12	1.002 (1.000-1.004)
14	35000001	36000000	ampl	AL121594.1	35122549	35317474	-	0.031	1.138 (1.012-1.279)
14	35000001	36000000	ampl	BRMS1L	35826318	35932325	-	0.15	1.008 (0.997-1.019)
14	35000001	36000000	ampl	FAM177A1	35044907	35113130	-	0.16	1.002 (0.999-1.005)
14	35000001	36000000	ampl	INSM2	35534042	35537054	-	0.65	0.181 (0.000-314.529)
14	35000001	36000000	ampl	KIAA0391	35121846	35277614	-	0.13	1.002 (0.999-1.005)
14	35000001	36000000	ampl	NFKBIA	35401511	35404749	-	0.78	1.000 (0.999-1.001)
14	35000001	36000000	ampl	PPP2R3C	35085467	35122517	-	0.094	1.004 (0.999-1.009)
14	35000001	36000000	ampl	PSMA6	35278633	35317493	-	0.14	1.000 (1.000-1.001)
14	35000001	36000000	ampl	RALGAPA1	35538352	35809304	-	0.067	1.010 (0.999-1.020)
14	36000001	37000000	ampl	MBIP	36298558	36320676	-	0.044	1.012 (1.000-1.024)
14	36000001	37000000	ampl	NKX2-1	36516392	36521149	yes	0.42	0.703 (0.301-1.643)
14	36000001	37000000	ampl	NKX2-8	36580579	36582607	-	0.36	1.086 (0.911-1.295)
14	36000001	37000000	ampl	PAX9	36657568	36679715	-	0.021	1.009 (1.001-1.017)
14	36000001	37000000	ampl	SFTA3	36473288	36513829	-	0.3	0.056 (0.000-13.096)
14	36000001	37000000	ampl	SLC25A21	36678431	37172866	-	0.076	1.104 (0.990-1.232)
14	37000001	38000000	ampl	FOXA1	37589984	37596059	yes	0.0021	1.026 (1.009-1.043)
14	37000001	38000000	ampl	MIPOL1	37197913	37552361	-	0.036	1.013 (1.001-1.026)
14	37000001	38000000	ampl	TTC6	37595847	38041442	-	0.0026	1.115 (1.039-1.196)
1The oncogenes were annotated according to the ONGene database (https://doi.org/10.1016/j.jgg.2016.12.004). For the oncogenes, Kaplan–Meier curve analysis and two sided log-rank tests were carried out.
Abbreviation: ESCC, esophageal squamous cell carcinoma; No., number; chr, chromosome; CNV, copy number variant; ampl, amplification; dele, deletion; HR, hazard ratio; CI, confidence interval; NA, not available.
