# Supplementary material for: Multimodal analysis of cfDNA methylomes for early detecting esophageal squamous cell carcinoma and precancerous lesions
Source: Nat Commun. 2024 May 2;15:3700. doi: 10.1038/s41467-024-47886-1 (PMC11065998; doi:10.1038/s41467-024-47886-1)
Supplement: Supplementary file 7 — Source data [file 41467_2024_47886_MOESM7_ESM.zip]

Archive with 70 entries (70 files):
- NCOMMS-23-54857A_Source data_Figure 2a.xlsx
- __MACOSX/._NCOMMS-23-54857A_Source data_Figure 2a.xlsx
- NCOMMS-23-54857A_Source data_Supplementary Figure 8.xlsx
- __MACOSX/._NCOMMS-23-54857A_Source data_Supplementary Figure 8.xlsx
- NCOMMS-23-54857A_Source data_Supplementary Figure 7.xlsx
- __MACOSX/._NCOMMS-23-54857A_Source data_Supplementary Figure 7.xlsx
- NCOMMS-23-54857A_Source data_Supplementary Figure 6.xlsx
- __MACOSX/._NCOMMS-23-54857A_Source data_Supplementary Figure 6.xlsx
- NCOMMS-23-54857A_Source data_Supplementary Figure 5d.xlsx
- __MACOSX/._NCOMMS-23-54857A_Source data_Supplementary Figure 5d.xlsx
- NCOMMS-23-54857A_Source data_Supplementary Figure 5c.xlsx
- __MACOSX/._NCOMMS-23-54857A_Source data_Supplementary Figure 5c.xlsx
- NCOMMS-23-54857A_Source data_Supplementary Figure 5b.xlsx
- __MACOSX/._NCOMMS-23-54857A_Source data_Supplementary Figure 5b.xlsx
- NCOMMS-23-54857A_Source data_Supplementary Figure 5a.xlsx
- __MACOSX/._NCOMMS-23-54857A_Source data_Supplementary Figure 5a.xlsx
- NCOMMS-23-54857A_Source data_Supplementary Figure 4.xlsx
- __MACOSX/._NCOMMS-23-54857A_Source data_Supplementary Figure 4.xlsx
- NCOMMS-23-54857A_Source data_Supplementary Figure 3b.xlsx
- __MACOSX/._NCOMMS-23-54857A_Source data_Supplementary Figure 3b.xlsx
- NCOMMS-23-54857A_Source data_Supplementary Figure 3a.xlsx
- __MACOSX/._NCOMMS-23-54857A_Source data_Supplementary Figure 3a.xlsx
- NCOMMS-23-54857A_Source data_Supplementary Figure 2.xlsx
- __MACOSX/._NCOMMS-23-54857A_Source data_Supplementary Figure 2.xlsx
- NCOMMS-23-54857A_Source data_Supplementary Figure 1c.xlsx
- __MACOSX/._NCOMMS-23-54857A_Source data_Supplementary Figure 1c.xlsx
- NCOMMS-23-54857A_Source data_Supplementary Figure 1b.xlsx
- __MACOSX/._NCOMMS-23-54857A_Source data_Supplementary Figure 1b.xlsx
- NCOMMS-23-54857A_Source data_Supplementary Figure 1a.xlsx
- __MACOSX/._NCOMMS-23-54857A_Source data_Supplementary Figure 1a.xlsx
- NCOMMS-23-54857A_Source data_Figure 6d.xlsx
- __MACOSX/._NCOMMS-23-54857A_Source data_Figure 6d.xlsx
- NCOMMS-23-54857A_Source data_Figure 6c.xlsx
- __MACOSX/._NCOMMS-23-54857A_Source data_Figure 6c.xlsx
- NCOMMS-23-54857A_Source data_Figure 6b.xlsx
- __MACOSX/._NCOMMS-23-54857A_Source data_Figure 6b.xlsx
- NCOMMS-23-54857A_Source data_Figure 6a.xlsx
- __MACOSX/._NCOMMS-23-54857A_Source data_Figure 6a.xlsx
- NCOMMS-23-54857A_Source data_Figure 5f.xlsx
- __MACOSX/._NCOMMS-23-54857A_Source data_Figure 5f.xlsx
- NCOMMS-23-54857A_Source data_Figure 5e.xlsx
- __MACOSX/._NCOMMS-23-54857A_Source data_Figure 5e.xlsx
- NCOMMS-23-54857A_Source data_Figure 5d.xlsx
- __MACOSX/._NCOMMS-23-54857A_Source data_Figure 5d.xlsx
- NCOMMS-23-54857A_Source data_Figure 5c.xlsx
- __MACOSX/._NCOMMS-23-54857A_Source data_Figure 5c.xlsx
- NCOMMS-23-54857A_Source data_Figure 5b.xlsx
- __MACOSX/._NCOMMS-23-54857A_Source data_Figure 5b.xlsx
- NCOMMS-23-54857A_Source data_Figure 5a.xlsx
- __MACOSX/._NCOMMS-23-54857A_Source data_Figure 5a.xlsx
- NCOMMS-23-54857A_Source data_Figure 4d.xlsx
- __MACOSX/._NCOMMS-23-54857A_Source data_Figure 4d.xlsx
- NCOMMS-23-54857A_Source data_Figure 4c.xlsx
- __MACOSX/._NCOMMS-23-54857A_Source data_Figure 4c.xlsx
- NCOMMS-23-54857A_Source data_Figure 4a.xlsx
- __MACOSX/._NCOMMS-23-54857A_Source data_Figure 4a.xlsx
- NCOMMS-23-54857A_Source data_Figure 3d.xlsx
- __MACOSX/._NCOMMS-23-54857A_Source data_Figure 3d.xlsx
- NCOMMS-23-54857A_Source data_Figure 3c.xlsx
- __MACOSX/._NCOMMS-23-54857A_Source data_Figure 3c.xlsx
- NCOMMS-23-54857A_Source data_Figure 3b.xlsx
- __MACOSX/._NCOMMS-23-54857A_Source data_Figure 3b.xlsx
- NCOMMS-23-54857A_Source data_Figure 2e.xlsx
- __MACOSX/._NCOMMS-23-54857A_Source data_Figure 2e.xlsx
- NCOMMS-23-54857A_Source data_Figure 2d.xlsx
- __MACOSX/._NCOMMS-23-54857A_Source data_Figure 2d.xlsx
- NCOMMS-23-54857A_Source data_Figure 2c.xlsx
- __MACOSX/._NCOMMS-23-54857A_Source data_Figure 2c.xlsx
- NCOMMS-23-54857A_Source data_Figure 2b.xlsx
- __MACOSX/._NCOMMS-23-54857A_Source data_Figure 2b.xlsx
