# Supplementary material for: Multimodal analysis of cfDNA methylomes for early detecting esophageal squamous cell carcinoma and precancerous lesions
Source: Nat Commun. 2024 May 2;15:3700. doi: 10.1038/s41467-024-47886-1 (PMC11065998; doi:10.1038/s41467-024-47886-1)
Supplement: Supplementary file 7 — Source data [file 41467_2024_47886_MOESM7_ESM.zip › NCOMMS-23-54857A_Source data_Figure 2a.xlsx]

## Sheet: Figure 2a
Figure 2a
samples	dmr	m_ratio	type
EC_1	17:74694778-74695322	0.027027	tumor
EC_3	17:74694778-74695322	0.0285714	tumor
EC_6	17:74694778-74695322	0.1	tumor
EC_7	17:74694778-74695322	0.0555556	tumor
EC_8	17:74694778-74695322	0.0625	tumor
EC_9	17:74694778-74695322	0	tumor
EC_11	17:74694778-74695322	0.027027	tumor
EC_17	17:74694778-74695322	0	tumor
EC_21	17:74694778-74695322	0.12	tumor
EC_24	17:74694778-74695322	0.0606061	tumor
EC_25	17:74694778-74695322	0.1875	tumor
EC_26	17:74694778-74695322	0.117647	tumor
EC_36	17:74694778-74695322	0.166667	tumor
EC_37	17:74694778-74695322	0	tumor
EC_38	17:74694778-74695322	0	tumor
EC_39	17:74694778-74695322	0	tumor
EC_40	17:74694778-74695322	0.153846	tumor
EC_43	17:74694778-74695322	0.111111	tumor
EC_45	17:74694778-74695322	0.130435	tumor
EC_47	17:74694778-74695322	0.0833333	tumor
EC_48	17:74694778-74695322	0	tumor
EC_50	17:74694778-74695322	0.0625	tumor
EA013	17:74694778-74695322	0.04	tumor
EA014	17:74694778-74695322	0.1875	tumor
EA015	17:74694778-74695322	0	tumor
EA017	17:74694778-74695322	0.105263	tumor
EA018	17:74694778-74695322	0	tumor
EA019	17:74694778-74695322	0.0454545	tumor
EA020	17:74694778-74695322	0	tumor
EA022	17:74694778-74695322	0	tumor
EA023	17:74694778-74695322	0.047619	tumor
EA025	17:74694778-74695322	0.130435	tumor
EA026	17:74694778-74695322	0.0952381	tumor
EA027	17:74694778-74695322	0.153846	tumor
EA031	17:74694778-74695322	0.178571	tumor
EA032	17:74694778-74695322	0.136364	tumor
EA034	17:74694778-74695322	0	tumor
EA043	17:74694778-74695322	0.105263	tumor
EA047	17:74694778-74695322	0	tumor
EA048	17:74694778-74695322	0.0769231	tumor
EA049	17:74694778-74695322	0.1	tumor
EA050	17:74694778-74695322	0	tumor
EA053	17:74694778-74695322	0	tumor
EA055	17:74694778-74695322	0.166667	tumor
EA056	17:74694778-74695322	0.0714286	tumor
EA057	17:74694778-74695322	0	tumor
EA058	17:74694778-74695322	0.037037	tumor
EA063	17:74694778-74695322	0.107143	tumor
EA068	17:74694778-74695322	0.0625	tumor
EA071	17:74694778-74695322	0.0666667	tumor
EA072	17:74694778-74695322	0	tumor
EA074	17:74694778-74695322	0.03125	tumor
EA077	17:74694778-74695322	0.148148	tumor
EA081	17:74694778-74695322	0.25	tumor
EA082	17:74694778-74695322	0.111111	tumor
EA087	17:74694778-74695322	0	tumor
EA091	17:74694778-74695322	0.157895	tumor
EA093	17:74694778-74695322	0.133333	tumor
EA098	17:74694778-74695322	0.136364	tumor
EA099	17:74694778-74695322	0	tumor
EC_51	17:74694778-74695322	0.05	tumor
EC_52	17:74694778-74695322	0.0952381	tumor
EC_53	17:74694778-74695322	0.1	tumor
EC_54	17:74694778-74695322	0.0454545	tumor
EC_55	17:74694778-74695322	0	tumor
EA005	17:74694778-74695322	0.107143	tumor
EA006	17:74694778-74695322	0.0952381	tumor
EA008	17:74694778-74695322	0.08	tumor
EA009	17:74694778-74695322	0.0666667	tumor
EA010	17:74694778-74695322	0	tumor
EA011	17:74694778-74695322	0.0740741	tumor
EA012	17:74694778-74695322	0.0833333	tumor
EA016	17:74694778-74695322	0.0909091	tumor
EA039	17:74694778-74695322	0.08	tumor
EA044	17:74694778-74695322	0.030303	tumor
EA051	17:74694778-74695322	0.0344828	tumor
EA064	17:74694778-74695322	0.0357143	tumor
EA065	17:74694778-74695322	0	tumor
EA066	17:74694778-74695322	0	tumor
EA079	17:74694778-74695322	0.0909091	tumor
EA080	17:74694778-74695322	0.25	tumor
EA083	17:74694778-74695322	0.0714286	tumor
EA088	17:74694778-74695322	0.0588235	tumor
EA089	17:74694778-74695322	0	tumor
EA094	17:74694778-74695322	0.125	tumor
EA097	17:74694778-74695322	0.0909091	tumor
EA101	17:74694778-74695322	0.0967742	tumor
EA104	17:74694778-74695322	0	tumor
EA105	17:74694778-74695322	0.214286	tumor
EA107	17:74694778-74695322	0	tumor
EA111	17:74694778-74695322	0.105263	tumor
EA118	17:74694778-74695322	0.133333	tumor
EA126	17:74694778-74695322	0.105263	tumor
EA128	17:74694778-74695322	0.125	tumor
EA132	17:74694778-74695322	0.0625	tumor
EA133	17:74694778-74695322	0	tumor
EA135	17:74694778-74695322	0.1	tumor
EA136	17:74694778-74695322	0.05	tumor
EA153	17:74694778-74695322	0.0384615	tumor
EA110	17:74694778-74695322	0.0769231	tumor
EA115	17:74694778-74695322	0.277778	tumor
EA116	17:74694778-74695322	0	tumor
EA120	17:74694778-74695322	0.111111	tumor
EA123	17:74694778-74695322	0.133333	tumor
EA144	17:74694778-74695322	0.111111	tumor
EA145	17:74694778-74695322	0.1	tumor
EA112	17:74694778-74695322	0	tumor
EA114	17:74694778-74695322	0.166667	tumor
EA141	17:74694778-74695322	0.166667	tumor
EA152	17:74694778-74695322	0.0555556	tumor
EC_5	17:74694778-74695322	0.0384615	tumor
EC_10	17:74694778-74695322	0.0952381	tumor
EC_13	17:74694778-74695322	0.0833333	tumor
EC_14	17:74694778-74695322	0.05	tumor
EC_20	17:74694778-74695322	0.130435	tumor
EC_22	17:74694778-74695322	0.142857	tumor
EC_23	17:74694778-74695322	0.105263	tumor
EC_27	17:74694778-74695322	0.0714286	tumor
EC_29	17:74694778-74695322	0.0588235	tumor
EC_30	17:74694778-74695322	0.05	tumor
EC_33	17:74694778-74695322	0.0526316	tumor
EC_63	17:74694778-74695322	0	tumor
EC_64	17:74694778-74695322	0	tumor
EC_65	17:74694778-74695322	0	tumor
EC_67	17:74694778-74695322	0	tumor
EC_73	17:74694778-74695322	0.0625	tumor
EC_74	17:74694778-74695322	0.0666667	tumor
EC_75	17:74694778-74695322	0	tumor
EC_70	17:74694778-74695322	0	tumor
EC_12	17:74694778-74695322	0	tumor
EC_18	17:74694778-74695322	0.210526	tumor
EC_19	17:74694778-74695322	0.0714286	tumor
EC_31	17:74694778-74695322	0.105263	tumor
EC_34	17:74694778-74695322	0	tumor
EC_35	17:74694778-74695322	0.117647	tumor
EC_16	17:74694778-74695322	0.0588235	tumor
EC_56	17:74694778-74695322	0	tumor
EC_57	17:74694778-74695322	0.0666667	tumor
EC_58	17:74694778-74695322	0	tumor
EC_60	17:74694778-74695322	0	tumor
EC_62	17:74694778-74695322	0.0526316	tumor
EC_66	17:74694778-74695322	0	tumor
EC_68	17:74694778-74695322	0	tumor
EC_69	17:74694778-74695322	0	tumor
EC_71	17:74694778-74695322	0	tumor
EC_77	17:74694778-74695322	0	tumor
EA125	17:74694778-74695322	0	tumor
EA138	17:74694778-74695322	0	tumor
EA147	17:74694778-74695322	0	tumor
EA150	17:74694778-74695322	0.0833333	tumor
X10FLX	17:74694778-74695322	0	normal
X11CZH	17:74694778-74695322	0	normal
X14LH	17:74694778-74695322	0	normal
X15LHR	17:74694778-74695322	0.08	normal
X16JLJ	17:74694778-74695322	0.0666667	normal
X18CCY	17:74694778-74695322	0.0416667	normal
X19KZT	17:74694778-74695322	0	normal
X20ZJY	17:74694778-74695322	0.0416667	normal
X21ZJF	17:74694778-74695322	0.037037	normal
X22WJY	17:74694778-74695322	0	normal
X24JYQ	17:74694778-74695322	0.0526316	normal
X28PBJ	17:74694778-74695322	0	normal
X29ZJ	17:74694778-74695322	0.130435	normal
X2GAJ	17:74694778-74695322	0	normal
X31CFC	17:74694778-74695322	0.0909091	normal
X37LXP	17:74694778-74695322	0.037037	normal
X38ZJH	17:74694778-74695322	0.04	normal
X39ZRH	17:74694778-74695322	0.0357143	normal
X3HYS	17:74694778-74695322	0.1	normal
X42CXD	17:74694778-74695322	0.0769231	normal
X45DZ	17:74694778-74695322	0.037037	normal
X46ZDF	17:74694778-74695322	0.0357143	normal
X47ZJL	17:74694778-74695322	0.0689655	normal
X48LCH	17:74694778-74695322	0	normal
X4YJL	17:74694778-74695322	0.115385	normal
X5YL	17:74694778-74695322	0.047619	normal
X6JSH	17:74694778-74695322	0.166667	normal
X7ZHQ	17:74694778-74695322	0.0416667	normal
X9LSQ	17:74694778-74695322	0.0384615	normal
N58	17:74694778-74695322	0	normal
N65	17:74694778-74695322	0	normal
N113	17:74694778-74695322	0.0833333	normal
N120	17:74694778-74695322	0.0714286	normal
N61	17:74694778-74695322	0	normal
N63	17:74694778-74695322	0.0588235	normal
N64	17:74694778-74695322	0	normal
N71	17:74694778-74695322	0.0625	normal
N73	17:74694778-74695322	0	normal
N74	17:74694778-74695322	0	normal
N75	17:74694778-74695322	0	normal
N77	17:74694778-74695322	0	normal
N115	17:74694778-74695322	0.0714286	normal
N122	17:74694778-74695322	0.05	normal
N81	17:74694778-74695322	0.111111	normal
N91	17:74694778-74695322	0	normal
N94	17:74694778-74695322	0	normal
N99	17:74694778-74695322	0.0625	normal
N108	17:74694778-74695322	0	normal
N124	17:74694778-74695322	0	normal
N128	17:74694778-74695322	0	normal
N132	17:74694778-74695322	0	normal
N134	17:74694778-74695322	0	normal
N137	17:74694778-74695322	0	normal
N138	17:74694778-74695322	0.0833333	normal
N139	17:74694778-74695322	0	normal
N142	17:74694778-74695322	0	normal
N146	17:74694778-74695322	0.0526316	normal
N151	17:74694778-74695322	0	normal
N152	17:74694778-74695322	0	normal
N159	17:74694778-74695322	0.0666667	normal
N175	17:74694778-74695322	0.0588235	normal
N176	17:74694778-74695322	0	normal
HAR38	17:74694778-74695322	0.0384615	normal
HAR49	17:74694778-74695322	0.047619	normal
BCA0949	17:74694778-74695322	0.05	normal
BCA1069	17:74694778-74695322	0.0810811	normal
BCA1156	17:74694778-74695322	0	normal
HC03	17:74694778-74695322	0.0285714	normal
HC17	17:74694778-74695322	0	normal
HC26	17:74694778-74695322	0.185185	normal
HC65	17:74694778-74695322	0	normal
HC68	17:74694778-74695322	0.0454545	normal
HB03	17:74694778-74695322	0.0588235	normal
HB04	17:74694778-74695322	0.05	normal
HB07	17:74694778-74695322	0.0454545	normal
HB09	17:74694778-74695322	0.0833333	normal
HB12	17:74694778-74695322	0.12	normal
HB18	17:74694778-74695322	0.0322581	normal
HB22	17:74694778-74695322	0.130435	normal
HB24	17:74694778-74695322	0.0740741	normal
HB25	17:74694778-74695322	0	normal
HB26	17:74694778-74695322	0.133333	normal
HB27	17:74694778-74695322	0.08	normal
HB30	17:74694778-74695322	0	normal
HB31	17:74694778-74695322	0	normal
HB33	17:74694778-74695322	0.037037	normal
HB34	17:74694778-74695322	0.157895	normal
HB38	17:74694778-74695322	0	normal
HB45	17:74694778-74695322	0	normal
HB49	17:74694778-74695322	0	normal
HB52	17:74694778-74695322	0	normal
HB53	17:74694778-74695322	0	normal
HB54	17:74694778-74695322	0	normal
HB56	17:74694778-74695322	0.105263	normal
HC75	17:74694778-74695322	0.0357143	normal
N157	17:74694778-74695322	0	normal
N158	17:74694778-74695322	0.05	normal
N160	17:74694778-74695322	0.0434783	normal
N161	17:74694778-74695322	0	normal
N162	17:74694778-74695322	0.0833333	normal
N163	17:74694778-74695322	0	normal
N165	17:74694778-74695322	0	normal
N166	17:74694778-74695322	0.0714286	normal
N169	17:74694778-74695322	0.153846	normal
N170	17:74694778-74695322	0	normal
N171	17:74694778-74695322	0.15	normal
N172	17:74694778-74695322	0.117647	normal
N173	17:74694778-74695322	0.105263	normal
N174	17:74694778-74695322	0	normal
N177	17:74694778-74695322	0.111111	normal
N178	17:74694778-74695322	0	normal
N179	17:74694778-74695322	0.0588235	normal
N180	17:74694778-74695322	0	normal
N181	17:74694778-74695322	0	normal
N182	17:74694778-74695322	0	normal
N183	17:74694778-74695322	0.0769231	normal
N185	17:74694778-74695322	0	normal
N186	17:74694778-74695322	0	normal
N187	17:74694778-74695322	0.05	normal
N189	17:74694778-74695322	0	normal
N190	17:74694778-74695322	0	normal
N191	17:74694778-74695322	0.142857	normal
N192	17:74694778-74695322	0	normal
N193	17:74694778-74695322	0	normal
N194	17:74694778-74695322	0.0625	normal
N195	17:74694778-74695322	0	normal
N56	17:74694778-74695322	0	normal
N67	17:74694778-74695322	0	normal
N80	17:74694778-74695322	0	normal
N86	17:74694778-74695322	0	normal
N111	17:74694778-74695322	0	normal
N116	17:74694778-74695322	0	normal
N123	17:74694778-74695322	0	normal
N125	17:74694778-74695322	0.111111	normal
N127	17:74694778-74695322	0	normal
N129	17:74694778-74695322	0	normal
N131	17:74694778-74695322	0	normal
N133	17:74694778-74695322	0	normal
N135	17:74694778-74695322	0	normal
N140	17:74694778-74695322	0	normal
N141	17:74694778-74695322	0	normal
N143	17:74694778-74695322	0	normal
N145	17:74694778-74695322	0	normal
N149	17:74694778-74695322	0	normal
N150	17:74694778-74695322	0	normal
N154	17:74694778-74695322	0	normal
N155	17:74694778-74695322	0.136364	normal
N156	17:74694778-74695322	0	normal
N103	17:74694778-74695322	0.0625	normal
N104	17:74694778-74695322	0.133333	normal
EC_1	12:111215962-111216713	0.351351	tumor
EC_3	12:111215962-111216713	0.220339	tumor
EC_6	12:111215962-111216713	0.344828	tumor
EC_7	12:111215962-111216713	0.428571	tumor
EC_8	12:111215962-111216713	0.170732	tumor
EC_9	12:111215962-111216713	0.292683	tumor
EC_11	12:111215962-111216713	0.351351	tumor
EC_17	12:111215962-111216713	0.466667	tumor
EC_21	12:111215962-111216713	0.189189	tumor
EC_24	12:111215962-111216713	0.304348	tumor
EC_25	12:111215962-111216713	0.27027	tumor
EC_26	12:111215962-111216713	0.276596	tumor
EC_36	12:111215962-111216713	0.142857	tumor
EC_37	12:111215962-111216713	0.176471	tumor
EC_38	12:111215962-111216713	0.243902	tumor
EC_39	12:111215962-111216713	0.310345	tumor
EC_40	12:111215962-111216713	0.26087	tumor
EC_43	12:111215962-111216713	0.409091	tumor
EC_45	12:111215962-111216713	0.290323	tumor
EC_47	12:111215962-111216713	0.25	tumor
EC_48	12:111215962-111216713	0.291667	tumor
EC_50	12:111215962-111216713	0.2	tumor
EA013	12:111215962-111216713	0.333333	tumor
EA014	12:111215962-111216713	0.5	tumor
EA015	12:111215962-111216713	0.333333	tumor
EA017	12:111215962-111216713	0.117647	tumor
EA018	12:111215962-111216713	0.352941	tumor
EA019	12:111215962-111216713	0.272727	tumor
EA020	12:111215962-111216713	0.325581	tumor
EA022	12:111215962-111216713	0.333333	tumor
EA023	12:111215962-111216713	0.25	tumor
EA025	12:111215962-111216713	0.289474	tumor
EA026	12:111215962-111216713	0.258065	tumor
EA027	12:111215962-111216713	0.277778	tumor
EA031	12:111215962-111216713	0.232558	tumor
EA032	12:111215962-111216713	0.3125	tumor
EA034	12:111215962-111216713	0.517241	tumor
EA043	12:111215962-111216713	0.333333	tumor
EA047	12:111215962-111216713	0.259259	tumor
EA048	12:111215962-111216713	0.166667	tumor
EA049	12:111215962-111216713	0.184211	tumor
EA050	12:111215962-111216713	0.214286	tumor
EA053	12:111215962-111216713	0.289474	tumor
EA055	12:111215962-111216713	0.258065	tumor
EA056	12:111215962-111216713	0.222222	tumor
EA057	12:111215962-111216713	0.21875	tumor
EA058	12:111215962-111216713	0.0909091	tumor
EA063	12:111215962-111216713	0.37931	tumor
EA068	12:111215962-111216713	0.15	tumor
EA071	12:111215962-111216713	0.296296	tumor
EA072	12:111215962-111216713	0.285714	tumor
EA074	12:111215962-111216713	0.205882	tumor
EA077	12:111215962-111216713	0.2	tumor
EA081	12:111215962-111216713	0.185185	tumor
EA082	12:111215962-111216713	0.208333	tumor
EA087	12:111215962-111216713	0.272727	tumor
EA091	12:111215962-111216713	0.105263	tumor
EA093	12:111215962-111216713	0.363636	tumor
EA098	12:111215962-111216713	0.228571	tumor
EA099	12:111215962-111216713	0.162791	tumor
EC_51	12:111215962-111216713	0.4	tumor
EC_52	12:111215962-111216713	0.275862	tumor
EC_53	12:111215962-111216713	0.32	tumor
EC_54	12:111215962-111216713	0.235294	tumor
EC_55	12:111215962-111216713	0.294118	tumor
EA005	12:111215962-111216713	0.325	tumor
EA006	12:111215962-111216713	0.230769	tumor
EA008	12:111215962-111216713	0.351351	tumor
EA009	12:111215962-111216713	0.129032	tumor
EA010	12:111215962-111216713	0.190476	tumor
EA011	12:111215962-111216713	0.259259	tumor
EA012	12:111215962-111216713	0.227273	tumor
EA016	12:111215962-111216713	0.0769231	tumor
EA039	12:111215962-111216713	0.351351	tumor
EA044	12:111215962-111216713	0.32	tumor
EA051	12:111215962-111216713	0.188679	tumor
EA064	12:111215962-111216713	0.138889	tumor
EA065	12:111215962-111216713	0.21875	tumor
EA066	12:111215962-111216713	0.130435	tumor
EA079	12:111215962-111216713	0.3	tumor
EA080	12:111215962-111216713	0.25	tumor
EA083	12:111215962-111216713	0.142857	tumor
EA088	12:111215962-111216713	0.35	tumor
EA089	12:111215962-111216713	0.179487	tumor
EA094	12:111215962-111216713	0.375	tumor
EA097	12:111215962-111216713	0.111111	tumor
EA101	12:111215962-111216713	0.1875	tumor
EA104	12:111215962-111216713	0.333333	tumor
EA105	12:111215962-111216713	0.26087	tumor
EA107	12:111215962-111216713	0.194444	tumor
EA111	12:111215962-111216713	0.166667	tumor
EA118	12:111215962-111216713	0.194444	tumor
EA126	12:111215962-111216713	0.409091	tumor
EA128	12:111215962-111216713	0.325581	tumor
EA132	12:111215962-111216713	0.347826	tumor
EA133	12:111215962-111216713	0.230769	tumor
EA135	12:111215962-111216713	0.115385	tumor
EA136	12:111215962-111216713	0.428571	tumor
EA153	12:111215962-111216713	0.305556	tumor
EA110	12:111215962-111216713	0.37931	tumor
EA115	12:111215962-111216713	0.136364	tumor
EA116	12:111215962-111216713	0.375	tumor
EA120	12:111215962-111216713	0.387097	tumor
EA123	12:111215962-111216713	0.21875	tumor
EA144	12:111215962-111216713	0.115385	tumor
EA145	12:111215962-111216713	0.205882	tumor
EA112	12:111215962-111216713	0.125	tumor
EA114	12:111215962-111216713	0.153846	tumor
EA141	12:111215962-111216713	0.181818	tumor
EA152	12:111215962-111216713	0.111111	tumor
EC_5	12:111215962-111216713	0.344828	tumor
EC_10	12:111215962-111216713	0.305556	tumor
EC_13	12:111215962-111216713	0.2	tumor
EC_14	12:111215962-111216713	0.26087	tumor
EC_20	12:111215962-111216713	0.233333	tumor
EC_22	12:111215962-111216713	0.470588	tumor
EC_23	12:111215962-111216713	0.25	tumor
EC_27	12:111215962-111216713	0.46875	tumor
EC_29	12:111215962-111216713	0.173913	tumor
EC_30	12:111215962-111216713	0.1	tumor
EC_33	12:111215962-111216713	0.259259	tumor
EC_63	12:111215962-111216713	0.470588	tumor
EC_64	12:111215962-111216713	0.266667	tumor
EC_65	12:111215962-111216713	0.16	tumor
EC_67	12:111215962-111216713	0.294118	tumor
EC_73	12:111215962-111216713	0.242424	tumor
EC_74	12:111215962-111216713	0.115385	tumor
EC_75	12:111215962-111216713	0.291667	tumor
EC_70	12:111215962-111216713	0.222222	tumor
EC_12	12:111215962-111216713	0.3125	tumor
EC_18	12:111215962-111216713	0.166667	tumor
EC_19	12:111215962-111216713	0.242424	tumor
EC_31	12:111215962-111216713	0.333333	tumor
EC_34	12:111215962-111216713	0.387097	tumor
EC_35	12:111215962-111216713	0.333333	tumor
EC_16	12:111215962-111216713	0.52	tumor
EC_56	12:111215962-111216713	0.208333	tumor
EC_57	12:111215962-111216713	0.208333	tumor
EC_58	12:111215962-111216713	0.208333	tumor
EC_60	12:111215962-111216713	0.241379	tumor
EC_62	12:111215962-111216713	0.16	tumor
EC_66	12:111215962-111216713	0.307692	tumor
EC_68	12:111215962-111216713	0.28125	tumor
EC_69	12:111215962-111216713	0.166667	tumor
EC_71	12:111215962-111216713	0.228571	tumor
EC_77	12:111215962-111216713	0.363636	tumor
EA125	12:111215962-111216713	0.212121	tumor
EA138	12:111215962-111216713	0.25	tumor
EA147	12:111215962-111216713	0.225806	tumor
EA150	12:111215962-111216713	0.333333	tumor
X10FLX	12:111215962-111216713	0.0322581	normal
X11CZH	12:111215962-111216713	0.357143	normal
X14LH	12:111215962-111216713	0.291667	normal
X15LHR	12:111215962-111216713	0.305556	normal
X16JLJ	12:111215962-111216713	0.275862	normal
X18CCY	12:111215962-111216713	0.133333	normal
X19KZT	12:111215962-111216713	0.179487	normal
X20ZJY	12:111215962-111216713	0.171429	normal
X21ZJF	12:111215962-111216713	0.15	normal
X22WJY	12:111215962-111216713	0.121951	normal
X24JYQ	12:111215962-111216713	0.1875	normal
X28PBJ	12:111215962-111216713	0.3	normal
X29ZJ	12:111215962-111216713	0.214286	normal
X2GAJ	12:111215962-111216713	0.222222	normal
X31CFC	12:111215962-111216713	0.275	normal
X37LXP	12:111215962-111216713	0.242424	normal
X38ZJH	12:111215962-111216713	0.189189	normal
X39ZRH	12:111215962-111216713	0.307692	normal
X3HYS	12:111215962-111216713	0.236842	normal
X42CXD	12:111215962-111216713	0.380952	normal
X45DZ	12:111215962-111216713	0.264706	normal
X46ZDF	12:111215962-111216713	0.2	normal
X47ZJL	12:111215962-111216713	0.111111	normal
X48LCH	12:111215962-111216713	0.113208	normal
X4YJL	12:111215962-111216713	0.2	normal
X5YL	12:111215962-111216713	0.277778	normal
X6JSH	12:111215962-111216713	0.363636	normal
X7ZHQ	12:111215962-111216713	0.296296	normal
X9LSQ	12:111215962-111216713	0.323529	normal
N58	12:111215962-111216713	0.2	normal
N65	12:111215962-111216713	0.148148	normal
N113	12:111215962-111216713	0.142857	normal
N120	12:111215962-111216713	0.26087	normal
N61	12:111215962-111216713	0.225806	normal
N63	12:111215962-111216713	0.166667	normal
N64	12:111215962-111216713	0.0526316	normal
N71	12:111215962-111216713	0.3	normal
N73	12:111215962-111216713	0.242424	normal
N74	12:111215962-111216713	0.206897	normal
N75	12:111215962-111216713	0.16	normal
N77	12:111215962-111216713	0.0689655	normal
N115	12:111215962-111216713	0.107143	normal
N122	12:111215962-111216713	0.259259	normal
N81	12:111215962-111216713	0.115385	normal
N91	12:111215962-111216713	0.176471	normal
N94	12:111215962-111216713	0.259259	normal
N99	12:111215962-111216713	0.192308	normal
N108	12:111215962-111216713	0.0526316	normal
N124	12:111215962-111216713	0.36	normal
N128	12:111215962-111216713	0.285714	normal
N132	12:111215962-111216713	0.243243	normal
N134	12:111215962-111216713	0.25	normal
N137	12:111215962-111216713	0.357143	normal
N138	12:111215962-111216713	0.285714	normal
N139	12:111215962-111216713	0.352941	normal
N142	12:111215962-111216713	0.380952	normal
N146	12:111215962-111216713	0.233333	normal
N151	12:111215962-111216713	0.214286	normal
N152	12:111215962-111216713	0.166667	normal
N159	12:111215962-111216713	0.2	normal
N175	12:111215962-111216713	0.166667	normal
N176	12:111215962-111216713	0.407407	normal
HAR38	12:111215962-111216713	0.108696	normal
HAR49	12:111215962-111216713	0.28	normal
BCA0949	12:111215962-111216713	0.186047	normal
BCA1069	12:111215962-111216713	0.3125	normal
BCA1156	12:111215962-111216713	0.344828	normal
HC03	12:111215962-111216713	0.175439	normal
HC17	12:111215962-111216713	0.40625	normal
HC26	12:111215962-111216713	0.0943396	normal
HC65	12:111215962-111216713	0.225806	normal
HC68	12:111215962-111216713	0.171429	normal
HB03	12:111215962-111216713	0.104167	normal
HB04	12:111215962-111216713	0.12	normal
HB07	12:111215962-111216713	0.162791	normal
HB09	12:111215962-111216713	0.111111	normal
HB12	12:111215962-111216713	0.184211	normal
HB18	12:111215962-111216713	0.0952381	normal
HB22	12:111215962-111216713	0.146341	normal
HB24	12:111215962-111216713	0.103448	normal
HB25	12:111215962-111216713	0.0740741	normal
HB26	12:111215962-111216713	0.142857	normal
HB27	12:111215962-111216713	0.0357143	normal
HB30	12:111215962-111216713	0.0625	normal
HB31	12:111215962-111216713	0.16129	normal
HB33	12:111215962-111216713	0.133333	normal
HB34	12:111215962-111216713	0.206897	normal
HB38	12:111215962-111216713	0.166667	normal
HB45	12:111215962-111216713	0.22	normal
HB49	12:111215962-111216713	0.333333	normal
HB52	12:111215962-111216713	0.205882	normal
HB53	12:111215962-111216713	0.15	normal
HB54	12:111215962-111216713	0.266667	normal
HB56	12:111215962-111216713	0.272727	normal
HC75	12:111215962-111216713	0.208333	normal
N157	12:111215962-111216713	0.35	normal
N158	12:111215962-111216713	0.275862	normal
N160	12:111215962-111216713	0.107143	normal
N161	12:111215962-111216713	0.236842	normal
N162	12:111215962-111216713	0.290323	normal
N163	12:111215962-111216713	0.190476	normal
N165	12:111215962-111216713	0	normal
N166	12:111215962-111216713	0.272727	normal
N169	12:111215962-111216713	0.272727	normal
N170	12:111215962-111216713	0.121212	normal
N171	12:111215962-111216713	0.259259	normal
N172	12:111215962-111216713	0.0882353	normal
N173	12:111215962-111216713	0.0769231	normal
N174	12:111215962-111216713	0.205128	normal
N177	12:111215962-111216713	0.333333	normal
N178	12:111215962-111216713	0.222222	normal
N179	12:111215962-111216713	0.28	normal
N180	12:111215962-111216713	0.257143	normal
N181	12:111215962-111216713	0.0952381	normal
N182	12:111215962-111216713	0.26087	normal
N183	12:111215962-111216713	0.25	normal
N185	12:111215962-111216713	0.0909091	normal
N186	12:111215962-111216713	0.333333	normal
N187	12:111215962-111216713	0.181818	normal
N189	12:111215962-111216713	0.151515	normal
N190	12:111215962-111216713	0.32	normal
N191	12:111215962-111216713	0.139535	normal
N192	12:111215962-111216713	0.25	normal
N193	12:111215962-111216713	0.263158	normal
N194	12:111215962-111216713	0.26087	normal
N195	12:111215962-111216713	0.2	normal
N56	12:111215962-111216713	0.190476	normal
N67	12:111215962-111216713	0.263158	normal
N80	12:111215962-111216713	0.192308	normal
N86	12:111215962-111216713	0.1	normal
N111	12:111215962-111216713	0.12	normal
N116	12:111215962-111216713	0.363636	normal
N123	12:111215962-111216713	0.35	normal
N125	12:111215962-111216713	0.258065	normal
N127	12:111215962-111216713	0.28125	normal
N129	12:111215962-111216713	0.176471	normal
N131	12:111215962-111216713	0.235294	normal
N133	12:111215962-111216713	0.25	normal
N135	12:111215962-111216713	0.185185	normal
N140	12:111215962-111216713	0.190476	normal
N141	12:111215962-111216713	0.266667	normal
N143	12:111215962-111216713	0.111111	normal
N145	12:111215962-111216713	0.0526316	normal
N149	12:111215962-111216713	0.155556	normal
N150	12:111215962-111216713	0.121212	normal
N154	12:111215962-111216713	0.24	normal
N155	12:111215962-111216713	0.216216	normal
N156	12:111215962-111216713	0.142857	normal
N103	12:111215962-111216713	0.310345	normal
N104	12:111215962-111216713	0.178571	normal
EC_1	10:29617838-29618345	0.666667	tumor
EC_3	10:29617838-29618345	0.727273	tumor
EC_6	10:29617838-29618345	0.56	tumor
EC_7	10:29617838-29618345	0.68	tumor
EC_8	10:29617838-29618345	0.515152	tumor
EC_9	10:29617838-29618345	0.73913	tumor
EC_11	10:29617838-29618345	0.666667	tumor
EC_17	10:29617838-29618345	0.764706	tumor
EC_21	10:29617838-29618345	0.634146	tumor
EC_24	10:29617838-29618345	0.756757	tumor
EC_25	10:29617838-29618345	0.8	tumor
EC_26	10:29617838-29618345	0.636364	tumor
EC_36	10:29617838-29618345	0.583333	tumor
EC_37	10:29617838-29618345	0.588235	tumor
EC_38	10:29617838-29618345	0.806452	tumor
EC_39	10:29617838-29618345	0.6	tumor
EC_40	10:29617838-29618345	0.59375	tumor
EC_43	10:29617838-29618345	0.411765	tumor
EC_45	10:29617838-29618345	0.529412	tumor
EC_47	10:29617838-29618345	0.675676	tumor
EC_48	10:29617838-29618345	0.833333	tumor
EC_50	10:29617838-29618345	0.621622	tumor
EA013	10:29617838-29618345	0.73913	tumor
EA014	10:29617838-29618345	0.592593	tumor
EA015	10:29617838-29618345	0.647059	tumor
EA017	10:29617838-29618345	0.5	tumor
EA018	10:29617838-29618345	0.642857	tumor
EA019	10:29617838-29618345	0.604651	tumor
EA020	10:29617838-29618345	0.6	tumor
EA022	10:29617838-29618345	0.62069	tumor
EA023	10:29617838-29618345	0.677419	tumor
EA025	10:29617838-29618345	0.6	tumor
EA026	10:29617838-29618345	0.65625	tumor
EA027	10:29617838-29618345	0.571429	tumor
EA031	10:29617838-29618345	0.777778	tumor
EA032	10:29617838-29618345	0.666667	tumor
EA034	10:29617838-29618345	0.72	tumor
EA043	10:29617838-29618345	0.52381	tumor
EA047	10:29617838-29618345	0.558824	tumor
EA048	10:29617838-29618345	0.809524	tumor
EA049	10:29617838-29618345	0.615385	tumor
EA050	10:29617838-29618345	0.954545	tumor
EA053	10:29617838-29618345	0.708333	tumor
EA055	10:29617838-29618345	0.666667	tumor
EA056	10:29617838-29618345	0.809524	tumor
EA057	10:29617838-29618345	0.518519	tumor
EA058	10:29617838-29618345	0.826087	tumor
EA063	10:29617838-29618345	0.814815	tumor
EA068	10:29617838-29618345	0.333333	tumor
EA071	10:29617838-29618345	0.666667	tumor
EA072	10:29617838-29618345	0.64	tumor
EA074	10:29617838-29618345	0.666667	tumor
EA077	10:29617838-29618345	0.5	tumor
EA081	10:29617838-29618345	0.727273	tumor
EA082	10:29617838-29618345	0.8	tumor
EA087	10:29617838-29618345	0.5	tumor
EA091	10:29617838-29618345	0.684211	tumor
EA093	10:29617838-29618345	0.52381	tumor
EA098	10:29617838-29618345	0.545455	tumor
EA099	10:29617838-29618345	0.842105	tumor
EC_51	10:29617838-29618345	0.736842	tumor
EC_52	10:29617838-29618345	0.782609	tumor
EC_53	10:29617838-29618345	0.619048	tumor
EC_54	10:29617838-29618345	0.655172	tumor
EC_55	10:29617838-29618345	0.818182	tumor
EA005	10:29617838-29618345	0.459459	tumor
EA006	10:29617838-29618345	0.75	tumor
EA008	10:29617838-29618345	0.6	tumor
EA009	10:29617838-29618345	0.461538	tumor
EA010	10:29617838-29618345	0.529412	tumor
EA011	10:29617838-29618345	0.666667	tumor
EA012	10:29617838-29618345	0.694444	tumor
EA016	10:29617838-29618345	0.606061	tumor
EA039	10:29617838-29618345	0.634146	tumor
EA044	10:29617838-29618345	0.52	tumor
EA051	10:29617838-29618345	0.666667	tumor
EA064	10:29617838-29618345	0.518519	tumor
EA065	10:29617838-29618345	0.55	tumor
EA066	10:29617838-29618345	0.545455	tumor
EA079	10:29617838-29618345	0.615385	tumor
EA080	10:29617838-29618345	0.5	tumor
EA083	10:29617838-29618345	0.458333	tumor
EA088	10:29617838-29618345	0.4	tumor
EA089	10:29617838-29618345	0.589744	tumor
EA094	10:29617838-29618345	0.818182	tumor
EA097	10:29617838-29618345	0.625	tumor
EA101	10:29617838-29618345	0.645161	tumor
EA104	10:29617838-29618345	0.444444	tumor
EA105	10:29617838-29618345	0.695652	tumor
EA107	10:29617838-29618345	0.75	tumor
EA111	10:29617838-29618345	0.444444	tumor
EA118	10:29617838-29618345	0.535714	tumor
EA126	10:29617838-29618345	0.5	tumor
EA128	10:29617838-29618345	0.705882	tumor
EA132	10:29617838-29618345	0.727273	tumor
EA133	10:29617838-29618345	0.59375	tumor
EA135	10:29617838-29618345	0.75	tumor
EA136	10:29617838-29618345	0.655172	tumor
EA153	10:29617838-29618345	0.894737	tumor
EA110	10:29617838-29618345	0.6	tumor
EA115	10:29617838-29618345	0.576923	tumor
EA116	10:29617838-29618345	0.689655	tumor
EA120	10:29617838-29618345	0.809524	tumor
EA123	10:29617838-29618345	0.484848	tumor
EA144	10:29617838-29618345	0.653846	tumor
EA145	10:29617838-29618345	0.714286	tumor
EA112	10:29617838-29618345	0.645161	tumor
EA114	10:29617838-29618345	0.458333	tumor
EA141	10:29617838-29618345	0.74359	tumor
EA152	10:29617838-29618345	0.71875	tumor
EC_5	10:29617838-29618345	0.695652	tumor
EC_10	10:29617838-29618345	0.692308	tumor
EC_13	10:29617838-29618345	0.714286	tumor
EC_14	10:29617838-29618345	0.615385	tumor
EC_20	10:29617838-29618345	0.65	tumor
EC_22	10:29617838-29618345	0.84	tumor
EC_23	10:29617838-29618345	0.71875	tumor
EC_27	10:29617838-29618345	0.318182	tumor
EC_29	10:29617838-29618345	0.571429	tumor
EC_30	10:29617838-29618345	0.5	tumor
EC_33	10:29617838-29618345	0.588235	tumor
EC_63	10:29617838-29618345	0.809524	tumor
EC_64	10:29617838-29618345	0.827586	tumor
EC_65	10:29617838-29618345	0.6	tumor
EC_67	10:29617838-29618345	0.909091	tumor
EC_73	10:29617838-29618345	0.714286	tumor
EC_74	10:29617838-29618345	0.588235	tumor
EC_75	10:29617838-29618345	0.695652	tumor
EC_70	10:29617838-29618345	0.823529	tumor
EC_12	10:29617838-29618345	0.777778	tumor
EC_18	10:29617838-29618345	0.636364	tumor
EC_19	10:29617838-29618345	0.71875	tumor
EC_31	10:29617838-29618345	0.78125	tumor
EC_34	10:29617838-29618345	0.5	tumor
EC_35	10:29617838-29618345	0.692308	tumor
EC_16	10:29617838-29618345	0.666667	tumor
EC_56	10:29617838-29618345	0.612903	tumor
EC_57	10:29617838-29618345	0.8	tumor
EC_58	10:29617838-29618345	0.736842	tumor
EC_60	10:29617838-29618345	0.625	tumor
EC_62	10:29617838-29618345	0.575758	tumor
EC_66	10:29617838-29618345	0.645161	tumor
EC_68	10:29617838-29618345	0.697674	tumor
EC_69	10:29617838-29618345	0.428571	tumor
EC_71	10:29617838-29618345	0.733333	tumor
EC_77	10:29617838-29618345	0.636364	tumor
EA125	10:29617838-29618345	0.526316	tumor
EA138	10:29617838-29618345	0.625	tumor
EA147	10:29617838-29618345	0.517241	tumor
EA150	10:29617838-29618345	0.758621	tumor
X10FLX	10:29617838-29618345	0.758621	normal
X11CZH	10:29617838-29618345	0.6	normal
X14LH	10:29617838-29618345	0.478261	normal
X15LHR	10:29617838-29618345	0.605263	normal
X16JLJ	10:29617838-29618345	0.478261	normal
X18CCY	10:29617838-29618345	0.657895	normal
X19KZT	10:29617838-29618345	0.826087	normal
X20ZJY	10:29617838-29618345	0.517241	normal
X21ZJF	10:29617838-29618345	0.705882	normal
X22WJY	10:29617838-29618345	0.545455	normal
X24JYQ	10:29617838-29618345	0.605263	normal
X28PBJ	10:29617838-29618345	0.64	normal
X29ZJ	10:29617838-29618345	0.592593	normal
X2GAJ	10:29617838-29618345	0.592593	normal
X31CFC	10:29617838-29618345	0.735294	normal
X37LXP	10:29617838-29618345	0.777778	normal
X38ZJH	10:29617838-29618345	0.583333	normal
X39ZRH	10:29617838-29618345	0.694444	normal
X3HYS	10:29617838-29618345	0.540541	normal
X42CXD	10:29617838-29618345	0.5	normal
X45DZ	10:29617838-29618345	0.710526	normal
X46ZDF	10:29617838-29618345	0.486486	normal
X47ZJL	10:29617838-29618345	0.454545	normal
X48LCH	10:29617838-29618345	0.666667	normal
X4YJL	10:29617838-29618345	0.65	normal
X5YL	10:29617838-29618345	0.714286	normal
X6JSH	10:29617838-29618345	0.590909	normal
X7ZHQ	10:29617838-29618345	0.533333	normal
X9LSQ	10:29617838-29618345	0.708333	normal
N58	10:29617838-29618345	0.605263	normal
N65	10:29617838-29618345	0.730769	normal
N113	10:29617838-29618345	0.434783	normal
N120	10:29617838-29618345	0.47619	normal
N61	10:29617838-29618345	0.5	normal
N63	10:29617838-29618345	0.5	normal
N64	10:29617838-29618345	0.52381	normal
N71	10:29617838-29618345	0.56	normal
N73	10:29617838-29618345	0.590909	normal
N74	10:29617838-29618345	0.6	normal
N75	10:29617838-29618345	0.5	normal
N77	10:29617838-29618345	0.190476	normal
N115	10:29617838-29618345	0.548387	normal
N122	10:29617838-29618345	0.545455	normal
N81	10:29617838-29618345	0.684211	normal
N91	10:29617838-29618345	0.645161	normal
N94	10:29617838-29618345	0.685714	normal
N99	10:29617838-29618345	0.694444	normal
N108	10:29617838-29618345	0.619048	normal
N124	10:29617838-29618345	0.708333	normal
N128	10:29617838-29618345	0.617647	normal
N132	10:29617838-29618345	0.5	normal
N134	10:29617838-29618345	0.590909	normal
N137	10:29617838-29618345	0.52381	normal
N138	10:29617838-29618345	0.583333	normal
N139	10:29617838-29618345	0.576923	normal
N142	10:29617838-29618345	0.65	normal
N146	10:29617838-29618345	0.516129	normal
N151	10:29617838-29618345	0.578947	normal
N152	10:29617838-29618345	0.615385	normal
N159	10:29617838-29618345	0.826087	normal
N175	10:29617838-29618345	0.818182	normal
N176	10:29617838-29618345	0.678571	normal
HAR38	10:29617838-29618345	0.636364	normal
HAR49	10:29617838-29618345	0.382353	normal
BCA0949	10:29617838-29618345	0.5	normal
BCA1069	10:29617838-29618345	0.621622	normal
BCA1156	10:29617838-29618345	0.52381	normal
HC03	10:29617838-29618345	0.54902	normal
HC17	10:29617838-29618345	0.619048	normal
HC26	10:29617838-29618345	0.578947	normal
HC65	10:29617838-29618345	0.705882	normal
HC68	10:29617838-29618345	0.588235	normal
HB03	10:29617838-29618345	0.5625	normal
HB04	10:29617838-29618345	0.548387	normal
HB07	10:29617838-29618345	0.6	normal
HB09	10:29617838-29618345	0.6	normal
HB12	10:29617838-29618345	0.545455	normal
HB18	10:29617838-29618345	0.6	normal
HB22	10:29617838-29618345	0.461538	normal
HB24	10:29617838-29618345	0.676471	normal
HB25	10:29617838-29618345	0.628571	normal
HB26	10:29617838-29618345	0.56	normal
HB27	10:29617838-29618345	0.45	normal
HB30	10:29617838-29618345	0.714286	normal
HB31	10:29617838-29618345	0.645161	normal
HB33	10:29617838-29618345	0.612903	normal
HB34	10:29617838-29618345	0.764706	normal
HB38	10:29617838-29618345	0.48	normal
HB45	10:29617838-29618345	0.44	normal
HB49	10:29617838-29618345	0.636364	normal
HB52	10:29617838-29618345	0.571429	normal
HB53	10:29617838-29618345	0.575758	normal
HB54	10:29617838-29618345	0.551724	normal
HB56	10:29617838-29618345	0.575758	normal
HC75	10:29617838-29618345	0.576923	normal
N157	10:29617838-29618345	0.5	normal
N158	10:29617838-29618345	0.62963	normal
N160	10:29617838-29618345	0.611111	normal
N161	10:29617838-29618345	0.689655	normal
N162	10:29617838-29618345	0.617647	normal
N163	10:29617838-29618345	0.76	normal
N165	10:29617838-29618345	0.588235	normal
N166	10:29617838-29618345	0.516129	normal
N169	10:29617838-29618345	0.736842	normal
N170	10:29617838-29618345	0.821429	normal
N171	10:29617838-29618345	0.653846	normal
N172	10:29617838-29618345	0.6875	normal
N173	10:29617838-29618345	0.6	normal
N174	10:29617838-29618345	0.571429	normal
N177	10:29617838-29618345	0.5	normal
N178	10:29617838-29618345	0.65625	normal
N179	10:29617838-29618345	0.533333	normal
N180	10:29617838-29618345	0.8	normal
N181	10:29617838-29618345	0.813953	normal
N182	10:29617838-29618345	0.583333	normal
N183	10:29617838-29618345	0.475	normal
N185	10:29617838-29618345	0.757576	normal
N186	10:29617838-29618345	0.565217	normal
N187	10:29617838-29618345	0.5	normal
N189	10:29617838-29618345	0.583333	normal
N190	10:29617838-29618345	0.634146	normal
N191	10:29617838-29618345	0.583333	normal
N192	10:29617838-29618345	0.521739	normal
N193	10:29617838-29618345	0.740741	normal
N194	10:29617838-29618345	0.68	normal
N195	10:29617838-29618345	0.548387	normal
N56	10:29617838-29618345	0.727273	normal
N67	10:29617838-29618345	0.677419	normal
N80	10:29617838-29618345	0.5	normal
N86	10:29617838-29618345	0.666667	normal
N111	10:29617838-29618345	0.625	normal
N116	10:29617838-29618345	0.666667	normal
N123	10:29617838-29618345	0.764706	normal
N125	10:29617838-29618345	0.473684	normal
N127	10:29617838-29618345	0.5625	normal
N129	10:29617838-29618345	0.588235	normal
N131	10:29617838-29618345	0.592593	normal
N133	10:29617838-29618345	0.733333	normal
N135	10:29617838-29618345	0.64	normal
N140	10:29617838-29618345	0.368421	normal
N141	10:29617838-29618345	0.615385	normal
N143	10:29617838-29618345	0.636364	normal
N145	10:29617838-29618345	0.583333	normal
N149	10:29617838-29618345	0.64	normal
N150	10:29617838-29618345	0.458333	normal
N154	10:29617838-29618345	0.555556	normal
N155	10:29617838-29618345	0.535714	normal
N156	10:29617838-29618345	0.529412	normal
N103	10:29617838-29618345	0.392857	normal
N104	10:29617838-29618345	0.5	normal
EC_1	16:58053198-58053760	0.25	tumor
EC_3	16:58053198-58053760	0.387097	tumor
EC_6	16:58053198-58053760	0.24	tumor
EC_7	16:58053198-58053760	0.0625	tumor
EC_8	16:58053198-58053760	0.230769	tumor
EC_9	16:58053198-58053760	0.1875	tumor
EC_11	16:58053198-58053760	0.25	tumor
EC_17	16:58053198-58053760	0.3125	tumor
EC_21	16:58053198-58053760	0.411765	tumor
EC_24	16:58053198-58053760	0.264706	tumor
EC_25	16:58053198-58053760	0.255814	tumor
EC_26	16:58053198-58053760	0.233333	tumor
EC_36	16:58053198-58053760	0.28125	tumor
EC_37	16:58053198-58053760	0.388889	tumor
EC_38	16:58053198-58053760	0.357143	tumor
EC_39	16:58053198-58053760	0.5	tumor
EC_40	16:58053198-58053760	0.227273	tumor
EC_43	16:58053198-58053760	0.0666667	tumor
EC_45	16:58053198-58053760	0.142857	tumor
EC_47	16:58053198-58053760	0.304348	tumor
EC_48	16:58053198-58053760	0.333333	tumor
EC_50	16:58053198-58053760	0.166667	tumor
EA013	16:58053198-58053760	0.3	tumor
EA014	16:58053198-58053760	0.190476	tumor
EA015	16:58053198-58053760	0.277778	tumor
EA017	16:58053198-58053760	0.148148	tumor
EA018	16:58053198-58053760	0.130435	tumor
EA019	16:58053198-58053760	0.416667	tumor
EA020	16:58053198-58053760	0.217391	tumor
EA022	16:58053198-58053760	0.35	tumor
EA023	16:58053198-58053760	0.25	tumor
EA025	16:58053198-58053760	0.388889	tumor
EA026	16:58053198-58053760	0.142857	tumor
EA027	16:58053198-58053760	0.290323	tumor
EA031	16:58053198-58053760	0.25	tumor
EA032	16:58053198-58053760	0.277778	tumor
EA034	16:58053198-58053760	0.25	tumor
EA043	16:58053198-58053760	0.285714	tumor
EA047	16:58053198-58053760	0.173913	tumor
EA048	16:58053198-58053760	0.125	tumor
EA049	16:58053198-58053760	0.294118	tumor
EA050	16:58053198-58053760	0.333333	tumor
EA053	16:58053198-58053760	0.2	tumor
EA055	16:58053198-58053760	0.32	tumor
EA056	16:58053198-58053760	0.214286	tumor
EA057	16:58053198-58053760	0.166667	tumor
EA058	16:58053198-58053760	0.315789	tumor
EA063	16:58053198-58053760	0.363636	tumor
EA068	16:58053198-58053760	0.333333	tumor
EA071	16:58053198-58053760	0.117647	tumor
EA072	16:58053198-58053760	0.125	tumor
EA074	16:58053198-58053760	0.166667	tumor
EA077	16:58053198-58053760	0.153846	tumor
EA081	16:58053198-58053760	0.421053	tumor
EA082	16:58053198-58053760	0.235294	tumor
EA087	16:58053198-58053760	0.0833333	tumor
EA091	16:58053198-58053760	0.272727	tumor
EA093	16:58053198-58053760	0.212121	tumor
EA098	16:58053198-58053760	0.208333	tumor
EA099	16:58053198-58053760	0.318182	tumor
EC_51	16:58053198-58053760	0.185185	tumor
EC_52	16:58053198-58053760	0.235294	tumor
EC_53	16:58053198-58053760	0.347826	tumor
EC_54	16:58053198-58053760	0.2	tumor
EC_55	16:58053198-58053760	0.391304	tumor
EA005	16:58053198-58053760	0.233333	tumor
EA006	16:58053198-58053760	0.228571	tumor
EA008	16:58053198-58053760	0.238095	tumor
EA009	16:58053198-58053760	0.272727	tumor
EA010	16:58053198-58053760	0.176471	tumor
EA011	16:58053198-58053760	0.583333	tumor
EA012	16:58053198-58053760	0.333333	tumor
EA016	16:58053198-58053760	0.344828	tumor
EA039	16:58053198-58053760	0.409091	tumor
EA044	16:58053198-58053760	0.333333	tumor
EA051	16:58053198-58053760	0.333333	tumor
EA064	16:58053198-58053760	0.32	tumor
EA065	16:58053198-58053760	0.0625	tumor
EA066	16:58053198-58053760	0.357143	tumor
EA079	16:58053198-58053760	0.4	tumor
EA080	16:58053198-58053760	0.416667	tumor
EA083	16:58053198-58053760	0.391304	tumor
EA088	16:58053198-58053760	0.388889	tumor
EA089	16:58053198-58053760	0.592593	tumor
EA094	16:58053198-58053760	0.285714	tumor
EA097	16:58053198-58053760	0.25	tumor
EA101	16:58053198-58053760	0.5	tumor
EA104	16:58053198-58053760	0.272727	tumor
EA105	16:58053198-58053760	0.2	tumor
EA107	16:58053198-58053760	0.291667	tumor
EA111	16:58053198-58053760	0.166667	tumor
EA118	16:58053198-58053760	0.241379	tumor
EA126	16:58053198-58053760	0.473684	tumor
EA128	16:58053198-58053760	0.368421	tumor
EA132	16:58053198-58053760	0.176471	tumor
EA133	16:58053198-58053760	0.28	tumor
EA135	16:58053198-58053760	0.178571	tumor
EA136	16:58053198-58053760	0.473684	tumor
EA153	16:58053198-58053760	0.291667	tumor
EA110	16:58053198-58053760	0.277778	tumor
EA115	16:58053198-58053760	0.4	tumor
EA116	16:58053198-58053760	0.294118	tumor
EA120	16:58053198-58053760	0.388889	tumor
EA123	16:58053198-58053760	0.423077	tumor
EA144	16:58053198-58053760	0.272727	tumor
EA145	16:58053198-58053760	0.0555556	tumor
EA112	16:58053198-58053760	0	tumor
EA114	16:58053198-58053760	0.25	tumor
EA141	16:58053198-58053760	0.1875	tumor
EA152	16:58053198-58053760	0.166667	tumor
EC_5	16:58053198-58053760	0.173913	tumor
EC_10	16:58053198-58053760	0.304348	tumor
EC_13	16:58053198-58053760	0.2	tumor
EC_14	16:58053198-58053760	0.285714	tumor
EC_20	16:58053198-58053760	0.380952	tumor
EC_22	16:58053198-58053760	0.44	tumor
EC_23	16:58053198-58053760	0.285714	tumor
EC_27	16:58053198-58053760	0.133333	tumor
EC_29	16:58053198-58053760	0.1	tumor
EC_30	16:58053198-58053760	0.263158	tumor
EC_33	16:58053198-58053760	0.166667	tumor
EC_63	16:58053198-58053760	0.3	tumor
EC_64	16:58053198-58053760	0.3	tumor
EC_65	16:58053198-58053760	0.047619	tumor
EC_67	16:58053198-58053760	0.111111	tumor
EC_73	16:58053198-58053760	0.241379	tumor
EC_74	16:58053198-58053760	0.25	tumor
EC_75	16:58053198-58053760	0.142857	tumor
EC_70	16:58053198-58053760	0.3125	tumor
EC_12	16:58053198-58053760	0.0909091	tumor
EC_18	16:58053198-58053760	0.428571	tumor
EC_19	16:58053198-58053760	0.24	tumor
EC_31	16:58053198-58053760	0.333333	tumor
EC_34	16:58053198-58053760	0.421053	tumor
EC_35	16:58053198-58053760	0.181818	tumor
EC_16	16:58053198-58053760	0.190476	tumor
EC_56	16:58053198-58053760	0.181818	tumor
EC_57	16:58053198-58053760	0.368421	tumor
EC_58	16:58053198-58053760	0.230769	tumor
EC_60	16:58053198-58053760	0.0454545	tumor
EC_62	16:58053198-58053760	0.192308	tumor
EC_66	16:58053198-58053760	0.4	tumor
EC_68	16:58053198-58053760	0.56	tumor
EC_69	16:58053198-58053760	0.352941	tumor
EC_71	16:58053198-58053760	0.26087	tumor
EC_77	16:58053198-58053760	0.380952	tumor
EA125	16:58053198-58053760	0.333333	tumor
EA138	16:58053198-58053760	0.0833333	tumor
EA147	16:58053198-58053760	0.230769	tumor
EA150	16:58053198-58053760	0.238095	tumor
X10FLX	16:58053198-58053760	0.268293	normal
X11CZH	16:58053198-58053760	0.206897	normal
X14LH	16:58053198-58053760	0.235294	normal
X15LHR	16:58053198-58053760	0	normal
X16JLJ	16:58053198-58053760	0.115385	normal
X18CCY	16:58053198-58053760	0.276596	normal
X19KZT	16:58053198-58053760	0.166667	normal
X20ZJY	16:58053198-58053760	0.263158	normal
X21ZJF	16:58053198-58053760	0.387097	normal
X22WJY	16:58053198-58053760	0.136364	normal
X24JYQ	16:58053198-58053760	0.111111	normal
X28PBJ	16:58053198-58053760	0.296296	normal
X29ZJ	16:58053198-58053760	0.185185	normal
X2GAJ	16:58053198-58053760	0.6	normal
X31CFC	16:58053198-58053760	0.138889	normal
X37LXP	16:58053198-58053760	0.333333	normal
X38ZJH	16:58053198-58053760	0.0833333	normal
X39ZRH	16:58053198-58053760	0.263158	normal
X3HYS	16:58053198-58053760	0.0833333	normal
X42CXD	16:58053198-58053760	0.304348	normal
X45DZ	16:58053198-58053760	0.08	normal
X46ZDF	16:58053198-58053760	0.27027	normal
X47ZJL	16:58053198-58053760	0.214286	normal
X48LCH	16:58053198-58053760	0.192308	normal
X4YJL	16:58053198-58053760	0.27907	normal
X5YL	16:58053198-58053760	0.15625	normal
X6JSH	16:58053198-58053760	0.0588235	normal
X7ZHQ	16:58053198-58053760	0.25	normal
X9LSQ	16:58053198-58053760	0.12	normal
N58	16:58053198-58053760	0.357143	normal
N65	16:58053198-58053760	0.129032	normal
N113	16:58053198-58053760	0.26087	normal
N120	16:58053198-58053760	0.266667	normal
N61	16:58053198-58053760	0.238095	normal
N63	16:58053198-58053760	0.176471	normal
N64	16:58053198-58053760	0	normal
N71	16:58053198-58053760	0.277778	normal
N73	16:58053198-58053760	0.210526	normal
N74	16:58053198-58053760	0.230769	normal
N75	16:58053198-58053760	0.166667	normal
N77	16:58053198-58053760	0.1875	normal
N115	16:58053198-58053760	0.380952	normal
N122	16:58053198-58053760	0.173913	normal
N81	16:58053198-58053760	0.333333	normal
N91	16:58053198-58053760	0.181818	normal
N94	16:58053198-58053760	0.0769231	normal
N99	16:58053198-58053760	0.3	normal
N108	16:58053198-58053760	0.3	normal
N124	16:58053198-58053760	0.35	normal
N128	16:58053198-58053760	0.241379	normal
N132	16:58053198-58053760	0.208333	normal
N134	16:58053198-58053760	0.24	normal
N137	16:58053198-58053760	0.222222	normal
N138	16:58053198-58053760	0.1875	normal
N139	16:58053198-58053760	0.454545	normal
N142	16:58053198-58053760	0.2	normal
N146	16:58053198-58053760	0.2	normal
N151	16:58053198-58053760	0.235294	normal
N152	16:58053198-58053760	0.230769	normal
N159	16:58053198-58053760	0.125	normal
N175	16:58053198-58053760	0.142857	normal
N176	16:58053198-58053760	0.166667	normal
HAR38	16:58053198-58053760	0.216216	normal
HAR49	16:58053198-58053760	0.25	normal
BCA0949	16:58053198-58053760	0.212121	normal
BCA1069	16:58053198-58053760	0.235294	normal
BCA1156	16:58053198-58053760	0.333333	normal
HC03	16:58053198-58053760	0.235294	normal
HC17	16:58053198-58053760	0.266667	normal
HC26	16:58053198-58053760	0.347826	normal
HC65	16:58053198-58053760	0.190476	normal
HC68	16:58053198-58053760	0.333333	normal
HB03	16:58053198-58053760	0.230769	normal
HB04	16:58053198-58053760	0.34375	normal
HB07	16:58053198-58053760	0.162162	normal
HB09	16:58053198-58053760	0.148148	normal
HB12	16:58053198-58053760	0.137931	normal
HB18	16:58053198-58053760	0.392857	normal
HB22	16:58053198-58053760	0.259259	normal
HB24	16:58053198-58053760	0.3	normal
HB25	16:58053198-58053760	0.32	normal
HB26	16:58053198-58053760	0.3	normal
HB27	16:58053198-58053760	0.272727	normal
HB30	16:58053198-58053760	0.2	normal
HB31	16:58053198-58053760	0.277778	normal
HB33	16:58053198-58053760	0.192308	normal
HB34	16:58053198-58053760	0.423077	normal
HB38	16:58053198-58053760	0.166667	normal
HB45	16:58053198-58053760	0.125	normal
HB49	16:58053198-58053760	0.413793	normal
HB52	16:58053198-58053760	0.173913	normal
HB53	16:58053198-58053760	0.35	normal
HB54	16:58053198-58053760	0.210526	normal
HB56	16:58053198-58053760	0.206897	normal
HC75	16:58053198-58053760	0.227273	normal
N157	16:58053198-58053760	0.333333	normal
N158	16:58053198-58053760	0.423077	normal
N160	16:58053198-58053760	0.285714	normal
N161	16:58053198-58053760	0.190476	normal
N162	16:58053198-58053760	0.24	normal
N163	16:58053198-58053760	0.0769231	normal
N165	16:58053198-58053760	0.263158	normal
N166	16:58053198-58053760	0.0952381	normal
N169	16:58053198-58053760	0.0909091	normal
N170	16:58053198-58053760	0.166667	normal
N171	16:58053198-58053760	0.192308	normal
N172	16:58053198-58053760	0.125	normal
N173	16:58053198-58053760	0.190476	normal
N174	16:58053198-58053760	0.285714	normal
N177	16:58053198-58053760	0.103448	normal
N178	16:58053198-58053760	0.176471	normal
N179	16:58053198-58053760	0	normal
N180	16:58053198-58053760	0.157895	normal
N181	16:58053198-58053760	0.171429	normal
N182	16:58053198-58053760	0.230769	normal
N183	16:58053198-58053760	0.318182	normal
N185	16:58053198-58053760	0.157895	normal
N186	16:58053198-58053760	0.25	normal
N187	16:58053198-58053760	0.214286	normal
N189	16:58053198-58053760	0.217391	normal
N190	16:58053198-58053760	0.366667	normal
N191	16:58053198-58053760	0.133333	normal
N192	16:58053198-58053760	0.2	normal
N193	16:58053198-58053760	0.259259	normal
N194	16:58053198-58053760	0.3	normal
N195	16:58053198-58053760	0.173913	normal
N56	16:58053198-58053760	0.333333	normal
N67	16:58053198-58053760	0.214286	normal
N80	16:58053198-58053760	0.148148	normal
N86	16:58053198-58053760	0.192308	normal
N111	16:58053198-58053760	0.294118	normal
N116	16:58053198-58053760	0.142857	normal
N123	16:58053198-58053760	0.0454545	normal
N125	16:58053198-58053760	0.173913	normal
N127	16:58053198-58053760	0.125	normal
N129	16:58053198-58053760	0.162162	normal
N131	16:58053198-58053760	0.24	normal
N133	16:58053198-58053760	0.35	normal
N135	16:58053198-58053760	0.35	normal
N140	16:58053198-58053760	0.25	normal
N141	16:58053198-58053760	0.208333	normal
N143	16:58053198-58053760	0.2	normal
N145	16:58053198-58053760	0.235294	normal
N149	16:58053198-58053760	0.238095	normal
N150	16:58053198-58053760	0.176471	normal
N154	16:58053198-58053760	0.1	normal
N155	16:58053198-58053760	0.2	normal
N156	16:58053198-58053760	0.222222	normal
N103	16:58053198-58053760	0.277778	normal
N104	16:58053198-58053760	0.16	normal
EC_1	2:2103405-2103918	0.037037	tumor
EC_3	2:2103405-2103918	0.104167	tumor
EC_6	2:2103405-2103918	0	tumor
EC_7	2:2103405-2103918	0.105263	tumor
EC_8	2:2103405-2103918	0	tumor
EC_9	2:2103405-2103918	0.171429	tumor
EC_11	2:2103405-2103918	0.037037	tumor
EC_17	2:2103405-2103918	0.0769231	tumor
EC_21	2:2103405-2103918	0.0769231	tumor
EC_24	2:2103405-2103918	0.0740741	tumor
EC_25	2:2103405-2103918	0.111111	tumor
EC_26	2:2103405-2103918	0.0833333	tumor
EC_36	2:2103405-2103918	0.0714286	tumor
EC_37	2:2103405-2103918	0.0869565	tumor
EC_38	2:2103405-2103918	0.117647	tumor
EC_39	2:2103405-2103918	0.0833333	tumor
EC_40	2:2103405-2103918	0.142857	tumor
EC_43	2:2103405-2103918	0.0833333	tumor
EC_45	2:2103405-2103918	0.037037	tumor
EC_47	2:2103405-2103918	0	tumor
EC_48	2:2103405-2103918	0.125	tumor
EC_50	2:2103405-2103918	0.153846	tumor
EA013	2:2103405-2103918	0.233333	tumor
EA014	2:2103405-2103918	0.166667	tumor
EA015	2:2103405-2103918	0.0434783	tumor
EA017	2:2103405-2103918	0.238095	tumor
EA018	2:2103405-2103918	0.2	tumor
EA019	2:2103405-2103918	0.142857	tumor
EA020	2:2103405-2103918	0.162162	tumor
EA022	2:2103405-2103918	0.190476	tumor
EA023	2:2103405-2103918	0.133333	tumor
EA025	2:2103405-2103918	0.133333	tumor
EA026	2:2103405-2103918	0.272727	tumor
EA027	2:2103405-2103918	0.181818	tumor
EA031	2:2103405-2103918	0.12	tumor
EA032	2:2103405-2103918	0.125	tumor
EA034	2:2103405-2103918	0.04	tumor
EA043	2:2103405-2103918	0.111111	tumor
EA047	2:2103405-2103918	0.136364	tumor
EA048	2:2103405-2103918	0.15	tumor
EA049	2:2103405-2103918	0.25	tumor
EA050	2:2103405-2103918	0.115385	tumor
EA053	2:2103405-2103918	0.192308	tumor
EA055	2:2103405-2103918	0.142857	tumor
EA056	2:2103405-2103918	0	tumor
EA057	2:2103405-2103918	0.111111	tumor
EA058	2:2103405-2103918	0.16	tumor
EA063	2:2103405-2103918	0.0952381	tumor
EA068	2:2103405-2103918	0.037037	tumor
EA071	2:2103405-2103918	0.214286	tumor
EA072	2:2103405-2103918	0.222222	tumor
EA074	2:2103405-2103918	0.0909091	tumor
EA077	2:2103405-2103918	0.0833333	tumor
EA081	2:2103405-2103918	0.136364	tumor
EA082	2:2103405-2103918	0	tumor
EA087	2:2103405-2103918	0.136364	tumor
EA091	2:2103405-2103918	0.16	tumor
EA093	2:2103405-2103918	0.0833333	tumor
EA098	2:2103405-2103918	0.102564	tumor
EA099	2:2103405-2103918	0.0588235	tumor
EC_51	2:2103405-2103918	0.0625	tumor
EC_52	2:2103405-2103918	0.0689655	tumor
EC_53	2:2103405-2103918	0.105263	tumor
EC_54	2:2103405-2103918	0	tumor
EC_55	2:2103405-2103918	0.0769231	tumor
EA005	2:2103405-2103918	0.0810811	tumor
EA006	2:2103405-2103918	0.153846	tumor
EA008	2:2103405-2103918	0.115385	tumor
EA009	2:2103405-2103918	0.138889	tumor
EA010	2:2103405-2103918	0	tumor
EA011	2:2103405-2103918	0.190476	tumor
EA012	2:2103405-2103918	0.0769231	tumor
EA016	2:2103405-2103918	0.0869565	tumor
EA039	2:2103405-2103918	0.166667	tumor
EA044	2:2103405-2103918	0.166667	tumor
EA051	2:2103405-2103918	0.107143	tumor
EA064	2:2103405-2103918	0.107143	tumor
EA065	2:2103405-2103918	0.172414	tumor
EA066	2:2103405-2103918	0.428571	tumor
EA079	2:2103405-2103918	0.222222	tumor
EA080	2:2103405-2103918	0.166667	tumor
EA083	2:2103405-2103918	0.166667	tumor
EA088	2:2103405-2103918	0.0967742	tumor
EA089	2:2103405-2103918	0.0769231	tumor
EA094	2:2103405-2103918	0.16	tumor
EA097	2:2103405-2103918	0.181818	tumor
EA101	2:2103405-2103918	0.047619	tumor
EA104	2:2103405-2103918	0.178571	tumor
EA105	2:2103405-2103918	0.1	tumor
EA107	2:2103405-2103918	0	tumor
EA111	2:2103405-2103918	0.0869565	tumor
EA118	2:2103405-2103918	0.115385	tumor
EA126	2:2103405-2103918	0.105263	tumor
EA128	2:2103405-2103918	0.037037	tumor
EA132	2:2103405-2103918	0.111111	tumor
EA133	2:2103405-2103918	0.117647	tumor
EA135	2:2103405-2103918	0.12	tumor
EA136	2:2103405-2103918	0.125	tumor
EA153	2:2103405-2103918	0.166667	tumor
EA110	2:2103405-2103918	0.0666667	tumor
EA115	2:2103405-2103918	0.166667	tumor
EA116	2:2103405-2103918	0	tumor
EA120	2:2103405-2103918	0.12	tumor
EA123	2:2103405-2103918	0.0454545	tumor
EA144	2:2103405-2103918	0.285714	tumor
EA145	2:2103405-2103918	0.1	tumor
EA112	2:2103405-2103918	0.047619	tumor
EA114	2:2103405-2103918	0.142857	tumor
EA141	2:2103405-2103918	0.0909091	tumor
EA152	2:2103405-2103918	0.117647	tumor
EC_5	2:2103405-2103918	0	tumor
EC_10	2:2103405-2103918	0.0740741	tumor
EC_13	2:2103405-2103918	0.153846	tumor
EC_14	2:2103405-2103918	0.1	tumor
EC_20	2:2103405-2103918	0.214286	tumor
EC_22	2:2103405-2103918	0.157895	tumor
EC_23	2:2103405-2103918	0.111111	tumor
EC_27	2:2103405-2103918	0.05	tumor
EC_29	2:2103405-2103918	0.176471	tumor
EC_30	2:2103405-2103918	0.0555556	tumor
EC_33	2:2103405-2103918	0.166667	tumor
EC_63	2:2103405-2103918	0	tumor
EC_64	2:2103405-2103918	0.125	tumor
EC_65	2:2103405-2103918	0.133333	tumor
EC_67	2:2103405-2103918	0	tumor
EC_73	2:2103405-2103918	0.0526316	tumor
EC_74	2:2103405-2103918	0	tumor
EC_75	2:2103405-2103918	0.1	tumor
EC_70	2:2103405-2103918	0.230769	tumor
EC_12	2:2103405-2103918	0.0769231	tumor
EC_18	2:2103405-2103918	0.115385	tumor
EC_19	2:2103405-2103918	0.181818	tumor
EC_31	2:2103405-2103918	0.105263	tumor
EC_34	2:2103405-2103918	0	tumor
EC_35	2:2103405-2103918	0.0666667	tumor
EC_16	2:2103405-2103918	0.0833333	tumor
EC_56	2:2103405-2103918	0.1875	tumor
EC_57	2:2103405-2103918	0.0625	tumor
EC_58	2:2103405-2103918	0.222222	tumor
EC_60	2:2103405-2103918	0	tumor
EC_62	2:2103405-2103918	0.142857	tumor
EC_66	2:2103405-2103918	0.0454545	tumor
EC_68	2:2103405-2103918	0.0769231	tumor
EC_69	2:2103405-2103918	0	tumor
EC_71	2:2103405-2103918	0.272727	tumor
EC_77	2:2103405-2103918	0.235294	tumor
EA125	2:2103405-2103918	0.166667	tumor
EA138	2:2103405-2103918	0.0952381	tumor
EA147	2:2103405-2103918	0.0588235	tumor
EA150	2:2103405-2103918	0.0769231	tumor
X10FLX	2:2103405-2103918	0.0833333	normal
X11CZH	2:2103405-2103918	0.205882	normal
X14LH	2:2103405-2103918	0	normal
X15LHR	2:2103405-2103918	0.16	normal
X16JLJ	2:2103405-2103918	0.171429	normal
X18CCY	2:2103405-2103918	0.15	normal
X19KZT	2:2103405-2103918	0.125	normal
X20ZJY	2:2103405-2103918	0.04	normal
X21ZJF	2:2103405-2103918	0.0416667	normal
X22WJY	2:2103405-2103918	0.0588235	normal
X24JYQ	2:2103405-2103918	0.0606061	normal
X28PBJ	2:2103405-2103918	0.0625	normal
X29ZJ	2:2103405-2103918	0.0714286	normal
X2GAJ	2:2103405-2103918	0.0625	normal
X31CFC	2:2103405-2103918	0.153846	normal
X37LXP	2:2103405-2103918	0.025641	normal
X38ZJH	2:2103405-2103918	0.0909091	normal
X39ZRH	2:2103405-2103918	0.05	normal
X3HYS	2:2103405-2103918	0.1	normal
X42CXD	2:2103405-2103918	0.225	normal
X45DZ	2:2103405-2103918	0.0526316	normal
X46ZDF	2:2103405-2103918	0.166667	normal
X47ZJL	2:2103405-2103918	0.157895	normal
X48LCH	2:2103405-2103918	0.0909091	normal
X4YJL	2:2103405-2103918	0.0625	normal
X5YL	2:2103405-2103918	0.0588235	normal
X6JSH	2:2103405-2103918	0	normal
X7ZHQ	2:2103405-2103918	0	normal
X9LSQ	2:2103405-2103918	0.0384615	normal
N58	2:2103405-2103918	0.0588235	normal
N65	2:2103405-2103918	0	normal
N113	2:2103405-2103918	0.1	normal
N120	2:2103405-2103918	0	normal
N61	2:2103405-2103918	0.0909091	normal
N63	2:2103405-2103918	0.133333	normal
N64	2:2103405-2103918	0.181818	normal
N71	2:2103405-2103918	0.111111	normal
N73	2:2103405-2103918	0.133333	normal
N74	2:2103405-2103918	0.0526316	normal
N75	2:2103405-2103918	0.0588235	normal
N77	2:2103405-2103918	0.157895	normal
N115	2:2103405-2103918	0.0434783	normal
N122	2:2103405-2103918	0	normal
N81	2:2103405-2103918	0.0769231	normal
N91	2:2103405-2103918	0	normal
N94	2:2103405-2103918	0.105263	normal
N99	2:2103405-2103918	0	normal
N108	2:2103405-2103918	0.125	normal
N124	2:2103405-2103918	0.1	normal
N128	2:2103405-2103918	0.105263	normal
N132	2:2103405-2103918	0.0555556	normal
N134	2:2103405-2103918	0	normal
N137	2:2103405-2103918	0.2	normal
N138	2:2103405-2103918	0	normal
N139	2:2103405-2103918	0.214286	normal
N142	2:2103405-2103918	0.111111	normal
N146	2:2103405-2103918	0.130435	normal
N151	2:2103405-2103918	0	normal
N152	2:2103405-2103918	0	normal
N159	2:2103405-2103918	0.0666667	normal
N175	2:2103405-2103918	0.0769231	normal
N176	2:2103405-2103918	0.047619	normal
HAR38	2:2103405-2103918	0.0285714	normal
HAR49	2:2103405-2103918	0.125	normal
BCA0949	2:2103405-2103918	0.0487805	normal
BCA1069	2:2103405-2103918	0.125	normal
BCA1156	2:2103405-2103918	0.12	normal
HC03	2:2103405-2103918	0.0222222	normal
HC17	2:2103405-2103918	0	normal
HC26	2:2103405-2103918	0.104167	normal
HC65	2:2103405-2103918	0	normal
HC68	2:2103405-2103918	0.0465116	normal
HB03	2:2103405-2103918	0.04	normal
HB04	2:2103405-2103918	0.216216	normal
HB07	2:2103405-2103918	0.119048	normal
HB09	2:2103405-2103918	0	normal
HB12	2:2103405-2103918	0.129032	normal
HB18	2:2103405-2103918	0.1	normal
HB22	2:2103405-2103918	0.105263	normal
HB24	2:2103405-2103918	0.1875	normal
HB25	2:2103405-2103918	0.047619	normal
HB26	2:2103405-2103918	0.28125	normal
HB27	2:2103405-2103918	0.103448	normal
HB30	2:2103405-2103918	0.0625	normal
HB31	2:2103405-2103918	0.0434783	normal
HB33	2:2103405-2103918	0.0769231	normal
HB34	2:2103405-2103918	0.0882353	normal
HB38	2:2103405-2103918	0.107143	normal
HB45	2:2103405-2103918	0.0789474	normal
HB49	2:2103405-2103918	0.115385	normal
HB52	2:2103405-2103918	0.0357143	normal
HB53	2:2103405-2103918	0.107143	normal
HB54	2:2103405-2103918	0.04	normal
HB56	2:2103405-2103918	0.0571429	normal
HC75	2:2103405-2103918	0.0952381	normal
N157	2:2103405-2103918	0.190476	normal
N158	2:2103405-2103918	0.125	normal
N160	2:2103405-2103918	0	normal
N161	2:2103405-2103918	0.111111	normal
N162	2:2103405-2103918	0.0952381	normal
N163	2:2103405-2103918	0.25	normal
N165	2:2103405-2103918	0.173913	normal
N166	2:2103405-2103918	0	normal
N169	2:2103405-2103918	0.125	normal
N170	2:2103405-2103918	0	normal
N171	2:2103405-2103918	0.105263	normal
N172	2:2103405-2103918	0.0526316	normal
N173	2:2103405-2103918	0	normal
N174	2:2103405-2103918	0.125	normal
N177	2:2103405-2103918	0.2	normal
N178	2:2103405-2103918	0	normal
N179	2:2103405-2103918	0.0625	normal
N180	2:2103405-2103918	0.136364	normal
N181	2:2103405-2103918	0.0769231	normal
N182	2:2103405-2103918	0.1	normal
N183	2:2103405-2103918	0.047619	normal
N185	2:2103405-2103918	0.0714286	normal
N186	2:2103405-2103918	0.0833333	normal
N187	2:2103405-2103918	0	normal
N189	2:2103405-2103918	0	normal
N190	2:2103405-2103918	0	normal
N191	2:2103405-2103918	0.0666667	normal
N192	2:2103405-2103918	0.222222	normal
N193	2:2103405-2103918	0.111111	normal
N194	2:2103405-2103918	0.0714286	normal
N195	2:2103405-2103918	0.0588235	normal
N56	2:2103405-2103918	0	normal
N67	2:2103405-2103918	0.25	normal
N80	2:2103405-2103918	0	normal
N86	2:2103405-2103918	0.0625	normal
N111	2:2103405-2103918	0.136364	normal
N116	2:2103405-2103918	0	normal
N123	2:2103405-2103918	0	normal
N125	2:2103405-2103918	0.0357143	normal
N127	2:2103405-2103918	0.142857	normal
N129	2:2103405-2103918	0.185185	normal
N131	2:2103405-2103918	0.0588235	normal
N133	2:2103405-2103918	0	normal
N135	2:2103405-2103918	0.0714286	normal
N140	2:2103405-2103918	0.1875	normal
N141	2:2103405-2103918	0.157895	normal
N143	2:2103405-2103918	0.333333	normal
N145	2:2103405-2103918	0	normal
N149	2:2103405-2103918	0.125	normal
N150	2:2103405-2103918	0.0625	normal
N154	2:2103405-2103918	0	normal
N155	2:2103405-2103918	0.0526316	normal
N156	2:2103405-2103918	0.0769231	normal
N103	2:2103405-2103918	0.136364	normal
N104	2:2103405-2103918	0.307692	normal
EC_1	10:66298612-66299270	0.269231	tumor
EC_3	10:66298612-66299270	0.225	tumor
EC_6	10:66298612-66299270	0.0588235	tumor
EC_7	10:66298612-66299270	0.189189	tumor
EC_8	10:66298612-66299270	0.363636	tumor
EC_9	10:66298612-66299270	0.36	tumor
EC_11	10:66298612-66299270	0.269231	tumor
EC_17	10:66298612-66299270	0.216216	tumor
EC_21	10:66298612-66299270	0.296296	tumor
EC_24	10:66298612-66299270	0.266667	tumor
EC_25	10:66298612-66299270	0.233333	tumor
EC_26	10:66298612-66299270	0.323529	tumor
EC_36	10:66298612-66299270	0.26087	tumor
EC_37	10:66298612-66299270	0.277778	tumor
EC_38	10:66298612-66299270	0.285714	tumor
EC_39	10:66298612-66299270	0.242424	tumor
EC_40	10:66298612-66299270	0.333333	tumor
EC_43	10:66298612-66299270	0.0967742	tumor
EC_45	10:66298612-66299270	0.258065	tumor
EC_47	10:66298612-66299270	0.291667	tumor
EC_48	10:66298612-66299270	0.25	tumor
EC_50	10:66298612-66299270	0.114286	tumor
EA013	10:66298612-66299270	0.346154	tumor
EA014	10:66298612-66299270	0.172414	tumor
EA015	10:66298612-66299270	0.206897	tumor
EA017	10:66298612-66299270	0.176471	tumor
EA018	10:66298612-66299270	0.148148	tumor
EA019	10:66298612-66299270	0.272727	tumor
EA020	10:66298612-66299270	0.321429	tumor
EA022	10:66298612-66299270	0.307692	tumor
EA023	10:66298612-66299270	0.5	tumor
EA025	10:66298612-66299270	0.37931	tumor
EA026	10:66298612-66299270	0.1	tumor
EA027	10:66298612-66299270	0.217391	tumor
EA031	10:66298612-66299270	0.192308	tumor
EA032	10:66298612-66299270	0.2	tumor
EA034	10:66298612-66299270	0.1	tumor
EA043	10:66298612-66299270	0.388889	tumor
EA047	10:66298612-66299270	0.151515	tumor
EA048	10:66298612-66299270	0.333333	tumor
EA049	10:66298612-66299270	0.0555556	tumor
EA050	10:66298612-66299270	0.3125	tumor
EA053	10:66298612-66299270	0.275862	tumor
EA055	10:66298612-66299270	0.241379	tumor
EA056	10:66298612-66299270	0.16	tumor
EA057	10:66298612-66299270	0.227273	tumor
EA058	10:66298612-66299270	0.363636	tumor
EA063	10:66298612-66299270	0.285714	tumor
EA068	10:66298612-66299270	0.142857	tumor
EA071	10:66298612-66299270	0.1	tumor
EA072	10:66298612-66299270	0.125	tumor
EA074	10:66298612-66299270	0.259259	tumor
EA077	10:66298612-66299270	0.1875	tumor
EA081	10:66298612-66299270	0.115385	tumor
EA082	10:66298612-66299270	0.176471	tumor
EA087	10:66298612-66299270	0.157895	tumor
EA091	10:66298612-66299270	0.291667	tumor
EA093	10:66298612-66299270	0.263158	tumor
EA098	10:66298612-66299270	0.230769	tumor
EA099	10:66298612-66299270	0.21875	tumor
EC_51	10:66298612-66299270	0.137931	tumor
EC_52	10:66298612-66299270	0.217391	tumor
EC_53	10:66298612-66299270	0.1875	tumor
EC_54	10:66298612-66299270	0.24	tumor
EC_55	10:66298612-66299270	0.371429	tumor
EA005	10:66298612-66299270	0.258065	tumor
EA006	10:66298612-66299270	0.21875	tumor
EA008	10:66298612-66299270	0.16129	tumor
EA009	10:66298612-66299270	0.181818	tumor
EA010	10:66298612-66299270	0.310345	tumor
EA011	10:66298612-66299270	0.107143	tumor
EA012	10:66298612-66299270	0.125	tumor
EA016	10:66298612-66299270	0.205882	tumor
EA039	10:66298612-66299270	0.236842	tumor
EA044	10:66298612-66299270	0.230769	tumor
EA051	10:66298612-66299270	0.25	tumor
EA064	10:66298612-66299270	0.136364	tumor
EA065	10:66298612-66299270	0.136364	tumor
EA066	10:66298612-66299270	0.347826	tumor
EA079	10:66298612-66299270	0.272727	tumor
EA080	10:66298612-66299270	0.230769	tumor
EA083	10:66298612-66299270	0.111111	tumor
EA088	10:66298612-66299270	0.5	tumor
EA089	10:66298612-66299270	0.25	tumor
EA094	10:66298612-66299270	0.241379	tumor
EA097	10:66298612-66299270	0.0869565	tumor
EA101	10:66298612-66299270	0.259259	tumor
EA104	10:66298612-66299270	0.111111	tumor
EA105	10:66298612-66299270	0.333333	tumor
EA107	10:66298612-66299270	0.1875	tumor
EA111	10:66298612-66299270	0.131579	tumor
EA118	10:66298612-66299270	0.206897	tumor
EA126	10:66298612-66299270	0.206897	tumor
EA128	10:66298612-66299270	0.193548	tumor
EA132	10:66298612-66299270	0.309524	tumor
EA133	10:66298612-66299270	0.2	tumor
EA135	10:66298612-66299270	0.204545	tumor
EA136	10:66298612-66299270	0.166667	tumor
EA153	10:66298612-66299270	0.363636	tumor
EA110	10:66298612-66299270	0.44	tumor
EA115	10:66298612-66299270	0.133333	tumor
EA116	10:66298612-66299270	0.181818	tumor
EA120	10:66298612-66299270	0.428571	tumor
EA123	10:66298612-66299270	0.314286	tumor
EA144	10:66298612-66299270	0.1875	tumor
EA145	10:66298612-66299270	0.28	tumor
EA112	10:66298612-66299270	0.172414	tumor
EA114	10:66298612-66299270	0.2	tumor
EA141	10:66298612-66299270	0.37931	tumor
EA152	10:66298612-66299270	0.190476	tumor
EC_5	10:66298612-66299270	0.190476	tumor
EC_10	10:66298612-66299270	0.25	tumor
EC_13	10:66298612-66299270	0.3	tumor
EC_14	10:66298612-66299270	0.4	tumor
EC_20	10:66298612-66299270	0.230769	tumor
EC_22	10:66298612-66299270	0.25	tumor
EC_23	10:66298612-66299270	0.172414	tumor
EC_27	10:66298612-66299270	0.263158	tumor
EC_29	10:66298612-66299270	0.0769231	tumor
EC_30	10:66298612-66299270	0.272727	tumor
EC_33	10:66298612-66299270	0.307692	tumor
EC_63	10:66298612-66299270	0.0869565	tumor
EC_64	10:66298612-66299270	0.193548	tumor
EC_65	10:66298612-66299270	0.115385	tumor
EC_67	10:66298612-66299270	0.178571	tumor
EC_73	10:66298612-66299270	0.208333	tumor
EC_74	10:66298612-66299270	0.25641	tumor
EC_75	10:66298612-66299270	0.24	tumor
EC_70	10:66298612-66299270	0.2	tumor
EC_12	10:66298612-66299270	0.310345	tumor
EC_18	10:66298612-66299270	0.236842	tumor
EC_19	10:66298612-66299270	0.235294	tumor
EC_31	10:66298612-66299270	0.302326	tumor
EC_34	10:66298612-66299270	0.216216	tumor
EC_35	10:66298612-66299270	0.324324	tumor
EC_16	10:66298612-66299270	0.268293	tumor
EC_56	10:66298612-66299270	0.482759	tumor
EC_57	10:66298612-66299270	0.16	tumor
EC_58	10:66298612-66299270	0.225806	tumor
EC_60	10:66298612-66299270	0.206897	tumor
EC_62	10:66298612-66299270	0.347826	tumor
EC_66	10:66298612-66299270	0.52381	tumor
EC_68	10:66298612-66299270	0.2	tumor
EC_69	10:66298612-66299270	0.25	tumor
EC_71	10:66298612-66299270	0.272727	tumor
EC_77	10:66298612-66299270	0.147059	tumor
EA125	10:66298612-66299270	0.192308	tumor
EA138	10:66298612-66299270	0.235294	tumor
EA147	10:66298612-66299270	0.2	tumor
EA150	10:66298612-66299270	0.148148	tumor
X10FLX	10:66298612-66299270	0.242424	normal
X11CZH	10:66298612-66299270	0.210526	normal
X14LH	10:66298612-66299270	0.322581	normal
X15LHR	10:66298612-66299270	0.142857	normal
X16JLJ	10:66298612-66299270	0.185185	normal
X18CCY	10:66298612-66299270	0.217391	normal
X19KZT	10:66298612-66299270	0.214286	normal
X20ZJY	10:66298612-66299270	0.115385	normal
X21ZJF	10:66298612-66299270	0.166667	normal
X22WJY	10:66298612-66299270	0.25	normal
X24JYQ	10:66298612-66299270	0.16	normal
X28PBJ	10:66298612-66299270	0.25	normal
X29ZJ	10:66298612-66299270	0.241379	normal
X2GAJ	10:66298612-66299270	0.153846	normal
X31CFC	10:66298612-66299270	0.178571	normal
X37LXP	10:66298612-66299270	0.0714286	normal
X38ZJH	10:66298612-66299270	0.142857	normal
X39ZRH	10:66298612-66299270	0.355556	normal
X3HYS	10:66298612-66299270	0.192308	normal
X42CXD	10:66298612-66299270	0.16	normal
X45DZ	10:66298612-66299270	0.166667	normal
X46ZDF	10:66298612-66299270	0.185185	normal
X47ZJL	10:66298612-66299270	0.307692	normal
X48LCH	10:66298612-66299270	0.142857	normal
X4YJL	10:66298612-66299270	0.294118	normal
X5YL	10:66298612-66299270	0.142857	normal
X6JSH	10:66298612-66299270	0.25	normal
X7ZHQ	10:66298612-66299270	0.148148	normal
X9LSQ	10:66298612-66299270	0.185185	normal
N58	10:66298612-66299270	0.28125	normal
N65	10:66298612-66299270	0.121212	normal
N113	10:66298612-66299270	0.25	normal
N120	10:66298612-66299270	0.192308	normal
N61	10:66298612-66299270	0.285714	normal
N63	10:66298612-66299270	0.125	normal
N64	10:66298612-66299270	0.176471	normal
N71	10:66298612-66299270	0.111111	normal
N73	10:66298612-66299270	0.285714	normal
N74	10:66298612-66299270	0.176471	normal
N75	10:66298612-66299270	0.0869565	normal
N77	10:66298612-66299270	0.142857	normal
N115	10:66298612-66299270	0.227273	normal
N122	10:66298612-66299270	0.09375	normal
N81	10:66298612-66299270	0.26087	normal
N91	10:66298612-66299270	0.241379	normal
N94	10:66298612-66299270	0.25	normal
N99	10:66298612-66299270	0.192308	normal
N108	10:66298612-66299270	0.172414	normal
N124	10:66298612-66299270	0.2	normal
N128	10:66298612-66299270	0.138889	normal
N132	10:66298612-66299270	0.296296	normal
N134	10:66298612-66299270	0.129032	normal
N137	10:66298612-66299270	0.148148	normal
N138	10:66298612-66299270	0.230769	normal
N139	10:66298612-66299270	0.125	normal
N142	10:66298612-66299270	0.1	normal
N146	10:66298612-66299270	0.277778	normal
N151	10:66298612-66299270	0.210526	normal
N152	10:66298612-66299270	0.09375	normal
N159	10:66298612-66299270	0.214286	normal
N175	10:66298612-66299270	0.235294	normal
N176	10:66298612-66299270	0.272727	normal
HAR38	10:66298612-66299270	0.3125	normal
HAR49	10:66298612-66299270	0.233333	normal
BCA0949	10:66298612-66299270	0.138889	normal
BCA1069	10:66298612-66299270	0.181818	normal
BCA1156	10:66298612-66299270	0.117647	normal
HC03	10:66298612-66299270	0.23913	normal
HC17	10:66298612-66299270	0.307692	normal
HC26	10:66298612-66299270	0.315789	normal
HC65	10:66298612-66299270	0.222222	normal
HC68	10:66298612-66299270	0.157895	normal
HB03	10:66298612-66299270	0.347826	normal
HB04	10:66298612-66299270	0.148148	normal
HB07	10:66298612-66299270	0.115385	normal
HB09	10:66298612-66299270	0.178571	normal
HB12	10:66298612-66299270	0.103448	normal
HB18	10:66298612-66299270	0.16	normal
HB22	10:66298612-66299270	0.26087	normal
HB24	10:66298612-66299270	0.166667	normal
HB25	10:66298612-66299270	0.3	normal
HB26	10:66298612-66299270	0.214286	normal
HB27	10:66298612-66299270	0.0833333	normal
HB30	10:66298612-66299270	0.105263	normal
HB31	10:66298612-66299270	0.269231	normal
HB33	10:66298612-66299270	0.0810811	normal
HB34	10:66298612-66299270	0.185185	normal
HB38	10:66298612-66299270	0.28125	normal
HB45	10:66298612-66299270	0.25	normal
HB49	10:66298612-66299270	0.111111	normal
HB52	10:66298612-66299270	0.0952381	normal
HB53	10:66298612-66299270	0.4	normal
HB54	10:66298612-66299270	0.176471	normal
HB56	10:66298612-66299270	0.15	normal
HC75	10:66298612-66299270	0.225806	normal
N157	10:66298612-66299270	0.206897	normal
N158	10:66298612-66299270	0.285714	normal
N160	10:66298612-66299270	0.225	normal
N161	10:66298612-66299270	0.354839	normal
N162	10:66298612-66299270	0.133333	normal
N163	10:66298612-66299270	0.269231	normal
N165	10:66298612-66299270	0.3	normal
N166	10:66298612-66299270	0.0740741	normal
N169	10:66298612-66299270	0.205882	normal
N170	10:66298612-66299270	0.214286	normal
N171	10:66298612-66299270	0.133333	normal
N172	10:66298612-66299270	0.275862	normal
N173	10:66298612-66299270	0.217391	normal
N174	10:66298612-66299270	0.2	normal
N177	10:66298612-66299270	0.222222	normal
N178	10:66298612-66299270	0.1	normal
N179	10:66298612-66299270	0.130435	normal
N180	10:66298612-66299270	0.166667	normal
N181	10:66298612-66299270	0.16	normal
N182	10:66298612-66299270	0.193548	normal
N183	10:66298612-66299270	0.30303	normal
N185	10:66298612-66299270	0.163265	normal
N186	10:66298612-66299270	0.269231	normal
N187	10:66298612-66299270	0.08	normal
N189	10:66298612-66299270	0.12	normal
N190	10:66298612-66299270	0.153846	normal
N191	10:66298612-66299270	0.166667	normal
N192	10:66298612-66299270	0.178571	normal
N193	10:66298612-66299270	0.15	normal
N194	10:66298612-66299270	0.25	normal
N195	10:66298612-66299270	0.0857143	normal
N56	10:66298612-66299270	0.225806	normal
N67	10:66298612-66299270	0.258065	normal
N80	10:66298612-66299270	0.307692	normal
N86	10:66298612-66299270	0.214286	normal
N111	10:66298612-66299270	0.192308	normal
N116	10:66298612-66299270	0.25	normal
N123	10:66298612-66299270	0.238095	normal
N125	10:66298612-66299270	0.242424	normal
N127	10:66298612-66299270	0.189189	normal
N129	10:66298612-66299270	0.285714	normal
N131	10:66298612-66299270	0.0909091	normal
N133	10:66298612-66299270	0.233333	normal
N135	10:66298612-66299270	0.28	normal
N140	10:66298612-66299270	0.210526	normal
N141	10:66298612-66299270	0.153846	normal
N143	10:66298612-66299270	0.2	normal
N145	10:66298612-66299270	0.225806	normal
N149	10:66298612-66299270	0.230769	normal
N150	10:66298612-66299270	0.25	normal
N154	10:66298612-66299270	0.266667	normal
N155	10:66298612-66299270	0.15625	normal
N156	10:66298612-66299270	0.105263	normal
N103	10:66298612-66299270	0.136364	normal
N104	10:66298612-66299270	0.137931	normal
EC_1	20:59128555-59129121	0.285714	tumor
EC_3	20:59128555-59129121	0.355556	tumor
EC_6	20:59128555-59129121	0.441176	tumor
EC_7	20:59128555-59129121	0.37931	tumor
EC_8	20:59128555-59129121	0.277778	tumor
EC_9	20:59128555-59129121	0.148148	tumor
EC_11	20:59128555-59129121	0.285714	tumor
EC_17	20:59128555-59129121	0.2	tumor
EC_21	20:59128555-59129121	0.378378	tumor
EC_24	20:59128555-59129121	0.311111	tumor
EC_25	20:59128555-59129121	0.285714	tumor
EC_26	20:59128555-59129121	0.227273	tumor
EC_36	20:59128555-59129121	0.318182	tumor
EC_37	20:59128555-59129121	0.2	tumor
EC_38	20:59128555-59129121	0.28	tumor
EC_39	20:59128555-59129121	0.5	tumor
EC_40	20:59128555-59129121	0.346154	tumor
EC_43	20:59128555-59129121	0.5	tumor
EC_45	20:59128555-59129121	0.391304	tumor
EC_47	20:59128555-59129121	0.461538	tumor
EC_48	20:59128555-59129121	0.210526	tumor
EC_50	20:59128555-59129121	0.230769	tumor
EA013	20:59128555-59129121	0.153846	tumor
EA014	20:59128555-59129121	0.222222	tumor
EA015	20:59128555-59129121	0.315789	tumor
EA017	20:59128555-59129121	0.230769	tumor
EA018	20:59128555-59129121	0.392857	tumor
EA019	20:59128555-59129121	0.382353	tumor
EA020	20:59128555-59129121	0.35	tumor
EA022	20:59128555-59129121	0.266667	tumor
EA023	20:59128555-59129121	0.285714	tumor
EA025	20:59128555-59129121	0.148148	tumor
EA026	20:59128555-59129121	0.291667	tumor
EA027	20:59128555-59129121	0.25	tumor
EA031	20:59128555-59129121	0.25641	tumor
EA032	20:59128555-59129121	0.375	tumor
EA034	20:59128555-59129121	0.277778	tumor
EA043	20:59128555-59129121	0.448276	tumor
EA047	20:59128555-59129121	0.25	tumor
EA048	20:59128555-59129121	0.24	tumor
EA049	20:59128555-59129121	0.296296	tumor
EA050	20:59128555-59129121	0.210526	tumor
EA053	20:59128555-59129121	0.433333	tumor
EA055	20:59128555-59129121	0.2	tumor
EA056	20:59128555-59129121	0.21875	tumor
EA057	20:59128555-59129121	0.193548	tumor
EA058	20:59128555-59129121	0.133333	tumor
EA063	20:59128555-59129121	0.410256	tumor
EA068	20:59128555-59129121	0.255814	tumor
EA071	20:59128555-59129121	0.352941	tumor
EA072	20:59128555-59129121	0.333333	tumor
EA074	20:59128555-59129121	0.419355	tumor
EA077	20:59128555-59129121	0.290323	tumor
EA081	20:59128555-59129121	0.5	tumor
EA082	20:59128555-59129121	0.2	tumor
EA087	20:59128555-59129121	0.347826	tumor
EA091	20:59128555-59129121	0.28	tumor
EA093	20:59128555-59129121	0.321429	tumor
EA098	20:59128555-59129121	0.36	tumor
EA099	20:59128555-59129121	0.393939	tumor
EC_51	20:59128555-59129121	0.291667	tumor
EC_52	20:59128555-59129121	0.2	tumor
EC_53	20:59128555-59129121	0.428571	tumor
EC_54	20:59128555-59129121	0.36	tumor
EC_55	20:59128555-59129121	0.413793	tumor
EA005	20:59128555-59129121	0.386364	tumor
EA006	20:59128555-59129121	0.30303	tumor
EA008	20:59128555-59129121	0.184211	tumor
EA009	20:59128555-59129121	0.36	tumor
EA010	20:59128555-59129121	0.533333	tumor
EA011	20:59128555-59129121	0.433333	tumor
EA012	20:59128555-59129121	0.363636	tumor
EA016	20:59128555-59129121	0.269231	tumor
EA039	20:59128555-59129121	0.405405	tumor
EA044	20:59128555-59129121	0.341463	tumor
EA051	20:59128555-59129121	0.147059	tumor
EA064	20:59128555-59129121	0.382353	tumor
EA065	20:59128555-59129121	0.615385	tumor
EA066	20:59128555-59129121	0.545455	tumor
EA079	20:59128555-59129121	0.411765	tumor
EA080	20:59128555-59129121	0.307692	tumor
EA083	20:59128555-59129121	0.428571	tumor
EA088	20:59128555-59129121	0.16	tumor
EA089	20:59128555-59129121	0.391304	tumor
EA094	20:59128555-59129121	0.225806	tumor
EA097	20:59128555-59129121	0.277778	tumor
EA101	20:59128555-59129121	0.326087	tumor
EA104	20:59128555-59129121	0.419355	tumor
EA105	20:59128555-59129121	0.206897	tumor
EA107	20:59128555-59129121	0.366667	tumor
EA111	20:59128555-59129121	0.26087	tumor
EA118	20:59128555-59129121	0.333333	tumor
EA126	20:59128555-59129121	0.37931	tumor
EA128	20:59128555-59129121	0.285714	tumor
EA132	20:59128555-59129121	0.217391	tumor
EA133	20:59128555-59129121	0.296296	tumor
EA135	20:59128555-59129121	0.208333	tumor
EA136	20:59128555-59129121	0.3125	tumor
EA153	20:59128555-59129121	0.444444	tumor
EA110	20:59128555-59129121	0.4	tumor
EA115	20:59128555-59129121	0.380952	tumor
EA116	20:59128555-59129121	0.375	tumor
EA120	20:59128555-59129121	0.4	tumor
EA123	20:59128555-59129121	0.583333	tumor
EA144	20:59128555-59129121	0.291667	tumor
EA145	20:59128555-59129121	0.357143	tumor
EA112	20:59128555-59129121	0.166667	tumor
EA114	20:59128555-59129121	0.148148	tumor
EA141	20:59128555-59129121	0.157895	tumor
EA152	20:59128555-59129121	0.26087	tumor
EC_5	20:59128555-59129121	0.333333	tumor
EC_10	20:59128555-59129121	0.423077	tumor
EC_13	20:59128555-59129121	0.5	tumor
EC_14	20:59128555-59129121	0.172414	tumor
EC_20	20:59128555-59129121	0.448276	tumor
EC_22	20:59128555-59129121	0.25	tumor
EC_23	20:59128555-59129121	0.242424	tumor
EC_27	20:59128555-59129121	0.238095	tumor
EC_29	20:59128555-59129121	0.181818	tumor
EC_30	20:59128555-59129121	0.235294	tumor
EC_33	20:59128555-59129121	0.428571	tumor
EC_63	20:59128555-59129121	0.307692	tumor
EC_64	20:59128555-59129121	0.217391	tumor
EC_65	20:59128555-59129121	0.181818	tumor
EC_67	20:59128555-59129121	0.142857	tumor
EC_73	20:59128555-59129121	0.45	tumor
EC_74	20:59128555-59129121	0.222222	tumor
EC_75	20:59128555-59129121	0.285714	tumor
EC_70	20:59128555-59129121	0.5	tumor
EC_12	20:59128555-59129121	0.205882	tumor
EC_18	20:59128555-59129121	0.296296	tumor
EC_19	20:59128555-59129121	0.225806	tumor
EC_31	20:59128555-59129121	0.482759	tumor
EC_34	20:59128555-59129121	0.454545	tumor
EC_35	20:59128555-59129121	0.266667	tumor
EC_16	20:59128555-59129121	0.241379	tumor
EC_56	20:59128555-59129121	0.2	tumor
EC_57	20:59128555-59129121	0.380952	tumor
EC_58	20:59128555-59129121	0.230769	tumor
EC_60	20:59128555-59129121	0.416667	tumor
EC_62	20:59128555-59129121	0.333333	tumor
EC_66	20:59128555-59129121	0.375	tumor
EC_68	20:59128555-59129121	0.333333	tumor
EC_69	20:59128555-59129121	0.428571	tumor
EC_71	20:59128555-59129121	0.190476	tumor
EC_77	20:59128555-59129121	0.382353	tumor
EA125	20:59128555-59129121	0.107143	tumor
EA138	20:59128555-59129121	0.368421	tumor
EA147	20:59128555-59129121	0.25	tumor
EA150	20:59128555-59129121	0.4	tumor
X10FLX	20:59128555-59129121	0.2	normal
X11CZH	20:59128555-59129121	0.0434783	normal
X14LH	20:59128555-59129121	0.25	normal
X15LHR	20:59128555-59129121	0.323529	normal
X16JLJ	20:59128555-59129121	0.166667	normal
X18CCY	20:59128555-59129121	0.352941	normal
X19KZT	20:59128555-59129121	0.2	normal
X20ZJY	20:59128555-59129121	0.275862	normal
X21ZJF	20:59128555-59129121	0.25	normal
X22WJY	20:59128555-59129121	0.26087	normal
X24JYQ	20:59128555-59129121	0.268293	normal
X28PBJ	20:59128555-59129121	0.257143	normal
X29ZJ	20:59128555-59129121	0.323529	normal
X2GAJ	20:59128555-59129121	0.294118	normal
X31CFC	20:59128555-59129121	0.261905	normal
X37LXP	20:59128555-59129121	0.225806	normal
X38ZJH	20:59128555-59129121	0.393939	normal
X39ZRH	20:59128555-59129121	0.478261	normal
X3HYS	20:59128555-59129121	0.181818	normal
X42CXD	20:59128555-59129121	0.288889	normal
X45DZ	20:59128555-59129121	0.212121	normal
X46ZDF	20:59128555-59129121	0.238095	normal
X47ZJL	20:59128555-59129121	0.235294	normal
X48LCH	20:59128555-59129121	0.333333	normal
X4YJL	20:59128555-59129121	0.285714	normal
X5YL	20:59128555-59129121	0.264706	normal
X6JSH	20:59128555-59129121	0.285714	normal
X7ZHQ	20:59128555-59129121	0.30303	normal
X9LSQ	20:59128555-59129121	0.351351	normal
N58	20:59128555-59129121	0.117647	normal
N65	20:59128555-59129121	0.4	normal
N113	20:59128555-59129121	0.28	normal
N120	20:59128555-59129121	0.352941	normal
N61	20:59128555-59129121	0.272727	normal
N63	20:59128555-59129121	0.230769	normal
N64	20:59128555-59129121	0.45	normal
N71	20:59128555-59129121	0.272727	normal
N73	20:59128555-59129121	0.333333	normal
N74	20:59128555-59129121	0.428571	normal
N75	20:59128555-59129121	0.3125	normal
N77	20:59128555-59129121	0.0909091	normal
N115	20:59128555-59129121	0.125	normal
N122	20:59128555-59129121	0.347826	normal
N81	20:59128555-59129121	0.36	normal
N91	20:59128555-59129121	0.380952	normal
N94	20:59128555-59129121	0.25	normal
N99	20:59128555-59129121	0.15	normal
N108	20:59128555-59129121	0.473684	normal
[truncated: 1,002 more rows]
