# Supplementary material for: Multimodal analysis of cfDNA methylomes for early detecting esophageal squamous cell carcinoma and precancerous lesions
Source: Nat Commun. 2024 May 2;15:3700. doi: 10.1038/s41467-024-47886-1 (PMC11065998; doi:10.1038/s41467-024-47886-1)
Supplement: Supplementary file 7 — Source data [file 41467_2024_47886_MOESM7_ESM.zip › NCOMMS-23-54857A_Source data_Supplementary Figure 8.xlsx]

## Sheet: Supplementary Figure 8
Supplementary Figure 8
TP53_SNP_Indel					APOBEC_SNP_Indel					APOBEC_SNP_CNV
methylation	TP53_SNP_Indel	label	percents		methylation	APOBEC_SNP_Indel	label	percents		APOBEC_sig	methy_cluster	SNP	CNV
dominate	negative	18	26.09		dominate	negative	67	97.1		0.042277	moderate	negative	negative
dominate	positive	51	73.91		dominate	positive	2	2.9		0.147553	moderate	negative	positive
moderate	negative	12	22.22		moderate	negative	54	100		0.529777	dominate	negative	negative
moderate	positive	42	77.78		moderate	positive	0	0		0.0454665	dominate	negative	positive
poor	negative	9	28.12		poor	negative	-	100		0.226855	dominate	negative	positive
poor	positive	23	71.88		poor	positive	0	0		0.111573	dominate	negative	positive
										0.0131491	dominate	negative	positive
										0.267819	dominate	negative	negative
										0.119817	moderate	negative	positive
										0.497728	dominate	negative	positive
										0.0873972	poor	negative	positive
										0.55276	moderate	negative	positive
										0.129469	poor	negative	positive
										0.293171	moderate	negative	negative
										0.539516	moderate	negative	positive
										0.0834333	poor	negative	positive
										0.471856	poor	negative	positive
										0.234202	moderate	negative	positive
										0.217166	moderate	negative	positive
										0.204095	dominate	negative	positive
										0.461301	dominate	negative	negative
										0.06453	moderate	negative	negative
										0.0350791	dominate	negative	positive
										0.125908	moderate	negative	negative
										0.231233	dominate	negative	positive
										0.00346523	moderate	negative	negative
										0.179046	dominate	negative	positive
										0.376589	poor	negative	positive
										0.135433	poor	negative	positive
										0.0765913	poor	negative	positive
										0.0404113	dominate	negative	negative
										0.328139	dominate	negative	positive
										0.159438	poor	negative	positive
										0.426528	dominate	negative	positive
										0.765263	moderate	negative	positive
										0.112676	moderate	negative	negative
										0.138225	moderate	negative	positive
										0.0944138	dominate	negative	negative
										0.0771354	moderate	negative	negative
										0.0901208	dominate	negative	negative
										0.466265	moderate	negative	positive
										0.30422	moderate	negative	negative
										0.369591	poor	negative	positive
										0.0215381	dominate	negative	positive
										0.423582	dominate	negative	positive
										0.13119	poor	negative	positive
										0.139441	poor	negative	negative
										0.025565	moderate	negative	negative
										0.0843208	poor	negative	negative
										0.121803	moderate	negative	positive
										0.159778	dominate	negative	positive
										0.303145	moderate	negative	negative
										0.00645521	moderate	negative	positive
										0.176061	dominate	negative	positive
										0.40927	poor	negative	positive
										0.2566	dominate	negative	negative
										0.233588	dominate	negative	positive
										0.235958	dominate	negative	negative
										0.246682	dominate	negative	positive
										0.0974783	dominate	negative	positive
										0.193121	dominate	negative	negative
										0.265533	moderate	negative	negative
										0.209622	moderate	negative	positive
										0.608344	moderate	negative	negative
										0.241888	moderate	negative	negative
										0.0780187	moderate	negative	negative
										0.373263	dominate	negative	negative
										0.299835	dominate	negative	positive
										0.111474	dominate	negative	negative
										0.0667321	moderate	negative	negative
										0.035511	poor	negative	positive
										0.0867514	dominate	negative	negative
										5.75187e-15	moderate	negative	negative
										0.0427059	dominate	negative	positive
										0.327572	dominate	negative	positive
										0.245848	poor	negative	positive
										0.76521	dominate	negative	negative
										0.538598	moderate	negative	negative
										0.0300731	moderate	negative	negative
										0.137805	dominate	negative	positive
										0.156572	dominate	negative	positive
										0.0319814	dominate	negative	negative
										0.13433	moderate	negative	positive
										0.770602	moderate	negative	negative
										0.0818886	dominate	negative	positive
										0.235317	dominate	negative	negative
										0.583381	moderate	negative	negative
										0.0811349	poor	negative	positive
										0.249019	dominate	negative	positive
										0.684913	poor	negative	positive
										0.315453	dominate	negative	negative
										0.228213	poor	negative	negative
										0.17392	poor	negative	negative
										0.276597	poor	negative	negative
										0.243257	dominate	negative	positive
										0.0449218	moderate	negative	negative
										0.163929	moderate	negative	positive
										0.0942629	dominate	negative	positive
										0.176075	dominate	negative	positive
										0.0974399	dominate	negative	negative
										0.241776	dominate	positive	positive
										0.471388	moderate	negative	positive
										0.172158	moderate	negative	positive
										0.862473	moderate	negative	positive
										0.0803058	poor	negative	positive
										0.607949	moderate	negative	negative
										0.202567	dominate	negative	positive
										0.587389	dominate	negative	negative
										0.302891	dominate	negative	negative
										0.197739	dominate	negative	positive
										0.423857	dominate	negative	positive
										0.125208	dominate	negative	positive
										0.409035	moderate	negative	positive
										0.187686	moderate	negative	positive
										0.221143	moderate	negative	negative
										0.0931595	dominate	negative	negative
										0.716594	dominate	negative	negative
										0.529559	moderate	negative	positive
										0.0451813	dominate	negative	negative
										0.520243	dominate	negative	negative
										0.208809	moderate	negative	negative
										0.0930767	moderate	negative	positive
										0.245609	dominate	negative	negative
										0.662562	poor	negative	positive
										0.202998	dominate	negative	negative
										0.174907	dominate	negative	positive
										0.290115	dominate	positive	positive
										0.237818	poor	negative	positive
										0.636721	dominate	negative	positive
										0.0463266	poor	negative	negative
										0.406249	moderate	negative	positive
										0.19066	dominate	negative	positive
										0.764802	moderate	negative	positive
										0.0211127	moderate	negative	positive
										0.169229	dominate	negative	positive
										0.108937	moderate	negative	negative
										0.107944	poor	negative	negative
										0.0409397	poor	negative	positive
										0.31304	moderate	negative	positive
										0.511139	moderate	negative	positive
										0.0856312	poor	negative	positive
										0.402839	dominate	negative	positive
										0.115542	moderate	negative	positive
										0.448175	dominate	negative	negative
										0.0412102	poor	negative	positive
										0.214492	dominate	negative	positive
										0.0695532	dominate	negative	negative
										0.497187	moderate	negative	positive
										0.0904208	dominate	negative	negative
										0.303266	dominate	negative	positive
										0.207475	poor	negative	positive
										0.322303	poor	negative	positive
										0.103329	moderate	negative	negative
										0.0631552	poor	negative	negative
										0.170897	poor	negative	positive
