# Supplementary material for: Multimodal analysis of cfDNA methylomes for early detecting esophageal squamous cell carcinoma and precancerous lesions
Source: Nat Commun. 2024 May 2;15:3700. doi: 10.1038/s41467-024-47886-1 (PMC11065998; doi:10.1038/s41467-024-47886-1)
Supplement: Supplementary file 7 — Source data [file 41467_2024_47886_MOESM7_ESM.zip › NCOMMS-23-54857A_Source data_Supplementary Figure 7.xlsx]

## Sheet: Supplementary Figure 7
Supplementary Figure 7
states	month	methy	grade
1	8.83333	Moderate & Poor	G2
0	40.6333	Dominate	G2
0	40.6	Dominate	G2
0	40.4333	Dominate	G2
1	15.2	Dominate	G3
0	40.2333	Dominate	G2
1	19.0333	Dominate	G3
0	38.3	Moderate & Poor	G1
0	40	Moderate & Poor	G3
0	39.7	Dominate	G2
0	39.6667	Dominate	G1
1	37.8333	Moderate & Poor	G3
0	39.4667	Moderate & Poor	G2
1	5.83333	Moderate & Poor	G1
1	10.0333	Moderate & Poor	G2
0	20	Dominate	G2
0	39.0333	Moderate & Poor	G2
0	38.9667	Moderate & Poor	G1
1	6.43333	Moderate & Poor	G1
1	10.3	Dominate	G1
0	38.6	Dominate	G2
0	38.3333	Moderate & Poor	G3
1	9.73333	Moderate & Poor	G2
0	38.1333	Moderate & Poor	G3
0	38.0667	Moderate & Poor	G3
1	24.0333	Moderate & Poor	G3
1	19.9333	Dominate	G3
0	37.8667	Dominate	G2
0	37.8667	Dominate	G3
1	5.03333	Dominate	G3
1	21.0667	Moderate & Poor	G2
0	37.6333	Moderate & Poor	G2
1	33.6	Moderate & Poor	G2
1	6.53333	Dominate	G3
0	37.3333	Dominate	G2
0	37.3333	Moderate & Poor	G2
0	17.0333	Moderate & Poor	G2
0	16.9333	Dominate	G2
0	25.4333	Dominate	G2
1	4.6	Moderate & Poor	G3
0	16.5667	Moderate & Poor	G2
1	10.7667	Moderate & Poor	G3
1	15.6667	Dominate	G3
0	16.2333	Dominate	G2
0	16.2667	Dominate	G2
0	26.1333	Dominate	G2
0	35.9	Dominate	G1
1	7.86667	Dominate	G1
0	35.7	Dominate	G2
1	22.8333	Moderate & Poor	G3
1	20.9333	Moderate & Poor	G2
1	21.3667	Moderate & Poor	G3
0	35.6	Dominate	G3
0	35.2333	Moderate & Poor	G2
0	35.2	Dominate	G2
1	4.66667	Dominate	G2
0	35.0333	Moderate & Poor	G2
0	34.9667	Moderate & Poor	G3
1	18.1667	Dominate	G2
0	34.5	Moderate & Poor	G2
0	34.4333	Moderate & Poor	G2
0	34.2667	Dominate	G2
1	3.23333	Moderate & Poor	G2
1	27.1333	Moderate & Poor	G2
0	34.0667	Dominate	G2
1	9.43333	Moderate & Poor	G2
1	12.9333	Moderate & Poor	G2
1	14.9667	Moderate & Poor	G2
0	33.5667	Dominate	G1
1	19.0333	Moderate & Poor	G2
0	33.3333	Moderate & Poor	G2
1	1.03333	Moderate & Poor	G2
0	32.9	Moderate & Poor	G2
0	33.2667	Dominate	G3
0	33.0333	Moderate & Poor	G3
0	33	Moderate & Poor	G3
0	33	Moderate & Poor	G1
0	33	Moderate & Poor	G3
1	23.7333	Moderate & Poor	G3
1	11.8667	Dominate	G2
0	33.7667	Moderate & Poor	G1
0	32.3667	Dominate	G3
0	32.1	Dominate	G2
1	14.3	Moderate & Poor	G2
0	31.7	Moderate & Poor	G3
1	1.3	Dominate	G2
0	32.0333	Dominate	G2
1	10.8333	Moderate & Poor	G3
0	31.9667	Dominate	G1
0	28.0667	Dominate	G3
0	31.3667	Moderate & Poor	G2
0	31.3667	Dominate	G3
0	30.7667	Moderate & Poor	G1
0	30.6333	Moderate & Poor	G3
0	30.6	Dominate	G3
1	16.1667	Dominate	G2
0	30.3667	Moderate & Poor	G2
0	30.2333	Moderate & Poor	G2
0	30.2333	Moderate & Poor	G3
0	29.7667	Moderate & Poor	G3
0	29.9333	Moderate & Poor	G3
0	21.5667	Moderate & Poor	G2
0	29.6333	Moderate & Poor	G3
0	29.5333	Dominate	G2
0	29.5333	Dominate	G2
0	29.3333	Dominate	G2
1	22.5333	Moderate & Poor	G2
0	27.5667	Dominate	G3
0	29.0667	Moderate & Poor	G2
0	29.0667	Dominate	G2
0	29.0333	Dominate	G2
1	12.8	Moderate & Poor	G3
0	28.7	Moderate & Poor	G1
0	28.5	Dominate	G3
1	4.8	Dominate	G1
0	28.5	Moderate & Poor	G2
0	28.4667	Moderate & Poor	G1
0	19.8667	Dominate	G2
0	26.5667	Dominate	G1
0	28.3	Moderate & Poor	G1
0	28	Moderate & Poor	G3
0	28.1	Dominate	G2
1	7.16667	Moderate & Poor	G3
0	26.3	Dominate	G2
0	28.0333	Moderate & Poor	G3
0	28	Moderate & Poor	G2
0	27.8667	Dominate	G2
0	26.0667	Dominate	G2
0	27.4333	Dominate	G3
0	26.4667	Moderate & Poor	G3
0	27.4	Moderate & Poor	G2
1	9.73333	Moderate & Poor	G3
1	12.3	Moderate & Poor	G2
0	26.8333	Moderate & Poor	G2
0	27.2	Dominate	G2
0	27.1667	Moderate & Poor	G2
0	25.4	Dominate	G2
1	10.4	Dominate	G2
0	26.9	Moderate & Poor	G2
0	25.1	Dominate	G2
1	21.6333	Dominate	G2
0	26.6667	Moderate & Poor	G2
1	18.4	Dominate	G3
1	6.16667	Moderate & Poor	G3
0	24.8667	Moderate & Poor	G2
0	26.5	Moderate & Poor	G1
1	13.1333	Moderate & Poor	G2
0	26.4333	Dominate	G1
1	8.66667	Dominate	G3
1	1.96667	Moderate & Poor	G2
