# Supplementary material for: Multimodal analysis of cfDNA methylomes for early detecting esophageal squamous cell carcinoma and precancerous lesions
Source: Nat Commun. 2024 May 2;15:3700. doi: 10.1038/s41467-024-47886-1 (PMC11065998; doi:10.1038/s41467-024-47886-1)
Supplement: Supplementary file 7 — Source data [file 41467_2024_47886_MOESM7_ESM.zip › NCOMMS-23-54857A_Source data_Supplementary Figure 6.xlsx]

## Sheet: Supplementary Figure 6
Supplementary Figure 6
	GSM5652176_Adipocytes.Z000000T7.hg38.bigwig_methy	GSM5652177_Adipocytes.Z000000T9.hg38.bigwig_methy	GSM5652178_Adipocytes.Z000000T5.hg38.bigwig_methy	GSM5652179_Aorta.Endothel.Z00000422.hg38.bigwig_methy	GSM5652180_Aorta.Endothel.Z0000043G.hg38.bigwig_methy	GSM5652207_Aorta.Smooth.Muscle.Z0000041U.hg38.bigwig_methy	GSM5652342_Bladder.Epithelial.Z000000QM.hg38.bigwig_methy	GSM5652343_Bladder.Epithelial.Z000000QP.hg38.bigwig_methy	GSM5652344_Bladder.Epithelial.Z0000043F.hg38.bigwig_methy	GSM5652345_Bladder.Epithelial.Z0000044L.hg38.bigwig_methy	GSM5652346_Bladder.Epithelial.Z00000450.hg38.bigwig_methy	GSM5652209_Bladder.Smooth.Muscle.Z0000041Z.hg38.bigwig_methy	GSM5652316_Blood.B.Z000000TX.hg38.bigwig_methy	GSM5652317_Blood.B.Z000000UB.hg38.bigwig_methy	GSM5652318_Blood.B.Z000000UR.hg38.bigwig_methy	GSM5652319_Blood.B.Mem.Z0000041J.hg38.bigwig_methy	GSM5652320_Blood.B.Mem.Z0000041K.hg38.bigwig_methy	GSM5652313_Blood.Granulocytes.Z000000TZ.hg38.bigwig_methy	GSM5652314_Blood.Granulocytes.Z000000UD.hg38.bigwig_methy	GSM5652315_Blood.Granulocytes.Z000000UT.hg38.bigwig_methy	GSM5652302_Blood.Monocytes.Z000000TP.hg38.bigwig_methy	GSM5652303_Blood.Monocytes.Z000000U3.hg38.bigwig_methy	GSM5652304_Blood.Monocytes.Z000000UH.hg38.bigwig_methy	GSM5652299_Blood.NK.Z000000TM.hg38.bigwig_methy	GSM5652300_Blood.NK.Z000000U1.hg38.bigwig_methy	GSM5652301_Blood.NK.Z000000UF.hg38.bigwig_methy	GSM5652277_Blood.T.CD3.Z000000TV.hg38.bigwig_methy	GSM5652278_Blood.T.CD3.Z000000UP.hg38.bigwig_methy	GSM5652279_Blood.T.CD4.Z000000TT.hg38.bigwig_methy	GSM5652280_Blood.T.CD4.Z000000U7.hg38.bigwig_methy	GSM5652281_Blood.T.CD4.Z000000UM.hg38.bigwig_methy	GSM5652282_Blood.T.CD8.Z000000TR.hg38.bigwig_methy	GSM5652283_Blood.T.CD8.Z000000U5.hg38.bigwig_methy	GSM5652284_Blood.T.CD8.Z000000UK.hg38.bigwig_methy	GSM5652285_Blood.T.CenMem.CD4.Z00000417.hg38.bigwig_methy	GSM5652286_Blood.T.CenMem.CD4.Z0000041D.hg38.bigwig_methy	GSM5652287_Blood.T.CenMem.CD4.Z0000041N.hg38.bigwig_methy	GSM5652288_Blood.T.Eff.CD8.Z00000419.hg38.bigwig_methy	GSM5652289_Blood.T.Eff.CD8.Z0000041F.hg38.bigwig_methy	GSM5652290_Blood.T.Eff.CD8.Z0000041Q.hg38.bigwig_methy	GSM5652291_Blood.T.EffMem.CD4.Z00000416.hg38.bigwig_methy	GSM5652292_Blood.T.EffMem.CD4.Z0000041C.hg38.bigwig_methy	GSM5652293_Blood.T.EffMem.CD4.Z0000041M.hg38.bigwig_methy	GSM5652294_Blood.T.EffMem.CD8.Z0000041A.hg38.bigwig_methy	GSM5652295_Blood.T.EffMem.CD8.Z0000041G.hg38.bigwig_methy	GSM5652296_Blood.T.Naive.CD4.Z0000041E.hg38.bigwig_methy	GSM5652297_Blood.T.Naive.CD8.Z0000041B.hg38.bigwig_methy	GSM5652298_Blood.T.Naive.CD8.Z0000041H.hg38.bigwig_methy	GSM5652274_Bone_marrow.Erythrocyte_progenitors.Z000000RF.hg38.bigwig_methy
chr1_3092419_3093092	0.723	0.681	0.707	0.785	0.711	0.789	0.812	0.832	0.802	0.869	0.669	0.463	0.827	0.811	0.892	0.723	0.709	0.844	0.862	0.873	0.858	0.863	0.857	0.852	0.764	0.873	0.781	0.85	0.863	0.774	0.852	0.7	0.646	0.804	0.764	0.744	0.71	0.725	0.712	0.727	0.703	0.672	0.668	0.712	0.65	0.922	0.943	0.933	0.536
chr1_3892598_3893141	0.677	0.689	0.714	0.656	0.674	0.633	0.866	0.875	0.79	0.911	0.873	0.629	0.695	0.729	0.776	0.692	0.652	0.885	0.885	0.944	0.908	0.923	0.948	0.853	0.826	0.862	0.828	0.917	0.862	0.837	0.923	0.818	0.875	0.899	0.821	0.829	0.797	0.805	0.777	0.819	0.787	0.838	0.818	0.85	0.825	0.943	0.941	0.952	0.549
chr1_8973886_8974601	0.863	0.865	0.875	0.907	0.907	0.757	0.881	0.88	0.878	0.865	0.821	0.707	0.873	0.923	0.902	0.823	0.792	0.602	0.632	0.617	0.826	0.82	0.839	0.933	0.86	0.949	0.898	0.937	0.932	0.932	0.951	0.846	0.765	0.902	0.911	0.91	0.891	0.785	0.841	0.752	0.861	0.841	0.86	0.785	0.781	0.961	0.95	0.955	0.585
chr1_148317643_148318711	0.152	0.196	0.207	0.382	0.14	0.064	0.203	0.224	0.129	0.181	0.356	0.181	0.284	0.323	0.284	0.281	0.329	0.221	0.257	0.258	0.239	0.246	0.237	0.312	0.325	0.293	0.353	0.324	0.313	0.319	0.318	0.426	0.342	0.339	0.312	0.319	0.281	0.389	0.412	0.38	0.282	0.272	0.322	0.355	0.322	0.3	0.294	0.304	0.193
chr1_159490680_159491329	0.695	0.645	0.747	0.677	0.753	0.432	0.721	0.742	0.692	0.762	0.582	0.37	0.765	0.796	0.871	0.501	0.719	0.898	0.873	0.928	0.883	0.87	0.933	0.859	0.799	0.925	0.808	0.829	0.822	0.805	0.822	0.669	0.707	0.809	0.794	0.73	0.678	0.731	0.701	0.653	0.742	0.653	0.611	0.739	0.633	0.824	0.948	0.888	0.602
chr2_2103405_2103918	0.532	0.513	0.557	0.517	0.635	0.117	0.816	0.859	0.849	0.898	0.889	0.075	0.822	0.909	0.908	0.781	0.789	0.969	0.949	0.959	0.96	0.948	0.966	0.962	0.907	0.945	0.92	0.937	0.948	0.925	0.942	0.82	0.804	0.904	0.905	0.912	0.904	0.881	0.804	0.862	0.865	0.823	0.842	0.811	0.785	0.958	0.972	0.968	0.604
chr4_133150303_133152751	0.841	0.849	0.806	0.657	0.826	0.505	0.799	0.804	0.829	0.885	0.589	0.317	0.788	0.835	0.868	0.746	0.714	0.848	0.855	0.876	0.875	0.899	0.906	0.909	0.805	0.889	0.807	0.854	0.864	0.85	0.868	0.739	0.754	0.79	0.802	0.805	0.791	0.811	0.738	0.731	0.69	0.71	0.702	0.761	0.719	0.898	0.93	0.93	0.484
chr4_170270875_170271434	0.098	0.088	0.114	0.101	0.14	0.094	0.292	0.334	0.147	0.174	0.465	0.093	0.39	0.436	0.278	0.51	0.453	0.175	0.17	0.201	0.155	0.226	0.166	0.212	0.297	0.189	0.347	0.283	0.265	0.288	0.276	0.502	0.437	0.329	0.258	0.288	0.33	0.44	0.425	0.506	0.323	0.296	0.345	0.42	0.414	0.22	0.215	0.2	0.13
chr5_3602157_3603127	0.703	0.677	0.681	0.82	0.71	0.52	0.725	0.767	0.845	0.775	0.766	0.475	0.74	0.824	0.773	0.606	0.586	0.911	0.851	0.861	0.903	0.848	0.866	0.892	0.786	0.878	0.726	0.808	0.835	0.694	0.785	0.613	0.696	0.763	0.739	0.776	0.658	0.711	0.713	0.684	0.675	0.717	0.557	0.751	0.683	0.92	0.828	0.912	0.641
chr5_11679648_11680243	0.878	0.88	0.924	0.815	0.912	0.6	0.857	0.913	0.879	0.939	0.762	0.605	0.787	0.906	0.828	0.742	0.764	0.797	0.918	0.865	0.87	0.936	0.874	0.833	0.856	0.885	0.717	0.8	0.767	0.807	0.845	0.658	0.731	0.741	0.758	0.732	0.697	0.811	0.738	0.652	0.723	0.709	0.613	0.785	0.685	0.946	0.92	0.949	0.588
chr6_27600589_27601541	0.861	0.806	0.887	0.748	0.828	0.611	0.797	0.814	0.872	0.93	0.772	0.387	0.772	0.831	0.825	0.718	0.71	0.854	0.907	0.861	0.868	0.922	0.867	0.896	0.888	0.919	0.827	0.853	0.851	0.886	0.84	0.722	0.742	0.852	0.844	0.834	0.82	0.848	0.809	0.775	0.793	0.798	0.77	0.836	0.753	0.934	0.947	0.942	0.577
chr6_58242893_58243453	0.894	0.903	0.914	0.749	0.839	0.786	0.851	0.857	0.913	0.953	0.835	0.864	0.843	0.901	0.896	0.827	0.759	0.897	0.891	0.913	0.923	0.947	0.93	0.897	0.841	0.906	0.857	0.891	0.885	0.903	0.883	0.807	0.767	0.872	0.842	0.829	0.775	0.778	0.823	0.741	0.784	0.776	0.721	0.793	0.739	0.939	0.94	0.931	0.562
chr6_94361536_94362388	0.778	0.766	0.79	0.764	0.768	0.6	0.833	0.856	0.848	0.854	0.748	0.484	0.843	0.867	0.883	0.808	0.734	0.682	0.664	0.708	0.618	0.642	0.698	0.913	0.833	0.901	0.853	0.881	0.889	0.859	0.879	0.818	0.77	0.86	0.801	0.848	0.842	0.768	0.862	0.805	0.719	0.816	0.787	0.792	0.779	0.927	0.831	0.914	0.614
chr6_104940796_104941725	0.561	0.599	0.532	0.683	0.56	0.589	0.744	0.685	0.755	0.857	0.729	0.348	0.403	0.408	0.345	0.304	0.366	0.449	0.398	0.336	0.457	0.407	0.368	0.454	0.402	0.353	0.428	0.373	0.441	0.427	0.384	0.403	0.369	0.428	0.445	0.397	0.4	0.4	0.375	0.369	0.413	0.358	0.333	0.416	0.334	0.431	0.523	0.45	0.252
chr7_25858585_25859151	0.846	0.833	0.896	0.891	0.895	0.815	0.863	0.808	0.851	0.898	0.808	0.666	0.868	0.914	0.936	0.926	0.879	0.24	0.25	0.336	0.408	0.467	0.428	0.883	0.857	0.911	0.871	0.935	0.927	0.908	0.942	0.825	0.782	0.884	0.91	0.915	0.837	0.862	0.837	0.822	0.866	0.789	0.792	0.864	0.833	0.953	0.922	0.953	0.647
chr7_45713710_45714211	0.048	0.053	0.063	0.038	0.054	0.038	0.154	0.151	0.073	0.078	0.474	0.037	0.17	0.247	0.193	0.366	0.268	0.082	0.063	0.067	0.068	0.103	0.077	0.076	0.158	0.076	0.18	0.151	0.141	0.146	0.149	0.312	0.286	0.194	0.149	0.131	0.175	0.304	0.313	0.314	0.189	0.156	0.213	0.249	0.255	0.106	0.096	0.115	0.062
chr8_97222923_97223542	0.818	0.798	0.801	0.706	0.754	0.515	0.785	0.77	0.807	0.843	0.581	0.408	0.842	0.876	0.844	0.824	0.727	0.855	0.884	0.875	0.867	0.914	0.862	0.858	0.785	0.877	0.829	0.858	0.851	0.808	0.839	0.765	0.739	0.817	0.762	0.813	0.783	0.762	0.695	0.724	0.754	0.716	0.683	0.731	0.709	0.894	0.863	0.887	0.629
chr8_136982513_136983013	0.207	0.263	0.198	0.198	0.421	0.116	0.084	0.091	0.256	0.231	0.042	0.1	0.256	0.252	0.285	0.371	0.282	0.055	0.059	0.101	0.189	0.191	0.223	0.22	0.245	0.225	0.211	0.2	0.206	0.222	0.179	0.223	0.244	0.163	0.213	0.187	0.2	0.241	0.31	0.221	0.19	0.193	0.177	0.258	0.247	0.221	0.173	0.205	0.179
chr8_139317015_139317552	0.86	0.839	0.861	0.917	0.922	0.83	0.882	0.897	0.871	0.876	0.848	0.775	0.827	0.865	0.881	0.706	0.78	0.769	0.813	0.81	0.846	0.857	0.849	0.774	0.68	0.751	0.763	0.854	0.839	0.818	0.867	0.636	0.618	0.802	0.781	0.768	0.785	0.7	0.634	0.647	0.663	0.685	0.682	0.67	0.597	0.923	0.877	0.922	0.688
chr9_22862384_22863040	0.883	0.868	0.884	0.861	0.88	0.754	0.826	0.832	0.857	0.896	0.721	0.66	0.8	0.789	0.839	0.699	0.673	0.936	0.868	0.916	0.915	0.874	0.922	0.888	0.73	0.929	0.793	0.831	0.836	0.756	0.847	0.688	0.637	0.784	0.78	0.733	0.748	0.718	0.707	0.641	0.692	0.664	0.638	0.703	0.637	0.908	0.94	0.893	0.567
chr9_126376517_126377036	0.72	0.645	0.626	0.468	0.594	0.258	0.73	0.616	0.701	0.874	0.33	0.208	0.644	0.726	0.79	0.576	0.46	0.701	0.8	0.791	0.838	0.754	0.804	0.805	0.647	0.814	0.712	0.724	0.729	0.678	0.714	0.555	0.508	0.696	0.584	0.58	0.542	0.58	0.583	0.538	0.59	0.489	0.485	0.461	0.487	0.832	0.823	0.827	0.435
chr10_29617838_29618345	0.87	0.817	0.854	0.68	0.748	0.402	0.762	0.82	0.802	0.904	0.615	0.346	0.781	0.844	0.851	0.742	0.657	0.926	0.917	0.869	0.911	0.932	0.94	0.897	0.77	0.921	0.817	0.795	0.857	0.809	0.841	0.706	0.652	0.805	0.773	0.753	0.699	0.759	0.745	0.668	0.703	0.632	0.676	0.721	0.68	0.941	0.944	0.946	0.547
chr10_66298612_66299270	0.519	0.519	0.553	0.511	0.493	0.395	0.634	0.675	0.64	0.692	0.518	0.282	0.822	0.805	0.783	0.717	0.656	0.942	0.903	0.883	0.923	0.902	0.89	0.928	0.778	0.883	0.827	0.818	0.862	0.786	0.806	0.685	0.68	0.763	0.745	0.75	0.737	0.721	0.702	0.672	0.696	0.699	0.673	0.748	0.676	0.862	0.909	0.866	0.647
chr10_118594342_118594895	0.661	0.684	0.691	0.692	0.641	0.389	0.687	0.697	0.733	0.784	0.524	0.335	0.774	0.77	0.814	0.706	0.663	0.83	0.823	0.834	0.848	0.826	0.85	0.831	0.738	0.837	0.75	0.77	0.781	0.737	0.795	0.633	0.622	0.752	0.725	0.723	0.693	0.687	0.669	0.634	0.668	0.656	0.622	0.669	0.616	0.893	0.84	0.869	0.527
chr11_2421566_2422092	0.76	0.801	0.751	0.652	0.733	0.618	0.732	0.723	0.703	0.708	0.568	0.405	0.783	0.852	0.837	0.786	0.725	0.908	0.905	0.885	0.896	0.833	0.883	0.889	0.805	0.865	0.88	0.848	0.834	0.846	0.894	0.764	0.661	0.78	0.834	0.808	0.77	0.829	0.728	0.759	0.721	0.745	0.724	0.766	0.723	0.937	0.955	0.943	0.572
chr11_117775996_117776607	0.744	0.757	0.745	0.659	0.765	0.435	0.698	0.722	0.742	0.885	0.663	0.304	0.742	0.845	0.822	0.661	0.721	0.846	0.868	0.866	0.874	0.89	0.865	0.896	0.773	0.891	0.709	0.795	0.789	0.775	0.826	0.587	0.591	0.734	0.704	0.731	0.666	0.633	0.645	0.576	0.654	0.623	0.575	0.597	0.603	0.925	0.888	0.9	0.545
chr12_74514121_74514744	0.447	0.486	0.45	0.655	0.632	0.413	0.423	0.389	0.378	0.341	0.237	0.256	0.692	0.761	0.678	0.696	0.65	0.71	0.753	0.7	0.701	0.769	0.714	0.718	0.665	0.703	0.674	0.726	0.702	0.755	0.701	0.589	0.611	0.642	0.723	0.678	0.567	0.7	0.721	0.559	0.647	0.684	0.556	0.696	0.656	0.803	0.782	0.81	0.451
chr12_81171981_81172569	0.848	0.825	0.862	0.866	0.862	0.711	0.796	0.806	0.866	0.871	0.809	0.721	0.937	0.92	0.947	0.937	0.9	0.963	0.94	0.951	0.913	0.948	0.965	0.968	0.941	0.959	0.958	0.946	0.937	0.954	0.946	0.952	0.922	0.916	0.938	0.938	0.938	0.942	0.93	0.937	0.913	0.91	0.911	0.922	0.914	0.956	0.97	0.953	0.705
chr12_111215962_111216713	0.051	0.045	0.051	0.054	0.052	0.031	0.098	0.092	0.047	0.064	0.155	0.045	0.084	0.08	0.078	0.122	0.091	0.058	0.054	0.05	0.058	0.035	0.044	0.068	0.105	0.051	0.098	0.084	0.085	0.105	0.067	0.161	0.14	0.078	0.073	0.089	0.089	0.143	0.107	0.165	0.077	0.099	0.093	0.115	0.111	0.082	0.075	0.069	0.041
chr12_119258403_119259159	0.806	0.825	0.838	0.751	0.82	0.476	0.748	0.707	0.795	0.846	0.653	0.315	0.803	0.852	0.869	0.735	0.695	0.89	0.877	0.9	0.885	0.904	0.908	0.896	0.788	0.903	0.804	0.866	0.824	0.825	0.842	0.751	0.699	0.813	0.752	0.759	0.728	0.743	0.748	0.675	0.72	0.723	0.678	0.729	0.677	0.898	0.92	0.896	0.631
chr13_28485650_28486269	0.782	0.792	0.838	0.771	0.838	0.588	0.799	0.784	0.704	0.852	0.814	0.552	0.888	0.857	0.942	0.892	0.869	0.521	0.439	0.508	0.832	0.83	0.866	0.895	0.814	0.931	0.884	0.941	0.916	0.881	0.933	0.813	0.777	0.915	0.909	0.901	0.908	0.853	0.823	0.809	0.879	0.841	0.843	0.818	0.779	0.945	0.914	0.939	0.637
chr13_112104337_112105368	0.671	0.73	0.716	0.29	0.675	0.667	0.302	0.298	0.289	0.327	0.211	0.66	0.373	0.606	0.678	0.121	0.153	0.489	0.558	0.556	0.639	0.637	0.636	0.591	0.518	0.676	0.408	0.631	0.535	0.493	0.624	0.223	0.152	0.506	0.314	0.328	0.272	0.212	0.155	0.216	0.199	0.284	0.286	0.142	0.171	0.864	0.849	0.89	0.723
chr13_112391278_112391963	0.815	0.815	0.79	0.717	0.819	0.558	0.866	0.844	0.828	0.873	0.803	0.421	0.794	0.792	0.837	0.767	0.751	0.72	0.721	0.724	0.759	0.797	0.796	0.808	0.768	0.793	0.825	0.815	0.822	0.838	0.832	0.78	0.769	0.836	0.814	0.813	0.797	0.774	0.809	0.75	0.781	0.779	0.764	0.802	0.766	0.827	0.809	0.844	0.533
chr14_89724299_89724866	0.694	0.606	0.651	0.668	0.325	0.211	0.807	0.836	0.722	0.741	0.576	0.351	0.821	0.838	0.82	0.748	0.716	0.856	0.855	0.791	0.85	0.897	0.867	0.867	0.761	0.851	0.765	0.788	0.823	0.866	0.847	0.756	0.721	0.773	0.73	0.807	0.806	0.723	0.767	0.71	0.74	0.722	0.742	0.72	0.703	0.875	0.774	0.858	0.544
chr16_58053198_58053760	0.749	0.737	0.767	0.827	0.732	0.679	0.806	0.787	0.789	0.842	0.602	0.565	0.883	0.877	0.861	0.828	0.819	0.877	0.87	0.868	0.895	0.904	0.898	0.894	0.83	0.86	0.888	0.849	0.868	0.848	0.846	0.811	0.799	0.868	0.837	0.874	0.804	0.86	0.809	0.808	0.814	0.774	0.78	0.858	0.8	0.905	0.901	0.905	0.643
chr17_8645367_8645922	0.037	0.039	0.052	0.036	0.053	0.035	0.088	0.092	0.051	0.087	0.386	0.041	0.148	0.156	0.105	0.235	0.222	0.062	0.05	0.047	0.058	0.055	0.047	0.064	0.197	0.049	0.157	0.094	0.092	0.089	0.081	0.29	0.263	0.147	0.094	0.088	0.106	0.251	0.248	0.248	0.119	0.112	0.151	0.204	0.168	0.06	0.064	0.056	0.038
chr17_34003616_34004139	0.806	0.786	0.771	0.65	0.732	0.442	0.931	0.924	0.909	0.837	0.854	0.249	0.795	0.845	0.852	0.757	0.765	0.871	0.888	0.914	0.853	0.92	0.907	0.885	0.817	0.927	0.804	0.863	0.836	0.797	0.817	0.726	0.702	0.751	0.764	0.734	0.688	0.764	0.723	0.725	0.732	0.666	0.607	0.714	0.663	0.927	0.98	0.922	0.528
chr17_34071455_34071983	0.164	0.219	0.185	0.052	0.099	0.225	0.123	0.119	0.098	0.07	0.41	0.039	0.231	0.222	0.127	0.259	0.203	0.077	0.061	0.053	0.076	0.047	0.067	0.077	0.192	0.056	0.152	0.119	0.143	0.11	0.101	0.337	0.342	0.172	0.117	0.161	0.157	0.293	0.285	0.269	0.148	0.136	0.179	0.204	0.187	0.089	0.136	0.074	0.067
chr17_74694778_74695322	0.679	0.665	0.65	0.388	0.528	0.243	0.481	0.514	0.488	0.626	0.437	0.187	0.64	0.636	0.698	0.481	0.459	0.794	0.836	0.791	0.85	0.796	0.804	0.826	0.67	0.828	0.627	0.665	0.694	0.671	0.71	0.544	0.522	0.619	0.605	0.552	0.498	0.572	0.524	0.467	0.479	0.464	0.42	0.498	0.433	0.819	0.779	0.801	0.54
chr17_79258323_79260566	0.787	0.773	0.803	0.781	0.801	0.696	0.836	0.853	0.808	0.825	0.702	0.681	0.57	0.733	0.752	0.588	0.53	0.738	0.826	0.768	0.729	0.828	0.785	0.654	0.516	0.79	0.528	0.711	0.632	0.664	0.742	0.227	0.252	0.571	0.612	0.586	0.643	0.252	0.191	0.157	0.492	0.381	0.371	0.252	0.192	0.774	0.794	0.793	0.596
chr18_37684301_37684834	0.82	0.754	0.718	0.696	0.645	0.553	0.822	0.803	0.671	0.803	0.665	0.405	0.779	0.818	0.757	0.747	0.709	0.806	0.799	0.755	0.736	0.759	0.755	0.763	0.674	0.747	0.757	0.774	0.748	0.814	0.774	0.727	0.782	0.775	0.808	0.702	0.682	0.767	0.745	0.696	0.81	0.697	0.683	0.755	0.778	0.757	0.926	0.806	0.594
chr18_57104736_57105259	0.917	0.917	0.913	0.791	0.902	0.65	0.893	0.87	0.893	0.901	0.908	0.55	0.891	0.897	0.9	0.826	0.794	0.921	0.915	0.935	0.927	0.927	0.903	0.931	0.906	0.933	0.902	0.899	0.89	0.871	0.909	0.88	0.82	0.905	0.875	0.88	0.817	0.871	0.823	0.848	0.866	0.808	0.799	0.806	0.803	0.936	0.91	0.946	0.683
chr19_33754935_33755520	0.037	0.043	0.102	0.047	0.121	0.053	0.123	0.121	0.062	0.092	0.277	0.058	0.192	0.22	0.149	0.286	0.279	0.076	0.056	0.064	0.062	0.067	0.046	0.104	0.146	0.08	0.181	0.137	0.12	0.142	0.12	0.222	0.233	0.175	0.127	0.118	0.178	0.232	0.197	0.236	0.156	0.124	0.185	0.22	0.146	0.077	0.097	0.078	0.049
chr19_35922668_35923198	0.595	0.567	0.617	0.326	0.217	0.342	0.497	0.479	0.501	0.645	0.682	0.11	0.234	0.316	0.186	0.32	0.283	0.136	0.129	0.122	0.117	0.131	0.125	0.157	0.299	0.134	0.309	0.191	0.245	0.228	0.219	0.584	0.489	0.322	0.217	0.234	0.274	0.416	0.438	0.604	0.276	0.256	0.367	0.425	0.366	0.13	0.144	0.137	0.084
chr19_58439847_58440765	0.845	0.873	0.846	0.806	0.878	0.617	0.8	0.741	0.755	0.878	0.759	0.737	0.814	0.875	0.869	0.677	0.741	0.895	0.922	0.91	0.897	0.901	0.918	0.883	0.805	0.916	0.828	0.809	0.862	0.778	0.823	0.681	0.646	0.772	0.769	0.742	0.758	0.778	0.677	0.666	0.665	0.65	0.626	0.748	0.659	0.898	0.93	0.919	0.672
chr20_234114_234950	0.364	0.469	0.489	0.751	0.774	0.392	0.801	0.792	0.807	0.902	0.759	0.32	0.839	0.83	0.918	0.771	0.852	0.947	0.864	0.912	0.934	0.903	0.915	0.928	0.827	0.92	0.877	0.89	0.901	0.851	0.892	0.81	0.728	0.859	0.802	0.89	0.741	0.823	0.844	0.715	0.754	0.823	0.719	0.758	0.802	0.946	0.88	0.957	0.63
chr20_31602845_31603353	0.716	0.705	0.716	0.528	0.584	0.381	0.59	0.602	0.652	0.793	0.47	0.277	0.684	0.721	0.725	0.568	0.585	0.738	0.727	0.775	0.789	0.753	0.811	0.75	0.657	0.737	0.682	0.694	0.732	0.718	0.711	0.584	0.507	0.672	0.636	0.629	0.615	0.657	0.566	0.465	0.625	0.492	0.468	0.599	0.559	0.789	0.785	0.856	0.393
chr20_59128555_59129121	0.651	0.641	0.658	0.673	0.695	0.465	0.687	0.693	0.72	0.768	0.544	0.352	0.82	0.885	0.875	0.739	0.744	0.845	0.901	0.874	0.834	0.906	0.864	0.846	0.827	0.875	0.83	0.857	0.874	0.867	0.85	0.839	0.723	0.82	0.793	0.829	0.81	0.836	0.822	0.771	0.726	0.701	0.714	0.712	0.767	0.878	0.908	0.907	0.491
chr20_61414444_61414949	0.84	0.782	0.797	0.72	0.799	0.711	0.861	0.877	0.828	0.923	0.748	0.548	0.802	0.798	0.86	0.752	0.663	0.866	0.821	0.845	0.866	0.87	0.888	0.882	0.731	0.889	0.796	0.836	0.846	0.776	0.864	0.715	0.666	0.783	0.784	0.735	0.723	0.77	0.757	0.67	0.75	0.708	0.676	0.733	0.704	0.92	0.881	0.918	0.563
chr20_63308632_63309184	0.878	0.845	0.919	0.88	0.885	0.762	0.162	0.07	0.118	0.07	0.23	0.774	0.886	0.88	0.923	0.836	0.803	0.199	0.217	0.242	0.613	0.579	0.608	0.93	0.892	0.929	0.887	0.926	0.937	0.905	0.936	0.92	0.916	0.895	0.894	0.837	0.907	0.914	0.892	0.938	0.91	0.851	0.897	0.918	0.87	0.937	0.941	0.912	0.656
[truncated: 160 more columns]
