# Supplementary material for: Multimodal analysis of cfDNA methylomes for early detecting esophageal squamous cell carcinoma and precancerous lesions
Source: Nat Commun. 2024 May 2;15:3700. doi: 10.1038/s41467-024-47886-1 (PMC11065998; doi:10.1038/s41467-024-47886-1)
Supplement: Supplementary file 7 — Source data [file 41467_2024_47886_MOESM7_ESM.zip › NCOMMS-23-54857A_Source data_Supplementary Figure 5d.xlsx]

## Sheet: Supplementary Figure 5d
Supplementary Figure 5d
ID	Stage	ESCC-cfMeth	CNV event	FSR	DMR plus CNV	EMMA
EA134	HGIEN	Positive	Negative	Negative	Negative	Negative
EA154	HGIEN	Negative	Negative	Negative	Negative	Negative
EA121	HGIEN	Negative	Negative	Negative	Negative	Negative
EA119	HGIEN	Negative	Negative	Negative	Negative	Negative
EA103	HGIEN	Negative	Negative	Negative	Negative	Negative
EA069	LGIEN	Negative	Negative	Negative	Negative	Negative
EA149	LGIEN	Negative	Negative	Negative	Negative	Negative
EA113	HGIEN	Negative	Negative	Negative	Negative	Negative
EA131	HGIEN	Negative	Negative	Negative	Negative	Negative
EA124	HGIEN	Negative	Negative	Negative	Negative	Negative
EA148	HGIEN	Negative	Negative	Negative	Negative	Negative
EA137	LGIEN	Negative	Negative	Negative	Negative	Negative
EA143	HGIEN	Negative	Negative	Negative	Negative	Negative
EA028	HGIEN	Negative	Negative	Negative	Negative	Negative
EA090	HGIEN	Negative	Positive	Negative	Negative	Negative
EA109	HGIEN	Negative	Negative	Negative	Negative	Negative
EA086	HGIEN	Negative	Negative	Negative	Negative	Negative
EA092	HGIEN	Negative	Negative	Negative	Negative	Positive
EA084	HGIEN	Negative	Negative	Negative	Negative	Positive
EA030	HGIEN	Negative	Negative	Negative	Negative	Positive
EA095	HGIEN	Negative	Negative	Negative	Negative	Positive
EA130	HGIEN	Positive	Negative	Negative	Positive	Negative
EA096	HGIEN	Positive	Negative	Negative	Positive	Positive
EA021	LGIEN	Positive	Negative	Negative	Positive	Positive
EA033	HGIEN	Positive	Negative	Negative	Positive	Positive
EA029	HGIEN	Positive	Negative	Negative	Positive	Positive
EA035	HGIEN	Positive	Negative	Negative	Positive	Positive
EA146	LGIEN	Positive	Negative	Negative	Positive	Positive
EA042	HGIEN	Positive	Negative	Negative	Positive	Positive
EA140	LGIEN	Positive	Negative	Negative	Positive	Positive
EA127	HGIEN	Positive	Negative	Negative	Positive	Positive
EA067	HGIEN	Positive	Negative	Negative	Positive	Positive
EA038	HGIEN	Positive	Negative	Positive	Positive	Positive
EA117	LGIEN	Positive	Negative	Negative	Positive	Positive
EA122	HGIEN	Positive	Negative	Negative	Positive	Positive
EA061	LGIEN	Positive	Negative	Negative	Positive	Positive
EA037	HGIEN	Positive	Negative	Negative	Positive	Positive
EA073	HGIEN	Positive	Negative	Negative	Positive	Positive
EA151	HGIEN	Positive	Negative	Negative	Positive	Positive
EA060	HGIEN	Positive	Negative	Negative	Positive	Positive
EA139	HGIEN	Positive	Positive	Negative	Positive	Positive
EA062	LGIEN	Positive	Negative	Negative	Positive	Positive
EA007	LGIEN	Positive	Negative	Negative	Positive	Positive
EA052	HGIEN	Positive	Negative	Negative	Positive	Positive
EA036	HGIEN	Positive	Negative	Negative	Positive	Positive
EA106	HGIEN	Negative	Negative	Negative	Positive	Negative
EA085	LGIEN	Negative	Negative	Negative	Positive	Positive
EA100	LGIEN	Negative	Negative	Negative	Positive	Positive
EA054	HGIEN	Negative	Negative	Negative	Positive	Positive
EA108	HGIEN	Negative	Positive	Negative	Positive	Positive
