# Supplementary material for: Multimodal analysis of cfDNA methylomes for early detecting esophageal squamous cell carcinoma and precancerous lesions
Source: Nat Commun. 2024 May 2;15:3700. doi: 10.1038/s41467-024-47886-1 (PMC11065998; doi:10.1038/s41467-024-47886-1)
Supplement: Supplementary file 7 — Source data [file 41467_2024_47886_MOESM7_ESM.zip › NCOMMS-23-54857A_Source data_Supplementary Figure 5c.xlsx]

## Sheet: Supplementary Figure 5c
Supplementary Figure 5c
sensitivity	specificity	cohort	model
1	0	Discovery	ESCC-cfMeth
1	0.00666667	Discovery	ESCC-cfMeth
1	0.0133333	Discovery	ESCC-cfMeth
1	0.02	Discovery	ESCC-cfMeth
1	0.0266667	Discovery	ESCC-cfMeth
1	0.0333333	Discovery	ESCC-cfMeth
1	0.04	Discovery	ESCC-cfMeth
1	0.0466667	Discovery	ESCC-cfMeth
1	0.0533333	Discovery	ESCC-cfMeth
1	0.06	Discovery	ESCC-cfMeth
1	0.0666667	Discovery	ESCC-cfMeth
1	0.0733333	Discovery	ESCC-cfMeth
1	0.08	Discovery	ESCC-cfMeth
1	0.0866667	Discovery	ESCC-cfMeth
1	0.0933333	Discovery	ESCC-cfMeth
1	0.1	Discovery	ESCC-cfMeth
1	0.106667	Discovery	ESCC-cfMeth
1	0.113333	Discovery	ESCC-cfMeth
1	0.12	Discovery	ESCC-cfMeth
1	0.126667	Discovery	ESCC-cfMeth
1	0.133333	Discovery	ESCC-cfMeth
1	0.14	Discovery	ESCC-cfMeth
1	0.146667	Discovery	ESCC-cfMeth
1	0.153333	Discovery	ESCC-cfMeth
1	0.16	Discovery	ESCC-cfMeth
1	0.166667	Discovery	ESCC-cfMeth
1	0.173333	Discovery	ESCC-cfMeth
1	0.18	Discovery	ESCC-cfMeth
1	0.186667	Discovery	ESCC-cfMeth
1	0.193333	Discovery	ESCC-cfMeth
1	0.2	Discovery	ESCC-cfMeth
1	0.206667	Discovery	ESCC-cfMeth
1	0.213333	Discovery	ESCC-cfMeth
1	0.22	Discovery	ESCC-cfMeth
1	0.226667	Discovery	ESCC-cfMeth
1	0.233333	Discovery	ESCC-cfMeth
1	0.24	Discovery	ESCC-cfMeth
1	0.246667	Discovery	ESCC-cfMeth
1	0.253333	Discovery	ESCC-cfMeth
1	0.26	Discovery	ESCC-cfMeth
0.993333	0.26	Discovery	ESCC-cfMeth
0.993333	0.266667	Discovery	ESCC-cfMeth
0.986667	0.266667	Discovery	ESCC-cfMeth
0.986667	0.273333	Discovery	ESCC-cfMeth
0.986667	0.28	Discovery	ESCC-cfMeth
0.986667	0.286667	Discovery	ESCC-cfMeth
0.98	0.286667	Discovery	ESCC-cfMeth
0.98	0.293333	Discovery	ESCC-cfMeth
0.98	0.3	Discovery	ESCC-cfMeth
0.98	0.306667	Discovery	ESCC-cfMeth
0.98	0.313333	Discovery	ESCC-cfMeth
0.98	0.32	Discovery	ESCC-cfMeth
0.98	0.326667	Discovery	ESCC-cfMeth
0.973333	0.326667	Discovery	ESCC-cfMeth
0.973333	0.333333	Discovery	ESCC-cfMeth
0.973333	0.34	Discovery	ESCC-cfMeth
0.973333	0.346667	Discovery	ESCC-cfMeth
0.973333	0.36	Discovery	ESCC-cfMeth
0.966667	0.36	Discovery	ESCC-cfMeth
0.966667	0.366667	Discovery	ESCC-cfMeth
0.966667	0.373333	Discovery	ESCC-cfMeth
0.966667	0.38	Discovery	ESCC-cfMeth
0.966667	0.386667	Discovery	ESCC-cfMeth
0.966667	0.393333	Discovery	ESCC-cfMeth
0.966667	0.4	Discovery	ESCC-cfMeth
0.966667	0.406667	Discovery	ESCC-cfMeth
0.966667	0.413333	Discovery	ESCC-cfMeth
0.966667	0.42	Discovery	ESCC-cfMeth
0.966667	0.426667	Discovery	ESCC-cfMeth
0.966667	0.433333	Discovery	ESCC-cfMeth
0.966667	0.44	Discovery	ESCC-cfMeth
0.966667	0.446667	Discovery	ESCC-cfMeth
0.966667	0.453333	Discovery	ESCC-cfMeth
0.966667	0.46	Discovery	ESCC-cfMeth
0.966667	0.466667	Discovery	ESCC-cfMeth
0.966667	0.473333	Discovery	ESCC-cfMeth
0.966667	0.48	Discovery	ESCC-cfMeth
0.96	0.48	Discovery	ESCC-cfMeth
0.96	0.486667	Discovery	ESCC-cfMeth
0.96	0.493333	Discovery	ESCC-cfMeth
0.953333	0.493333	Discovery	ESCC-cfMeth
0.953333	0.5	Discovery	ESCC-cfMeth
0.953333	0.506667	Discovery	ESCC-cfMeth
0.946667	0.506667	Discovery	ESCC-cfMeth
0.946667	0.513333	Discovery	ESCC-cfMeth
0.946667	0.52	Discovery	ESCC-cfMeth
0.946667	0.526667	Discovery	ESCC-cfMeth
0.946667	0.546667	Discovery	ESCC-cfMeth
0.946667	0.553333	Discovery	ESCC-cfMeth
0.94	0.553333	Discovery	ESCC-cfMeth
0.94	0.56	Discovery	ESCC-cfMeth
0.94	0.566667	Discovery	ESCC-cfMeth
0.933333	0.566667	Discovery	ESCC-cfMeth
0.933333	0.573333	Discovery	ESCC-cfMeth
0.933333	0.58	Discovery	ESCC-cfMeth
0.933333	0.586667	Discovery	ESCC-cfMeth
0.933333	0.593333	Discovery	ESCC-cfMeth
0.926667	0.593333	Discovery	ESCC-cfMeth
0.92	0.593333	Discovery	ESCC-cfMeth
0.92	0.6	Discovery	ESCC-cfMeth
0.92	0.606667	Discovery	ESCC-cfMeth
0.92	0.613333	Discovery	ESCC-cfMeth
0.92	0.62	Discovery	ESCC-cfMeth
0.92	0.626667	Discovery	ESCC-cfMeth
0.92	0.633333	Discovery	ESCC-cfMeth
0.913333	0.633333	Discovery	ESCC-cfMeth
0.906667	0.633333	Discovery	ESCC-cfMeth
0.906667	0.64	Discovery	ESCC-cfMeth
0.906667	0.646667	Discovery	ESCC-cfMeth
0.9	0.646667	Discovery	ESCC-cfMeth
0.9	0.653333	Discovery	ESCC-cfMeth
0.9	0.66	Discovery	ESCC-cfMeth
0.893333	0.666667	Discovery	ESCC-cfMeth
0.893333	0.673333	Discovery	ESCC-cfMeth
0.893333	0.68	Discovery	ESCC-cfMeth
0.893333	0.686667	Discovery	ESCC-cfMeth
0.893333	0.693333	Discovery	ESCC-cfMeth
0.893333	0.7	Discovery	ESCC-cfMeth
0.893333	0.706667	Discovery	ESCC-cfMeth
0.886667	0.706667	Discovery	ESCC-cfMeth
0.88	0.706667	Discovery	ESCC-cfMeth
0.873333	0.706667	Discovery	ESCC-cfMeth
0.873333	0.713333	Discovery	ESCC-cfMeth
0.873333	0.72	Discovery	ESCC-cfMeth
0.873333	0.726667	Discovery	ESCC-cfMeth
0.873333	0.733333	Discovery	ESCC-cfMeth
0.873333	0.74	Discovery	ESCC-cfMeth
0.873333	0.746667	Discovery	ESCC-cfMeth
0.873333	0.753333	Discovery	ESCC-cfMeth
0.873333	0.76	Discovery	ESCC-cfMeth
0.873333	0.766667	Discovery	ESCC-cfMeth
0.873333	0.773333	Discovery	ESCC-cfMeth
0.873333	0.78	Discovery	ESCC-cfMeth
0.866667	0.78	Discovery	ESCC-cfMeth
0.866667	0.786667	Discovery	ESCC-cfMeth
0.866667	0.793333	Discovery	ESCC-cfMeth
0.866667	0.8	Discovery	ESCC-cfMeth
0.86	0.8	Discovery	ESCC-cfMeth
0.86	0.806667	Discovery	ESCC-cfMeth
0.853333	0.806667	Discovery	ESCC-cfMeth
0.853333	0.813333	Discovery	ESCC-cfMeth
0.846667	0.813333	Discovery	ESCC-cfMeth
0.846667	0.82	Discovery	ESCC-cfMeth
0.846667	0.826667	Discovery	ESCC-cfMeth
0.84	0.826667	Discovery	ESCC-cfMeth
0.833333	0.826667	Discovery	ESCC-cfMeth
0.826667	0.826667	Discovery	ESCC-cfMeth
0.82	0.826667	Discovery	ESCC-cfMeth
0.82	0.833333	Discovery	ESCC-cfMeth
0.813333	0.833333	Discovery	ESCC-cfMeth
0.806667	0.833333	Discovery	ESCC-cfMeth
0.8	0.833333	Discovery	ESCC-cfMeth
0.793333	0.833333	Discovery	ESCC-cfMeth
0.793333	0.86	Discovery	ESCC-cfMeth
0.786667	0.86	Discovery	ESCC-cfMeth
0.78	0.86	Discovery	ESCC-cfMeth
0.773333	0.86	Discovery	ESCC-cfMeth
0.773333	0.866667	Discovery	ESCC-cfMeth
0.773333	0.873333	Discovery	ESCC-cfMeth
0.766667	0.873333	Discovery	ESCC-cfMeth
0.766667	0.88	Discovery	ESCC-cfMeth
0.766667	0.886667	Discovery	ESCC-cfMeth
0.76	0.886667	Discovery	ESCC-cfMeth
0.76	0.9	Discovery	ESCC-cfMeth
0.753333	0.9	Discovery	ESCC-cfMeth
0.746667	0.9	Discovery	ESCC-cfMeth
0.74	0.9	Discovery	ESCC-cfMeth
0.733333	0.9	Discovery	ESCC-cfMeth
0.72	0.9	Discovery	ESCC-cfMeth
0.713333	0.9	Discovery	ESCC-cfMeth
0.706667	0.9	Discovery	ESCC-cfMeth
0.706667	0.906667	Discovery	ESCC-cfMeth
0.7	0.906667	Discovery	ESCC-cfMeth
0.693333	0.906667	Discovery	ESCC-cfMeth
0.686667	0.906667	Discovery	ESCC-cfMeth
0.686667	0.913333	Discovery	ESCC-cfMeth
0.686667	0.92	Discovery	ESCC-cfMeth
0.68	0.92	Discovery	ESCC-cfMeth
0.68	0.926667	Discovery	ESCC-cfMeth
0.68	0.933333	Discovery	ESCC-cfMeth
0.673333	0.933333	Discovery	ESCC-cfMeth
0.666667	0.933333	Discovery	ESCC-cfMeth
0.66	0.933333	Discovery	ESCC-cfMeth
0.653333	0.933333	Discovery	ESCC-cfMeth
0.646667	0.933333	Discovery	ESCC-cfMeth
0.64	0.933333	Discovery	ESCC-cfMeth
0.633333	0.933333	Discovery	ESCC-cfMeth
0.626667	0.933333	Discovery	ESCC-cfMeth
0.62	0.933333	Discovery	ESCC-cfMeth
0.613333	0.933333	Discovery	ESCC-cfMeth
0.606667	0.933333	Discovery	ESCC-cfMeth
0.606667	0.946667	Discovery	ESCC-cfMeth
0.606667	0.953333	Discovery	ESCC-cfMeth
0.6	0.953333	Discovery	ESCC-cfMeth
0.593333	0.953333	Discovery	ESCC-cfMeth
0.593333	0.96	Discovery	ESCC-cfMeth
0.593333	0.966667	Discovery	ESCC-cfMeth
0.593333	0.973333	Discovery	ESCC-cfMeth
0.58	0.973333	Discovery	ESCC-cfMeth
0.58	0.98	Discovery	ESCC-cfMeth
0.573333	0.98	Discovery	ESCC-cfMeth
0.566667	0.98	Discovery	ESCC-cfMeth
0.56	0.98	Discovery	ESCC-cfMeth
0.553333	0.98	Discovery	ESCC-cfMeth
0.546667	0.98	Discovery	ESCC-cfMeth
0.54	0.98	Discovery	ESCC-cfMeth
0.533333	0.98	Discovery	ESCC-cfMeth
0.526667	0.98	Discovery	ESCC-cfMeth
0.52	0.98	Discovery	ESCC-cfMeth
0.513333	0.98	Discovery	ESCC-cfMeth
0.506667	0.98	Discovery	ESCC-cfMeth
0.5	0.98	Discovery	ESCC-cfMeth
0.493333	0.98	Discovery	ESCC-cfMeth
0.486667	0.98	Discovery	ESCC-cfMeth
0.48	0.98	Discovery	ESCC-cfMeth
0.48	0.986667	Discovery	ESCC-cfMeth
0.473333	0.986667	Discovery	ESCC-cfMeth
0.466667	0.986667	Discovery	ESCC-cfMeth
0.46	0.986667	Discovery	ESCC-cfMeth
0.453333	0.986667	Discovery	ESCC-cfMeth
0.446667	0.986667	Discovery	ESCC-cfMeth
0.44	0.986667	Discovery	ESCC-cfMeth
0.433333	0.986667	Discovery	ESCC-cfMeth
0.426667	0.986667	Discovery	ESCC-cfMeth
0.42	0.986667	Discovery	ESCC-cfMeth
0.413333	0.986667	Discovery	ESCC-cfMeth
0.406667	0.986667	Discovery	ESCC-cfMeth
0.4	0.986667	Discovery	ESCC-cfMeth
0.393333	0.986667	Discovery	ESCC-cfMeth
0.386667	0.986667	Discovery	ESCC-cfMeth
0.38	0.986667	Discovery	ESCC-cfMeth
0.38	0.993333	Discovery	ESCC-cfMeth
0.373333	0.993333	Discovery	ESCC-cfMeth
0.366667	0.993333	Discovery	ESCC-cfMeth
0.353333	0.993333	Discovery	ESCC-cfMeth
0.346667	0.993333	Discovery	ESCC-cfMeth
0.34	0.993333	Discovery	ESCC-cfMeth
0.333333	0.993333	Discovery	ESCC-cfMeth
0.326667	0.993333	Discovery	ESCC-cfMeth
0.32	0.993333	Discovery	ESCC-cfMeth
0.313333	0.993333	Discovery	ESCC-cfMeth
0.306667	0.993333	Discovery	ESCC-cfMeth
0.3	0.993333	Discovery	ESCC-cfMeth
0.293333	0.993333	Discovery	ESCC-cfMeth
0.286667	0.993333	Discovery	ESCC-cfMeth
0.28	0.993333	Discovery	ESCC-cfMeth
0.273333	0.993333	Discovery	ESCC-cfMeth
0.266667	0.993333	Discovery	ESCC-cfMeth
0.26	0.993333	Discovery	ESCC-cfMeth
0.246667	0.993333	Discovery	ESCC-cfMeth
0.24	0.993333	Discovery	ESCC-cfMeth
0.233333	0.993333	Discovery	ESCC-cfMeth
0.226667	0.993333	Discovery	ESCC-cfMeth
0.22	0.993333	Discovery	ESCC-cfMeth
0.213333	0.993333	Discovery	ESCC-cfMeth
0.206667	0.993333	Discovery	ESCC-cfMeth
0.2	0.993333	Discovery	ESCC-cfMeth
0.193333	0.993333	Discovery	ESCC-cfMeth
0.186667	0.993333	Discovery	ESCC-cfMeth
0.18	0.993333	Discovery	ESCC-cfMeth
0.173333	0.993333	Discovery	ESCC-cfMeth
0.166667	0.993333	Discovery	ESCC-cfMeth
0.16	0.993333	Discovery	ESCC-cfMeth
0.153333	0.993333	Discovery	ESCC-cfMeth
0.146667	0.993333	Discovery	ESCC-cfMeth
0.14	0.993333	Discovery	ESCC-cfMeth
0.133333	0.993333	Discovery	ESCC-cfMeth
0.126667	0.993333	Discovery	ESCC-cfMeth
0.12	0.993333	Discovery	ESCC-cfMeth
0.113333	0.993333	Discovery	ESCC-cfMeth
0.106667	0.993333	Discovery	ESCC-cfMeth
0.106667	1	Discovery	ESCC-cfMeth
0.1	1	Discovery	ESCC-cfMeth
0.0933333	1	Discovery	ESCC-cfMeth
0.0866667	1	Discovery	ESCC-cfMeth
0.08	1	Discovery	ESCC-cfMeth
0.0733333	1	Discovery	ESCC-cfMeth
0.0666667	1	Discovery	ESCC-cfMeth
0.06	1	Discovery	ESCC-cfMeth
0.0533333	1	Discovery	ESCC-cfMeth
0.0466667	1	Discovery	ESCC-cfMeth
0.04	1	Discovery	ESCC-cfMeth
0.0333333	1	Discovery	ESCC-cfMeth
0.0266667	1	Discovery	ESCC-cfMeth
0.02	1	Discovery	ESCC-cfMeth
0.0133333	1	Discovery	ESCC-cfMeth
0.00666667	1	Discovery	ESCC-cfMeth
0	1	Discovery	ESCC-cfMeth
1	0	Discovery	dmr+cnv
1	0.00666667	Discovery	dmr+cnv
1	0.0133333	Discovery	dmr+cnv
1	0.02	Discovery	dmr+cnv
1	0.0266667	Discovery	dmr+cnv
1	0.0333333	Discovery	dmr+cnv
1	0.04	Discovery	dmr+cnv
1	0.0466667	Discovery	dmr+cnv
1	0.0533333	Discovery	dmr+cnv
1	0.06	Discovery	dmr+cnv
1	0.0666667	Discovery	dmr+cnv
1	0.0733333	Discovery	dmr+cnv
1	0.08	Discovery	dmr+cnv
1	0.0866667	Discovery	dmr+cnv
1	0.0933333	Discovery	dmr+cnv
1	0.1	Discovery	dmr+cnv
1	0.106667	Discovery	dmr+cnv
1	0.113333	Discovery	dmr+cnv
1	0.12	Discovery	dmr+cnv
1	0.126667	Discovery	dmr+cnv
1	0.133333	Discovery	dmr+cnv
1	0.14	Discovery	dmr+cnv
1	0.146667	Discovery	dmr+cnv
1	0.153333	Discovery	dmr+cnv
1	0.16	Discovery	dmr+cnv
1	0.166667	Discovery	dmr+cnv
1	0.173333	Discovery	dmr+cnv
1	0.18	Discovery	dmr+cnv
1	0.186667	Discovery	dmr+cnv
1	0.193333	Discovery	dmr+cnv
1	0.2	Discovery	dmr+cnv
1	0.213333	Discovery	dmr+cnv
1	0.22	Discovery	dmr+cnv
1	0.226667	Discovery	dmr+cnv
1	0.233333	Discovery	dmr+cnv
1	0.24	Discovery	dmr+cnv
1	0.246667	Discovery	dmr+cnv
1	0.253333	Discovery	dmr+cnv
1	0.26	Discovery	dmr+cnv
1	0.266667	Discovery	dmr+cnv
1	0.273333	Discovery	dmr+cnv
1	0.28	Discovery	dmr+cnv
1	0.286667	Discovery	dmr+cnv
1	0.293333	Discovery	dmr+cnv
1	0.3	Discovery	dmr+cnv
1	0.306667	Discovery	dmr+cnv
1	0.313333	Discovery	dmr+cnv
1	0.32	Discovery	dmr+cnv
1	0.326667	Discovery	dmr+cnv
1	0.333333	Discovery	dmr+cnv
1	0.34	Discovery	dmr+cnv
1	0.346667	Discovery	dmr+cnv
1	0.353333	Discovery	dmr+cnv
1	0.36	Discovery	dmr+cnv
1	0.366667	Discovery	dmr+cnv
1	0.373333	Discovery	dmr+cnv
1	0.38	Discovery	dmr+cnv
1	0.393333	Discovery	dmr+cnv
1	0.4	Discovery	dmr+cnv
1	0.406667	Discovery	dmr+cnv
1	0.413333	Discovery	dmr+cnv
1	0.42	Discovery	dmr+cnv
1	0.426667	Discovery	dmr+cnv
1	0.433333	Discovery	dmr+cnv
1	0.44	Discovery	dmr+cnv
1	0.446667	Discovery	dmr+cnv
1	0.453333	Discovery	dmr+cnv
1	0.46	Discovery	dmr+cnv
1	0.466667	Discovery	dmr+cnv
1	0.473333	Discovery	dmr+cnv
1	0.48	Discovery	dmr+cnv
1	0.486667	Discovery	dmr+cnv
1	0.493333	Discovery	dmr+cnv
1	0.5	Discovery	dmr+cnv
1	0.506667	Discovery	dmr+cnv
1	0.513333	Discovery	dmr+cnv
1	0.52	Discovery	dmr+cnv
1	0.526667	Discovery	dmr+cnv
1	0.533333	Discovery	dmr+cnv
1	0.54	Discovery	dmr+cnv
1	0.546667	Discovery	dmr+cnv
1	0.553333	Discovery	dmr+cnv
1	0.56	Discovery	dmr+cnv
1	0.566667	Discovery	dmr+cnv
1	0.573333	Discovery	dmr+cnv
1	0.58	Discovery	dmr+cnv
1	0.586667	Discovery	dmr+cnv
1	0.593333	Discovery	dmr+cnv
1	0.6	Discovery	dmr+cnv
1	0.606667	Discovery	dmr+cnv
1	0.613333	Discovery	dmr+cnv
1	0.62	Discovery	dmr+cnv
1	0.626667	Discovery	dmr+cnv
1	0.633333	Discovery	dmr+cnv
1	0.646667	Discovery	dmr+cnv
1	0.653333	Discovery	dmr+cnv
1	0.66	Discovery	dmr+cnv
1	0.666667	Discovery	dmr+cnv
1	0.673333	Discovery	dmr+cnv
0.993333	0.673333	Discovery	dmr+cnv
0.993333	0.686667	Discovery	dmr+cnv
0.993333	0.693333	Discovery	dmr+cnv
0.993333	0.7	Discovery	dmr+cnv
0.993333	0.706667	Discovery	dmr+cnv
0.993333	0.713333	Discovery	dmr+cnv
0.993333	0.72	Discovery	dmr+cnv
0.993333	0.726667	Discovery	dmr+cnv
0.993333	0.733333	Discovery	dmr+cnv
0.993333	0.74	Discovery	dmr+cnv
0.993333	0.746667	Discovery	dmr+cnv
0.993333	0.753333	Discovery	dmr+cnv
0.993333	0.76	Discovery	dmr+cnv
0.993333	0.766667	Discovery	dmr+cnv
0.993333	0.773333	Discovery	dmr+cnv
0.993333	0.78	Discovery	dmr+cnv
0.993333	0.786667	Discovery	dmr+cnv
0.986667	0.786667	Discovery	dmr+cnv
0.986667	0.793333	Discovery	dmr+cnv
0.986667	0.8	Discovery	dmr+cnv
0.986667	0.806667	Discovery	dmr+cnv
0.986667	0.813333	Discovery	dmr+cnv
0.986667	0.82	Discovery	dmr+cnv
0.986667	0.826667	Discovery	dmr+cnv
0.986667	0.833333	Discovery	dmr+cnv
0.98	0.833333	Discovery	dmr+cnv
0.98	0.84	Discovery	dmr+cnv
0.98	0.846667	Discovery	dmr+cnv
0.98	0.853333	Discovery	dmr+cnv
0.98	0.86	Discovery	dmr+cnv
0.98	0.866667	Discovery	dmr+cnv
0.98	0.873333	Discovery	dmr+cnv
0.98	0.88	Discovery	dmr+cnv
0.98	0.9	Discovery	dmr+cnv
0.973333	0.9	Discovery	dmr+cnv
0.973333	0.906667	Discovery	dmr+cnv
0.966667	0.906667	Discovery	dmr+cnv
0.966667	0.913333	Discovery	dmr+cnv
0.96	0.92	Discovery	dmr+cnv
0.96	0.926667	Discovery	dmr+cnv
0.953333	0.926667	Discovery	dmr+cnv
0.953333	0.933333	Discovery	dmr+cnv
0.953333	0.94	Discovery	dmr+cnv
0.953333	0.946667	Discovery	dmr+cnv
0.946667	0.946667	Discovery	dmr+cnv
0.946667	0.953333	Discovery	dmr+cnv
0.94	0.953333	Discovery	dmr+cnv
0.94	0.96	Discovery	dmr+cnv
0.933333	0.96	Discovery	dmr+cnv
0.926667	0.96	Discovery	dmr+cnv
0.92	0.966667	Discovery	dmr+cnv
0.913333	0.966667	Discovery	dmr+cnv
0.906667	0.966667	Discovery	dmr+cnv
0.906667	0.973333	Discovery	dmr+cnv
0.9	0.973333	Discovery	dmr+cnv
0.893333	0.973333	Discovery	dmr+cnv
0.886667	0.973333	Discovery	dmr+cnv
0.886667	0.98	Discovery	dmr+cnv
0.88	0.98	Discovery	dmr+cnv
0.873333	0.98	Discovery	dmr+cnv
0.86	0.98	Discovery	dmr+cnv
0.853333	0.98	Discovery	dmr+cnv
0.846667	0.98	Discovery	dmr+cnv
0.84	0.98	Discovery	dmr+cnv
0.833333	0.98	Discovery	dmr+cnv
0.826667	0.98	Discovery	dmr+cnv
0.82	0.98	Discovery	dmr+cnv
0.813333	0.98	Discovery	dmr+cnv
0.806667	0.98	Discovery	dmr+cnv
0.8	0.98	Discovery	dmr+cnv
0.793333	0.98	Discovery	dmr+cnv
0.786667	0.98	Discovery	dmr+cnv
0.78	0.98	Discovery	dmr+cnv
0.773333	0.98	Discovery	dmr+cnv
0.766667	0.98	Discovery	dmr+cnv
0.76	0.98	Discovery	dmr+cnv
0.746667	0.98	Discovery	dmr+cnv
0.74	0.98	Discovery	dmr+cnv
0.733333	0.98	Discovery	dmr+cnv
0.726667	0.98	Discovery	dmr+cnv
0.72	0.98	Discovery	dmr+cnv
0.713333	0.98	Discovery	dmr+cnv
0.706667	0.98	Discovery	dmr+cnv
0.7	0.98	Discovery	dmr+cnv
0.693333	0.98	Discovery	dmr+cnv
0.693333	0.986667	Discovery	dmr+cnv
0.686667	0.986667	Discovery	dmr+cnv
0.68	0.986667	Discovery	dmr+cnv
0.673333	0.986667	Discovery	dmr+cnv
0.666667	0.986667	Discovery	dmr+cnv
0.66	0.986667	Discovery	dmr+cnv
0.653333	0.986667	Discovery	dmr+cnv
0.646667	0.986667	Discovery	dmr+cnv
0.64	0.986667	Discovery	dmr+cnv
0.633333	0.986667	Discovery	dmr+cnv
0.626667	0.986667	Discovery	dmr+cnv
0.62	0.986667	Discovery	dmr+cnv
0.613333	0.986667	Discovery	dmr+cnv
0.606667	0.986667	Discovery	dmr+cnv
0.6	0.986667	Discovery	dmr+cnv
0.593333	0.986667	Discovery	dmr+cnv
0.586667	0.986667	Discovery	dmr+cnv
0.58	0.986667	Discovery	dmr+cnv
0.573333	0.986667	Discovery	dmr+cnv
0.573333	0.993333	Discovery	dmr+cnv
0.566667	0.993333	Discovery	dmr+cnv
0.56	0.993333	Discovery	dmr+cnv
0.553333	0.993333	Discovery	dmr+cnv
0.546667	0.993333	Discovery	dmr+cnv
0.54	0.993333	Discovery	dmr+cnv
0.533333	0.993333	Discovery	dmr+cnv
0.526667	0.993333	Discovery	dmr+cnv
0.52	0.993333	Discovery	dmr+cnv
0.513333	0.993333	Discovery	dmr+cnv
0.506667	0.993333	Discovery	dmr+cnv
0.5	0.993333	Discovery	dmr+cnv
0.493333	0.993333	Discovery	dmr+cnv
0.486667	0.993333	Discovery	dmr+cnv
0.48	0.993333	Discovery	dmr+cnv
0.473333	0.993333	Discovery	dmr+cnv
0.466667	0.993333	Discovery	dmr+cnv
0.46	0.993333	Discovery	dmr+cnv
0.453333	0.993333	Discovery	dmr+cnv
0.446667	0.993333	Discovery	dmr+cnv
0.446667	1	Discovery	dmr+cnv
0.44	1	Discovery	dmr+cnv
0.433333	1	Discovery	dmr+cnv
0.426667	1	Discovery	dmr+cnv
0.42	1	Discovery	dmr+cnv
0.413333	1	Discovery	dmr+cnv
0.406667	1	Discovery	dmr+cnv
0.4	1	Discovery	dmr+cnv
0.393333	1	Discovery	dmr+cnv
0.386667	1	Discovery	dmr+cnv
0.38	1	Discovery	dmr+cnv
0.373333	1	Discovery	dmr+cnv
0.366667	1	Discovery	dmr+cnv
0.36	1	Discovery	dmr+cnv
0.353333	1	Discovery	dmr+cnv
0.346667	1	Discovery	dmr+cnv
0.34	1	Discovery	dmr+cnv
0.333333	1	Discovery	dmr+cnv
0.326667	1	Discovery	dmr+cnv
0.32	1	Discovery	dmr+cnv
0.313333	1	Discovery	dmr+cnv
0.306667	1	Discovery	dmr+cnv
0.3	1	Discovery	dmr+cnv
0.293333	1	Discovery	dmr+cnv
0.286667	1	Discovery	dmr+cnv
0.28	1	Discovery	dmr+cnv
0.273333	1	Discovery	dmr+cnv
0.266667	1	Discovery	dmr+cnv
0.26	1	Discovery	dmr+cnv
0.253333	1	Discovery	dmr+cnv
0.246667	1	Discovery	dmr+cnv
0.24	1	Discovery	dmr+cnv
0.233333	1	Discovery	dmr+cnv
0.226667	1	Discovery	dmr+cnv
0.213333	1	Discovery	dmr+cnv
0.193333	1	Discovery	dmr+cnv
0.186667	1	Discovery	dmr+cnv
0.18	1	Discovery	dmr+cnv
0.173333	1	Discovery	dmr+cnv
0.166667	1	Discovery	dmr+cnv
0.16	1	Discovery	dmr+cnv
0.153333	1	Discovery	dmr+cnv
0.146667	1	Discovery	dmr+cnv
0.14	1	Discovery	dmr+cnv
0.133333	1	Discovery	dmr+cnv
0.126667	1	Discovery	dmr+cnv
0.12	1	Discovery	dmr+cnv
0.113333	1	Discovery	dmr+cnv
0.106667	1	Discovery	dmr+cnv
0.1	1	Discovery	dmr+cnv
0.0933333	1	Discovery	dmr+cnv
0.0866667	1	Discovery	dmr+cnv
0.08	1	Discovery	dmr+cnv
0.0733333	1	Discovery	dmr+cnv
0.0666667	1	Discovery	dmr+cnv
0.06	1	Discovery	dmr+cnv
0.0533333	1	Discovery	dmr+cnv
0.0466667	1	Discovery	dmr+cnv
0.04	1	Discovery	dmr+cnv
0.0333333	1	Discovery	dmr+cnv
0.0266667	1	Discovery	dmr+cnv
0.02	1	Discovery	dmr+cnv
0.0133333	1	Discovery	dmr+cnv
0.00666667	1	Discovery	dmr+cnv
0	1	Discovery	dmr+cnv
1	0	Discovery	EMMA
1	0.00666667	Discovery	EMMA
1	0.0133333	Discovery	EMMA
1	0.0266667	Discovery	EMMA
1	0.0333333	Discovery	EMMA
1	0.04	Discovery	EMMA
1	0.0466667	Discovery	EMMA
1	0.0533333	Discovery	EMMA
1	0.06	Discovery	EMMA
1	0.0666667	Discovery	EMMA
1	0.0733333	Discovery	EMMA
1	0.08	Discovery	EMMA
1	0.0866667	Discovery	EMMA
1	0.0933333	Discovery	EMMA
1	0.1	Discovery	EMMA
1	0.106667	Discovery	EMMA
1	0.113333	Discovery	EMMA
1	0.12	Discovery	EMMA
1	0.126667	Discovery	EMMA
1	0.133333	Discovery	EMMA
1	0.14	Discovery	EMMA
1	0.146667	Discovery	EMMA
1	0.153333	Discovery	EMMA
1	0.16	Discovery	EMMA
1	0.166667	Discovery	EMMA
1	0.173333	Discovery	EMMA
1	0.18	Discovery	EMMA
1	0.186667	Discovery	EMMA
1	0.193333	Discovery	EMMA
1	0.2	Discovery	EMMA
1	0.213333	Discovery	EMMA
1	0.226667	Discovery	EMMA
1	0.233333	Discovery	EMMA
1	0.24	Discovery	EMMA
1	0.246667	Discovery	EMMA
1	0.253333	Discovery	EMMA
1	0.266667	Discovery	EMMA
1	0.273333	Discovery	EMMA
1	0.28	Discovery	EMMA
1	0.286667	Discovery	EMMA
1	0.293333	Discovery	EMMA
1	0.3	Discovery	EMMA
1	0.306667	Discovery	EMMA
1	0.313333	Discovery	EMMA
1	0.32	Discovery	EMMA
1	0.326667	Discovery	EMMA
1	0.333333	Discovery	EMMA
1	0.34	Discovery	EMMA
1	0.346667	Discovery	EMMA
1	0.353333	Discovery	EMMA
1	0.36	Discovery	EMMA
1	0.366667	Discovery	EMMA
1	0.373333	Discovery	EMMA
1	0.38	Discovery	EMMA
1	0.386667	Discovery	EMMA
1	0.393333	Discovery	EMMA
1	0.4	Discovery	EMMA
1	0.406667	Discovery	EMMA
1	0.413333	Discovery	EMMA
1	0.42	Discovery	EMMA
1	0.426667	Discovery	EMMA
1	0.433333	Discovery	EMMA
1	0.44	Discovery	EMMA
1	0.446667	Discovery	EMMA
1	0.46	Discovery	EMMA
1	0.466667	Discovery	EMMA
1	0.473333	Discovery	EMMA
1	0.48	Discovery	EMMA
1	0.486667	Discovery	EMMA
1	0.493333	Discovery	EMMA
1	0.5	Discovery	EMMA
1	0.506667	Discovery	EMMA
1	0.513333	Discovery	EMMA
1	0.52	Discovery	EMMA
1	0.526667	Discovery	EMMA
1	0.533333	Discovery	EMMA
1	0.54	Discovery	EMMA
1	0.546667	Discovery	EMMA
1	0.553333	Discovery	EMMA
1	0.56	Discovery	EMMA
1	0.566667	Discovery	EMMA
1	0.573333	Discovery	EMMA
1	0.58	Discovery	EMMA
1	0.586667	Discovery	EMMA
1	0.593333	Discovery	EMMA
1	0.606667	Discovery	EMMA
1	0.613333	Discovery	EMMA
1	0.62	Discovery	EMMA
1	0.626667	Discovery	EMMA
1	0.633333	Discovery	EMMA
1	0.64	Discovery	EMMA
1	0.646667	Discovery	EMMA
1	0.653333	Discovery	EMMA
1	0.66	Discovery	EMMA
0.993333	0.66	Discovery	EMMA
0.993333	0.666667	Discovery	EMMA
0.993333	0.673333	Discovery	EMMA
0.993333	0.68	Discovery	EMMA
0.993333	0.686667	Discovery	EMMA
0.993333	0.693333	Discovery	EMMA
0.993333	0.7	Discovery	EMMA
0.993333	0.706667	Discovery	EMMA
0.993333	0.713333	Discovery	EMMA
0.993333	0.72	Discovery	EMMA
0.993333	0.726667	Discovery	EMMA
0.993333	0.733333	Discovery	EMMA
0.993333	0.74	Discovery	EMMA
0.986667	0.74	Discovery	EMMA
0.986667	0.746667	Discovery	EMMA
0.986667	0.753333	Discovery	EMMA
0.986667	0.76	Discovery	EMMA
0.986667	0.766667	Discovery	EMMA
0.986667	0.773333	Discovery	EMMA
0.986667	0.78	Discovery	EMMA
0.986667	0.786667	Discovery	EMMA
0.98	0.793333	Discovery	EMMA
0.973333	0.793333	Discovery	EMMA
0.973333	0.8	Discovery	EMMA
0.973333	0.806667	Discovery	EMMA
0.973333	0.813333	Discovery	EMMA
0.973333	0.82	Discovery	EMMA
0.973333	0.826667	Discovery	EMMA
0.973333	0.833333	Discovery	EMMA
0.973333	0.846667	Discovery	EMMA
0.973333	0.853333	Discovery	EMMA
0.966667	0.853333	Discovery	EMMA
0.966667	0.86	Discovery	EMMA
0.966667	0.866667	Discovery	EMMA
0.966667	0.873333	Discovery	EMMA
0.966667	0.88	Discovery	EMMA
0.966667	0.886667	Discovery	EMMA
0.966667	0.893333	Discovery	EMMA
0.966667	0.9	Discovery	EMMA
0.966667	0.906667	Discovery	EMMA
0.966667	0.913333	Discovery	EMMA
0.966667	0.92	Discovery	EMMA
0.966667	0.926667	Discovery	EMMA
0.96	0.926667	Discovery	EMMA
0.96	0.933333	Discovery	EMMA
0.96	0.94	Discovery	EMMA
0.96	0.946667	Discovery	EMMA
0.953333	0.946667	Discovery	EMMA
0.953333	0.953333	Discovery	EMMA
0.953333	0.96	Discovery	EMMA
0.946667	0.96	Discovery	EMMA
0.94	0.96	Discovery	EMMA
0.933333	0.96	Discovery	EMMA
0.926667	0.96	Discovery	EMMA
0.92	0.96	Discovery	EMMA
0.92	0.966667	Discovery	EMMA
0.913333	0.966667	Discovery	EMMA
0.906667	0.966667	Discovery	EMMA
0.9	0.966667	Discovery	EMMA
0.893333	0.966667	Discovery	EMMA
0.893333	0.973333	Discovery	EMMA
0.893333	0.98	Discovery	EMMA
0.893333	0.986667	Discovery	EMMA
0.886667	0.986667	Discovery	EMMA
0.88	0.986667	Discovery	EMMA
0.873333	0.986667	Discovery	EMMA
0.866667	0.986667	Discovery	EMMA
0.86	0.986667	Discovery	EMMA
0.853333	0.986667	Discovery	EMMA
0.846667	0.986667	Discovery	EMMA
0.84	0.986667	Discovery	EMMA
0.833333	0.986667	Discovery	EMMA
0.826667	0.986667	Discovery	EMMA
0.82	0.986667	Discovery	EMMA
0.82	0.993333	Discovery	EMMA
0.813333	0.993333	Discovery	EMMA
0.806667	0.993333	Discovery	EMMA
0.8	0.993333	Discovery	EMMA
0.793333	0.993333	Discovery	EMMA
0.78	0.993333	Discovery	EMMA
0.773333	0.993333	Discovery	EMMA
0.766667	0.993333	Discovery	EMMA
0.76	0.993333	Discovery	EMMA
0.753333	0.993333	Discovery	EMMA
0.74	0.993333	Discovery	EMMA
0.733333	0.993333	Discovery	EMMA
0.726667	0.993333	Discovery	EMMA
0.72	0.993333	Discovery	EMMA
0.713333	0.993333	Discovery	EMMA
0.706667	0.993333	Discovery	EMMA
0.7	0.993333	Discovery	EMMA
0.693333	0.993333	Discovery	EMMA
0.686667	0.993333	Discovery	EMMA
0.68	0.993333	Discovery	EMMA
0.673333	0.993333	Discovery	EMMA
0.666667	0.993333	Discovery	EMMA
0.66	0.993333	Discovery	EMMA
0.653333	0.993333	Discovery	EMMA
0.646667	0.993333	Discovery	EMMA
0.64	0.993333	Discovery	EMMA
0.633333	0.993333	Discovery	EMMA
0.626667	0.993333	Discovery	EMMA
0.62	0.993333	Discovery	EMMA
0.613333	0.993333	Discovery	EMMA
0.606667	0.993333	Discovery	EMMA
0.6	0.993333	Discovery	EMMA
0.593333	1	Discovery	EMMA
0.586667	1	Discovery	EMMA
0.58	1	Discovery	EMMA
0.573333	1	Discovery	EMMA
0.566667	1	Discovery	EMMA
0.56	1	Discovery	EMMA
0.553333	1	Discovery	EMMA
0.546667	1	Discovery	EMMA
0.54	1	Discovery	EMMA
0.533333	1	Discovery	EMMA
0.526667	1	Discovery	EMMA
0.52	1	Discovery	EMMA
0.506667	1	Discovery	EMMA
0.5	1	Discovery	EMMA
0.493333	1	Discovery	EMMA
0.486667	1	Discovery	EMMA
0.48	1	Discovery	EMMA
0.473333	1	Discovery	EMMA
0.466667	1	Discovery	EMMA
0.46	1	Discovery	EMMA
0.453333	1	Discovery	EMMA
0.446667	1	Discovery	EMMA
0.44	1	Discovery	EMMA
0.433333	1	Discovery	EMMA
0.426667	1	Discovery	EMMA
0.42	1	Discovery	EMMA
0.413333	1	Discovery	EMMA
0.406667	1	Discovery	EMMA
0.4	1	Discovery	EMMA
0.393333	1	Discovery	EMMA
0.386667	1	Discovery	EMMA
0.38	1	Discovery	EMMA
0.366667	1	Discovery	EMMA
0.36	1	Discovery	EMMA
0.353333	1	Discovery	EMMA
0.346667	1	Discovery	EMMA
0.34	1	Discovery	EMMA
0.333333	1	Discovery	EMMA
0.326667	1	Discovery	EMMA
0.32	1	Discovery	EMMA
0.313333	1	Discovery	EMMA
0.306667	1	Discovery	EMMA
0.3	1	Discovery	EMMA
0.293333	1	Discovery	EMMA
0.286667	1	Discovery	EMMA
0.28	1	Discovery	EMMA
0.273333	1	Discovery	EMMA
0.266667	1	Discovery	EMMA
0.26	1	Discovery	EMMA
0.253333	1	Discovery	EMMA
0.246667	1	Discovery	EMMA
0.24	1	Discovery	EMMA
0.233333	1	Discovery	EMMA
0.226667	1	Discovery	EMMA
0.22	1	Discovery	EMMA
0.213333	1	Discovery	EMMA
0.206667	1	Discovery	EMMA
0.2	1	Discovery	EMMA
0.193333	1	Discovery	EMMA
0.186667	1	Discovery	EMMA
0.18	1	Discovery	EMMA
0.173333	1	Discovery	EMMA
0.166667	1	Discovery	EMMA
0.16	1	Discovery	EMMA
0.153333	1	Discovery	EMMA
0.146667	1	Discovery	EMMA
0.14	1	Discovery	EMMA
0.133333	1	Discovery	EMMA
0.126667	1	Discovery	EMMA
0.12	1	Discovery	EMMA
0.113333	1	Discovery	EMMA
0.106667	1	Discovery	EMMA
0.1	1	Discovery	EMMA
0.0933333	1	Discovery	EMMA
0.0866667	1	Discovery	EMMA
0.08	1	Discovery	EMMA
0.0733333	1	Discovery	EMMA
0.06	1	Discovery	EMMA
0.0533333	1	Discovery	EMMA
0.0466667	1	Discovery	EMMA
0.04	1	Discovery	EMMA
0.0333333	1	Discovery	EMMA
0.0266667	1	Discovery	EMMA
0.02	1	Discovery	EMMA
0.0133333	1	Discovery	EMMA
0.00666667	1	Discovery	EMMA
0	1	Discovery	EMMA
