# Supplementary material for: Multimodal analysis of cfDNA methylomes for early detecting esophageal squamous cell carcinoma and precancerous lesions
Source: Nat Commun. 2024 May 2;15:3700. doi: 10.1038/s41467-024-47886-1 (PMC11065998; doi:10.1038/s41467-024-47886-1)
Supplement: Supplementary file 7 — Source data [file 41467_2024_47886_MOESM7_ESM.zip › NCOMMS-23-54857A_Source data_Supplementary Figure 5b.xlsx]

## Sheet: Supplementary Figure 5b
Supplementary Figure 5b
CNV status	DMR	Frag
CNV-nagetive	0.582888	0.972
CNV-positive	0.632184	0.946
CNV-positive	0.64497	0.994
CNV-positive	0.601124	0.91
CNV-nagetive	0.562162	0.892
CNV-nagetive	0.615385	0.928
CNV-nagetive	0.64881	0.72
CNV-nagetive	0.486911	0.664
CNV-nagetive	0.779762	0.782
CNV-nagetive	0.491525	0.778
CNV-nagetive	0.485876	0.992
CNV-nagetive	0.581522	0.932
CNV-nagetive	0.533333	0.902
CNV-nagetive	0.619883	0.936
CNV-nagetive	0.539773	0.926
CNV-positive	0.610526	0.906
CNV-nagetive	0.563536	0.682
CNV-nagetive	0.587302	0.814
CNV-nagetive	0.55814	0.876
CNV-nagetive	0.583333	0.762
CNV-nagetive	0.700535	0.796
CNV-nagetive	0.544944	0.702
CNV-nagetive	0.536458	0.646
CNV-nagetive	0.695652	0.976
CNV-nagetive	0.570681	0.73
CNV-nagetive	0.426136	0.954
CNV-nagetive	0.515306	0.694
CNV-nagetive	0.651429	0.892
CNV-nagetive	0.426316	0.824
CNV-nagetive	0.613497	0.876
CNV-nagetive	0.569149	0.982
CNV-nagetive	0.545918	0.818
CNV-nagetive	0.577381	0.674
CNV-nagetive	0.488095	0.75
CNV-nagetive	0.406061	0.648
CNV-nagetive	0.685083	0.98
CNV-nagetive	0.735751	0.606
CNV-nagetive	0.481481	0.926
CNV-nagetive	0.642857	0.98
CNV-nagetive	0.486486	0.824
CNV-nagetive	0.359375	0.826
CNV-nagetive	0.440217	0.66
CNV-nagetive	0.568421	0.83
CNV-nagetive	0.517588	0.956
CNV-nagetive	0.530488	0.976
CNV-nagetive	0.497382	0.996
CNV-nagetive	0.520619	0.936
CNV-nagetive	0.502857	0.944
CNV-nagetive	0.489796	0.906
CNV-nagetive	0.488764	0.742
CNV-nagetive	0.370558	0.92
CNV-nagetive	0.532258	0.854
CNV-nagetive	0.404624	0.822
CNV-nagetive	0.610526	0.924
CNV-nagetive	0.55814	0.972
CNV-nagetive	0.476923	0.976
CNV-nagetive	0.480769	0.794
CNV-nagetive	0.65285	0.87
CNV-nagetive	0.475676	0.956
CNV-nagetive	0.434066	0.996
CNV-nagetive	0.533708	0.814
CNV-positive	0.673913	0.854
CNV-positive	0.589109	0.794
CNV-nagetive	0.564246	0.716
CNV-nagetive	0.450549	0.868
CNV-nagetive	0.416667	0.818
CNV-nagetive	0.450867	0.646
CNV-nagetive	0.642857	0.842
CNV-nagetive	0.537037	0.908
CNV-nagetive	0.596859	0.714
CNV-nagetive	0.795699	0.734
CNV-nagetive	0.649215	0.736
CNV-nagetive	0.358289	0.682
CNV-nagetive	0.664835	0.84
CNV-nagetive	0.530726	0.732
CNV-nagetive	0.504902	0.908
CNV-nagetive	0.602339	0.914
CNV-nagetive	0.628713	0.78
CNV-nagetive	0.731183	0.752
CNV-nagetive	0.615764	0.966
CNV-nagetive	0.642512	0.85
CNV-positive	0.605911	0.768
CNV-nagetive	0.567164	0.74
CNV-nagetive	0.4375	0.744
CNV-positive	0.483871	0.916
CNV-nagetive	0.489247	0.74
CNV-nagetive	0.759036	0.81
CNV-nagetive	0.851852	0.842
CNV-nagetive	0.586387	0.756
CNV-positive	0.865169	0.82
CNV-nagetive	0.605263	0.754
CNV-nagetive	0.663158	0.946
CNV-positive	0.619565	0.786
CNV-nagetive	0.673575	0.978
CNV-nagetive	0.689474	0.916
CNV-positive	0.650718	0.89
CNV-nagetive	0.705556	0.986
CNV-nagetive	0.632432	0.858
CNV-nagetive	0.690608	0.986
CNV-nagetive	0.743017	0.668
CNV-nagetive	0.670157	0.702
CNV-positive	0.585635	0.884
CNV-nagetive	0.791444	0.83
CNV-nagetive	0.747059	0.872
CNV-positive	0.477528	0.752
CNV-positive	0.508287	0.758
CNV-nagetive	0.729282	0.898
CNV-nagetive	0.450262	0.844
CNV-nagetive	0.689024	0.732
CNV-positive	0.576531	0.97
CNV-nagetive	0.67027	0.868
CNV-nagetive	0.561404	0.92
CNV-nagetive	0.631016	0.904
CNV-nagetive	0.517241	0.716
CNV-nagetive	0.537313	0.784
CNV-positive	0.711864	0.91
CNV-nagetive	0.561798	0.766
CNV-nagetive	0.470588	0.822
CNV-positive	0.515464	0.72
CNV-nagetive	0.646067	0.908
CNV-nagetive	0.586592	0.904
CNV-nagetive	0.497207	0.966
CNV-positive	0.564767	0.706
CNV-nagetive	0.563218	0.764
CNV-positive	0.714286	0.782
CNV-nagetive	0.641026	0.798
CNV-nagetive	0.635838	0.932
CNV-nagetive	0.659794	0.834
CNV-nagetive	0.378788	0.862
CNV-nagetive	0.508287	0.802
CNV-nagetive	0.420455	0.78
CNV-nagetive	0.594059	0.776
CNV-nagetive	0.62234	0.92
CNV-nagetive	0.433155	0.66
CNV-nagetive	0.566845	0.75
CNV-nagetive	0.651282	0.984
CNV-nagetive	0.385417	0.726
CNV-nagetive	0.659686	0.928
CNV-nagetive	0.535912	0.64
CNV-nagetive	0.57767	0.856
CNV-nagetive	0.568306	0.664
CNV-nagetive	0.519337	0.97
CNV-nagetive	0.672222	0.672
CNV-nagetive	0.560694	0.852
CNV-nagetive	0.50289	0.688
CNV-nagetive	0.408046	0.884
CNV-nagetive	0.626437	0.734
CNV-nagetive	0.502591	0.724
CNV-nagetive	0.58011	0.812
CNV-nagetive	0.537634	0.966
CNV-positive	0.467391	0.088
CNV-nagetive	0.694581	0.104
CNV-nagetive	0.497268	0.026
CNV-nagetive	0.393782	0.306
CNV-nagetive	0.357513	0.332
CNV-nagetive	0.395833	0.206
CNV-nagetive	0.478022	0.172
CNV-nagetive	0.352273	0.344
CNV-nagetive	0.48913	0.402
CNV-nagetive	0.461957	0.186
CNV-nagetive	0.4689	0.224
CNV-nagetive	0.410256	0.104
CNV-nagetive	0.40107	0.334
CNV-nagetive	0.357143	0.026
CNV-nagetive	0.527778	0.208
CNV-nagetive	0.178771	0.018
CNV-nagetive	0.52551	0.112
CNV-nagetive	0.396552	0.178
CNV-nagetive	0.384615	0.312
CNV-nagetive	0.394089	0.382
CNV-nagetive	0.472362	0.108
CNV-nagetive	0.443787	0.168
CNV-nagetive	0.316384	0.212
CNV-nagetive	0.327869	0.21
CNV-nagetive	0.427746	0.018
CNV-nagetive	0.48913	0.128
CNV-nagetive	0.435028	0.246
CNV-nagetive	0.388571	0.322
CNV-nagetive	0.318919	0.108
CNV-nagetive	0.395455	0.112
CNV-nagetive	0.375691	0.242
CNV-nagetive	0.497326	0.082
CNV-nagetive	0.202186	0.088
CNV-nagetive	0.477011	0.1
CNV-nagetive	0.516304	0.262
CNV-nagetive	0.541237	0.27
CNV-nagetive	0.383784	0.142
CNV-nagetive	0.385965	0.134
CNV-nagetive	0.456853	0.094
CNV-nagetive	0.439394	0.19
CNV-nagetive	0.408163	0.218
CNV-nagetive	0.369318	0.11
CNV-nagetive	0.239583	0.304
CNV-nagetive	0.541237	0.044
CNV-nagetive	0.473988	0.1
CNV-nagetive	0.166667	0.356
CNV-nagetive	0.383838	0.136
CNV-nagetive	0.288889	0.188
CNV-nagetive	0.265896	0.22
CNV-nagetive	0.497143	0.13
CNV-nagetive	0.28125	0.126
CNV-nagetive	0.308511	0.068
CNV-nagetive	0.486034	0.058
CNV-nagetive	0.388235	0.304
CNV-nagetive	0.232558	0.014
CNV-nagetive	0.48913	0.032
CNV-nagetive	0.305263	0.148
CNV-nagetive	0.186441	0.06
CNV-nagetive	0.468571	0.326
CNV-nagetive	0.321429	0.172
CNV-nagetive	0.414773	0.268
CNV-nagetive	0.407821	0.204
CNV-nagetive	0.363636	0.122
CNV-nagetive	0.346591	0.19
CNV-nagetive	0.519608	0.364
CNV-nagetive	0.240642	0.072
CNV-nagetive	0.426829	0.256
CNV-nagetive	0.557895	0.218
CNV-nagetive	0.438776	0.328
CNV-nagetive	0.431579	0.314
CNV-nagetive	0.457143	0.076
CNV-nagetive	0.389831	0.142
CNV-nagetive	0.252475	0.168
CNV-nagetive	0.441624	0.37
CNV-nagetive	0.394444	0.24
CNV-nagetive	0.417112	0.348
CNV-nagetive	0.331288	0.036
CNV-nagetive	0.372881	0.178
CNV-nagetive	0.436842	0.074
CNV-nagetive	0.312821	0.086
CNV-nagetive	0.463918	0.312
CNV-nagetive	0.395604	0.224
CNV-nagetive	0.414773	0.038
CNV-nagetive	0.556757	0.24
CNV-nagetive	0.331492	0.144
CNV-nagetive	0.355556	0.18
CNV-positive	0.430108	0.334
CNV-nagetive	0.351648	0.204
CNV-nagetive	0.340541	0.104
CNV-nagetive	0.445026	0.012
CNV-nagetive	0.351759	0.162
CNV-nagetive	0.426901	0.3
CNV-nagetive	0.308571	0.344
CNV-nagetive	0.311111	0.216
CNV-nagetive	0.542857	0.274
CNV-nagetive	0.370588	0.256
CNV-nagetive	0.268156	0.164
CNV-nagetive	0.5	0.102
CNV-nagetive	0.466667	0.25
CNV-nagetive	0.405263	0.156
CNV-nagetive	0.491979	0.108
CNV-nagetive	0.38764	0.246
CNV-nagetive	0.443243	0.048
CNV-nagetive	0.372222	0.118
CNV-nagetive	0.36	0.012
CNV-nagetive	0.424084	0.082
CNV-nagetive	0.328283	0.07
CNV-nagetive	0.426036	0.236
CNV-nagetive	0.290323	0.01
CNV-nagetive	0.292553	0.012
CNV-nagetive	0.317708	0.034
CNV-nagetive	0.257576	0.162
CNV-nagetive	0.387283	0.052
CNV-nagetive	0.57732	0.004
CNV-nagetive	0.21164	0.08
CNV-nagetive	0.430939	0.02
CNV-nagetive	0.392857	0.202
CNV-nagetive	0.40678	0.084
CNV-nagetive	0.457317	0.082
CNV-nagetive	0.440217	0.092
CNV-nagetive	0.325	0.266
CNV-nagetive	0.414773	0.086
CNV-nagetive	0.385057	0.106
CNV-nagetive	0.448454	0.016
CNV-nagetive	0.403315	0.226
CNV-nagetive	0.34104	0.08
CNV-nagetive	0.418079	0.22
CNV-nagetive	0.48913	0.166
CNV-nagetive	0.373563	0.038
CNV-nagetive	0.422222	0.146
CNV-nagetive	0.453552	0.076
CNV-nagetive	0.358696	0.034
CNV-nagetive	0.559006	0.032
CNV-nagetive	0.470899	0.054
CNV-nagetive	0.378531	0.22
CNV-nagetive	0.550898	0.15
CNV-nagetive	0.387435	0.16
CNV-nagetive	0.604396	0.206
CNV-nagetive	0.422886	0.288
CNV-positive	0.519774	0.102
CNV-nagetive	0.405714	0.12
CNV-nagetive	0.415	0.018
CNV-nagetive	0.475936	0.062
CNV-nagetive	0.478261	0.016
CNV-nagetive	0.385057	0.33
CNV-nagetive	0.401961	0.044
CNV-nagetive	0.461538	0.216
CNV-nagetive	0.408805	0.214
CNV-nagetive	0.441989	0.354
CNV-nagetive	0.5	0.042
