# Supplementary material for: Multimodal analysis of cfDNA methylomes for early detecting esophageal squamous cell carcinoma and precancerous lesions
Source: Nat Commun. 2024 May 2;15:3700. doi: 10.1038/s41467-024-47886-1 (PMC11065998; doi:10.1038/s41467-024-47886-1)
Supplement: Supplementary file 7 — Source data [file 41467_2024_47886_MOESM7_ESM.zip › NCOMMS-23-54857A_Source data_Supplementary Figure 5a.xlsx]

## Sheet: Supplementary Figure 5a
Supplementary Figure 5a
feat	type
chr6:104940796-104941725	DMRs
chr7:25858585-25859151	DMRs
chr13:112104337-112105368	DMRs
chr11:2421566-2422092	DMRs
chr5:3602157-3603127	DMRs
chr19:58439847-58440765	DMRs
chr20:61414444-61414949	DMRs
chr10:118594342-118594895	DMRs
chr1:3892598-3893141	DMRs
chr2:2103405-2103918	DMRs
chr6:27600589-27601541	DMRs
chr9:22862384-22863040	DMRs
chr10:29617838-29618345	DMRs
chr10:66298612-66299270	DMRs
chr12:74514121-74514744	DMRs
chr12:111215962-111216713	DMRs
chr13:112391278-112391963	DMRs
chr16:58053198-58053760	DMRs
chr17:8645367-8645922	DMRs
chr17:74694778-74695322	DMRs
chr17:79258323-79260566	DMRs
chr18:37684301-37684834	DMRs
chr18:57104736-57105259	DMRs
chr19:33754935-33755520	DMRs
chr19:35922668-35923198	DMRs
chr1:3092419-3093092	DMRs
chr6:94361536-94362388	DMRs
chr7:45713710-45714211	DMRs
chr13:28485650-28486269	DMRs
chr12:119258403-119259159	DMRs
chr20:59128555-59129121	DMRs
chr20:63308632-63309184	DMRs
chr1:148317643-148318711	DMRs
chr4:170270875-170271434	DMRs
chr8:136982513-136983013	DMRs
chr11:117775996-117776607	DMRs
chr12:81171981-81172569	DMRs
chr1:8973886-8974601	DMRs
chr1:159490680-159491329	DMRs
chr4:133150303-133152751	DMRs
chr5:11679648-11680243	DMRs
chr6:58242893-58243453	DMRs
chr8:97222923-97223542	DMRs
chr8:139317015-139317552	DMRs
chr9:126376517-126377036	DMRs
chr14:89724299-89724866	DMRs
chr17:34003616-34004139	DMRs
chr17:34071455-34071983	DMRs
chr20:234114-234950	DMRs
chr20:31602845-31603353	DMRs
chr3:189000001-190000000_ampl	CNVs
chr3:175000001-176000000_ampl	CNVs
chr3:165000001-166000000_ampl	CNVs
chr3:151000001-152000000_ampl	CNVs
chr8:127000001-128000000_ampl	CNVs
chr8:131000001-132000000_ampl	CNVs
chr8:122000001-123000000_ampl	CNVs
chr8:119000001-120000000_ampl	CNVs
chr8:140000001-141000000_ampl	CNVs
chr3:126000001-127000000_ampl	CNVs
chr8:99000001-100000000_ampl	CNVs
chr3:110000001-111000000_ampl	CNVs
chr8:84000001-85000000_ampl	CNVs
chr5:22000001-23000000_ampl	CNVs
chr5:15000001-16000000_ampl	CNVs
chr2:189000001-190000000_ampl	CNVs
chr5:23000001-24000000_ampl	CNVs
chr5:35000001-36000000_ampl	CNVs
chr5:9000001-10000000_ampl	CNVs
chr14:32000001-33000000_ampl	CNVs
chr14:37000001-38000000_ampl	CNVs
chr2:179000001-180000000_ampl	CNVs
chr8:76000001-77000000_ampl	CNVs
chr12:18000001-19000000_ampl	CNVs
chr12:21000001-22000000_ampl	CNVs
chr8:50000001-51000000_ampl	CNVs
chr12:16000001-17000000_ampl	CNVs
chr2:165000001-166000000_ampl	CNVs
chr7:11000001-12000000_ampl	CNVs
chr7:15000001-16000000_ampl	CNVs
chr3:67000001-68000000_dele	CNVs
chr4:7000001-8000000_dele	CNVs
chr4:150000001-151000000_dele	CNVs
chr8:126000001-127000000_ampl	CNVs
chr8:129000001-130000000_ampl	CNVs
chr8:128000001-129000000_ampl	CNVs
chr8:135000001-136000000_ampl	CNVs
chr8:132000001-133000000_ampl	CNVs
chr8:121000001-122000000_ampl	CNVs
chr8:123000001-124000000_ampl	CNVs
chr8:134000001-135000000_ampl	CNVs
chr8:141000001-142000000_ampl	CNVs
chr8:137000001-138000000_ampl	CNVs
chr8:107000001-108000000_ampl	CNVs
chr8:108000001-109000000_ampl	CNVs
chr8:138000001-139000000_ampl	CNVs
chr8:139000001-140000000_ampl	CNVs
chr8:142000001-143000000_ampl	CNVs
chr8:105000001-106000000_ampl	CNVs
chr8:120000001-121000000_ampl	CNVs
chr8:106000001-107000000_ampl	CNVs
chr8:143000001-144000000_ampl	CNVs
chr8:144000001-145000000_ampl	CNVs
chr8:103000001-104000000_ampl	CNVs
chr8:116000001-117000000_ampl	CNVs
chr8:109000001-110000000_ampl	CNVs
chr8:112000001-113000000_ampl	CNVs
chr8:115000001-116000000_ampl	CNVs
chr8:110000001-111000000_ampl	CNVs
chr8:113000001-114000000_ampl	CNVs
chr8:94000001-95000000_ampl	CNVs
chr5:1000001-2000000_ampl	CNVs
chr8:88000001-89000000_ampl	CNVs
chr14:36000001-37000000_ampl	CNVs
chr5:3000001-4000000_ampl	CNVs
chr8:87000001-88000000_ampl	CNVs
chr8:90000001-91000000_ampl	CNVs
chr8:91000001-92000000_ampl	CNVs
chr8:92000001-93000000_ampl	CNVs
chr5:14000001-15000000_ampl	CNVs
chr5:2000001-3000000_ampl	CNVs
chr8:86000001-87000000_ampl	CNVs
chr5:16000001-17000000_ampl	CNVs
chr5:18000001-19000000_ampl	CNVs
chr5:19000001-20000000_ampl	CNVs
chr5:29000001-30000000_ampl	CNVs
chr8:42000001-43000000_ampl	CNVs
chr5:11000001-12000000_ampl	CNVs
chr5:13000001-14000000_ampl	CNVs
chr5:5000001-6000000_ampl	CNVs
chr5:6000001-7000000_ampl	CNVs
chr5:7000001-8000000_ampl	CNVs
chr5:31000001-32000000_ampl	CNVs
chr5:32000001-33000000_ampl	CNVs
chr8:67000001-68000000_ampl	CNVs
chr8:82000001-83000000_ampl	CNVs
chr5:26000001-27000000_ampl	CNVs
chr5:27000001-28000000_ampl	CNVs
chr5:28000001-29000000_ampl	CNVs
chr5:12000001-13000000_ampl	CNVs
chr5:4000001-5000000_ampl	CNVs
chr5:8000001-9000000_ampl	CNVs
chr14:34000001-35000000_ampl	CNVs
chr14:35000001-36000000_ampl	CNVs
chr5:30000001-31000000_ampl	CNVs
chr8:72000001-73000000_ampl	CNVs
chr8:73000001-74000000_ampl	CNVs
chr8:77000001-78000000_ampl	CNVs
chr8:78000001-79000000_ampl	CNVs
chr8:64000001-65000000_ampl	CNVs
chr8:66000001-67000000_ampl	CNVs
chr8:40000001-41000000_ampl	CNVs
chr8:37000001-38000000_ampl	CNVs
chr8:59000001-60000000_ampl	CNVs
chr8:61000001-62000000_ampl	CNVs
chr8:65000001-66000000_ampl	CNVs
chr14:33000001-34000000_ampl	CNVs
chr8:49000001-50000000_ampl	CNVs
chr8:51000001-52000000_ampl	CNVs
chr8:52000001-53000000_ampl	CNVs
chr8:55000001-56000000_ampl	CNVs
chr8:56000001-57000000_ampl	CNVs
chr8:63000001-64000000_ampl	CNVs
chr4:57000001-58000000_ampl	CNVs
chr4:188000001-189000000_dele	CNVs
chr4:181000001-182000000_dele	CNVs
chr4:183000001-184000000_dele	CNVs
chr4:184000001-185000000_dele	CNVs
chr4:35000001-36000000_dele	CNVs
chr4:29000001-30000000_dele	CNVs
chr4:33000001-34000000_dele	CNVs
chr4:34000001-35000000_dele	CNVs
chr4:178000001-179000000_dele	CNVs
chr4:179000001-180000000_dele	CNVs
chr4:43000001-44000000_dele	CNVs
chr4:153000001-154000000_dele	CNVs
chr4:154000001-155000000_dele	CNVs
chr4:155000001-156000000_dele	CNVs
chr4:156000001-157000000_dele	CNVs
chr4:173000001-174000000_dele	CNVs
chr4:175000001-176000000_dele	CNVs
chr4:26000001-27000000_dele	CNVs
chr4:27000001-28000000_dele	CNVs
chr4:41000001-42000000_dele	CNVs
chr4:44000001-45000000_dele	CNVs
chr4:10000001-11000000_dele	CNVs
chr4:12000001-13000000_dele	CNVs
chr4:14000001-15000000_dele	CNVs
chr4:6000001-7000000_dele	CNVs
chr4:162000001-163000000_dele	CNVs
chr4:166000001-167000000_dele	CNVs
chr4:167000001-168000000_dele	CNVs
chr4:169000001-170000000_dele	CNVs
chr4:170000001-171000000_dele	CNVs
chr4:171000001-172000000_dele	CNVs
chr4:172000001-173000000_dele	CNVs
chr4:174000001-175000000_dele	CNVs
chr4:45000001-46000000_dele	CNVs
chr4:5000001-6000000_dele	CNVs
chr4:141000001-142000000_dele	CNVs
chr4:142000001-143000000_dele	CNVs
chr4:146000001-147000000_dele	CNVs
chr4:147000001-148000000_dele	CNVs
chr1:0-5000000	FSRs
chr1:5000000-10000000	FSRs
chr1:10000000-15000000	FSRs
chr1:15000000-20000000	FSRs
chr1:20000000-25000000	FSRs
chr1:25000000-30000000	FSRs
chr1:30000000-35000000	FSRs
chr1:35000000-40000000	FSRs
chr1:40000000-45000000	FSRs
chr1:120000000-125000000	FSRs
chr1:140000000-145000000	FSRs
chr1:145000000-150000000	FSRs
chr1:150000000-155000000	FSRs
chr1:200000000-205000000	FSRs
chr2:240000000-242193529	FSRs
chr3:45000000-50000000	FSRs
chr3:125000000-130000000	FSRs
chr3:195000000-198295559	FSRs
chr5:180000000-181538259	FSRs
chr6:170000000-170805979	FSRs
chr7:155000000-159345973	FSRs
chr8:140000000-145000000	FSRs
chr8:145000000-145138636	FSRs
chr9:125000000-130000000	FSRs
chr9:130000000-135000000	FSRs
chr9:135000000-138394717	FSRs
chr10:130000000-133797422	FSRs
chr11:0-5000000	FSRs
chr11:60000000-65000000	FSRs
chr11:65000000-70000000	FSRs
chr11:70000000-75000000	FSRs
chr11:115000000-120000000	FSRs
chr11:135000000-135086622	FSRs
chr12:50000000-55000000	FSRs
chr12:110000000-115000000	FSRs
chr12:120000000-125000000	FSRs
chr12:130000000-133275309	FSRs
chr13:15000000-20000000	FSRs
chr13:110000000-114364328	FSRs
chr14:15000000-20000000	FSRs
chr14:90000000-95000000	FSRs
chr14:100000000-105000000	FSRs
chr15:75000000-80000000	FSRs
chr16:0-5000000	FSRs
chr16:10000000-15000000	FSRs
chr16:25000000-30000000	FSRs
chr16:30000000-35000000	FSRs
chr16:45000000-50000000	FSRs
chr16:65000000-70000000	FSRs
chr16:85000000-90000000	FSRs
chr16:90000000-90338345	FSRs
chr17:0-5000000	FSRs
chr17:5000000-10000000	FSRs
chr17:15000000-20000000	FSRs
chr17:35000000-40000000	FSRs
chr17:40000000-45000000	FSRs
chr17:45000000-50000000	FSRs
chr17:75000000-80000000	FSRs
chr17:80000000-83257441	FSRs
chr19:0-5000000	FSRs
chr19:5000000-10000000	FSRs
chr19:10000000-15000000	FSRs
chr19:15000000-20000000	FSRs
chr19:25000000-30000000	FSRs
chr19:35000000-40000000	FSRs
chr19:40000000-45000000	FSRs
chr19:45000000-50000000	FSRs
chr19:50000000-55000000	FSRs
chr19:55000000-58617616	FSRs
chr20:0-5000000	FSRs
chr20:30000000-35000000	FSRs
chr20:35000000-40000000	FSRs
chr20:45000000-50000000	FSRs
chr20:60000000-64444167	FSRs
chr21:40000000-45000000	FSRs
chr21:45000000-46709983	FSRs
chr22:15000000-20000000	FSRs
chr22:20000000-25000000	FSRs
chr22:25000000-30000000	FSRs
chr22:35000000-40000000	FSRs
chr22:40000000-45000000	FSRs
chr22:45000000-50000000	FSRs
chr22:50000000-50818468	FSRs
