# Supplementary material for: Multimodal analysis of cfDNA methylomes for early detecting esophageal squamous cell carcinoma and precancerous lesions
Source: Nat Commun. 2024 May 2;15:3700. doi: 10.1038/s41467-024-47886-1 (PMC11065998; doi:10.1038/s41467-024-47886-1)
Supplement: Supplementary file 7 — Source data [file 41467_2024_47886_MOESM7_ESM.zip › NCOMMS-23-54857A_Source data_Supplementary Figure 4.xlsx]

## Sheet: Supplementary Figure 4
Supplementary Figure 4
sensitivity	specificity	type	cohort
1	0	model_fsr	Discovery
1	0.00666667	model_fsr	Discovery
1	0.0133333	model_fsr	Discovery
1	0.02	model_fsr	Discovery
1	0.0266667	model_fsr	Discovery
1	0.0333333	model_fsr	Discovery
1	0.04	model_fsr	Discovery
1	0.0466667	model_fsr	Discovery
0.993333	0.0466667	model_fsr	Discovery
0.986667	0.0466667	model_fsr	Discovery
0.986667	0.0533333	model_fsr	Discovery
0.986667	0.06	model_fsr	Discovery
0.986667	0.0666667	model_fsr	Discovery
0.98	0.0666667	model_fsr	Discovery
0.98	0.0733333	model_fsr	Discovery
0.973333	0.0733333	model_fsr	Discovery
0.973333	0.08	model_fsr	Discovery
0.973333	0.0866667	model_fsr	Discovery
0.966667	0.0866667	model_fsr	Discovery
0.966667	0.0933333	model_fsr	Discovery
0.966667	0.1	model_fsr	Discovery
0.966667	0.106667	model_fsr	Discovery
0.966667	0.113333	model_fsr	Discovery
0.96	0.113333	model_fsr	Discovery
0.953333	0.113333	model_fsr	Discovery
0.946667	0.113333	model_fsr	Discovery
0.946667	0.12	model_fsr	Discovery
0.94	0.12	model_fsr	Discovery
0.933333	0.12	model_fsr	Discovery
0.933333	0.126667	model_fsr	Discovery
0.926667	0.126667	model_fsr	Discovery
0.926667	0.133333	model_fsr	Discovery
0.926667	0.14	model_fsr	Discovery
0.926667	0.146667	model_fsr	Discovery
0.92	0.146667	model_fsr	Discovery
0.913333	0.146667	model_fsr	Discovery
0.913333	0.153333	model_fsr	Discovery
0.906667	0.153333	model_fsr	Discovery
0.906667	0.16	model_fsr	Discovery
0.9	0.16	model_fsr	Discovery
0.893333	0.16	model_fsr	Discovery
0.893333	0.166667	model_fsr	Discovery
0.893333	0.173333	model_fsr	Discovery
0.893333	0.18	model_fsr	Discovery
0.893333	0.186667	model_fsr	Discovery
0.893333	0.193333	model_fsr	Discovery
0.886667	0.193333	model_fsr	Discovery
0.886667	0.2	model_fsr	Discovery
0.88	0.2	model_fsr	Discovery
0.88	0.206667	model_fsr	Discovery
0.873333	0.206667	model_fsr	Discovery
0.873333	0.213333	model_fsr	Discovery
0.873333	0.22	model_fsr	Discovery
0.873333	0.226667	model_fsr	Discovery
0.873333	0.233333	model_fsr	Discovery
0.866667	0.233333	model_fsr	Discovery
0.866667	0.24	model_fsr	Discovery
0.86	0.24	model_fsr	Discovery
0.86	0.246667	model_fsr	Discovery
0.86	0.253333	model_fsr	Discovery
0.853333	0.253333	model_fsr	Discovery
0.853333	0.26	model_fsr	Discovery
0.853333	0.266667	model_fsr	Discovery
0.853333	0.273333	model_fsr	Discovery
0.853333	0.28	model_fsr	Discovery
0.853333	0.286667	model_fsr	Discovery
0.853333	0.293333	model_fsr	Discovery
0.846667	0.293333	model_fsr	Discovery
0.84	0.293333	model_fsr	Discovery
0.84	0.3	model_fsr	Discovery
0.84	0.306667	model_fsr	Discovery
0.84	0.313333	model_fsr	Discovery
0.833333	0.313333	model_fsr	Discovery
0.833333	0.32	model_fsr	Discovery
0.826667	0.32	model_fsr	Discovery
0.826667	0.326667	model_fsr	Discovery
0.82	0.326667	model_fsr	Discovery
0.813333	0.326667	model_fsr	Discovery
0.813333	0.333333	model_fsr	Discovery
0.806667	0.333333	model_fsr	Discovery
0.8	0.333333	model_fsr	Discovery
0.8	0.34	model_fsr	Discovery
0.8	0.346667	model_fsr	Discovery
0.8	0.353333	model_fsr	Discovery
0.793333	0.353333	model_fsr	Discovery
0.786667	0.353333	model_fsr	Discovery
0.78	0.353333	model_fsr	Discovery
0.773333	0.353333	model_fsr	Discovery
0.773333	0.36	model_fsr	Discovery
0.773333	0.366667	model_fsr	Discovery
0.766667	0.366667	model_fsr	Discovery
0.76	0.373333	model_fsr	Discovery
0.753333	0.38	model_fsr	Discovery
0.753333	0.386667	model_fsr	Discovery
0.753333	0.393333	model_fsr	Discovery
0.753333	0.4	model_fsr	Discovery
0.753333	0.406667	model_fsr	Discovery
0.753333	0.413333	model_fsr	Discovery
0.753333	0.426667	model_fsr	Discovery
0.746667	0.426667	model_fsr	Discovery
0.746667	0.433333	model_fsr	Discovery
0.746667	0.44	model_fsr	Discovery
0.74	0.44	model_fsr	Discovery
0.733333	0.44	model_fsr	Discovery
0.726667	0.446667	model_fsr	Discovery
0.72	0.453333	model_fsr	Discovery
0.72	0.46	model_fsr	Discovery
0.72	0.466667	model_fsr	Discovery
0.72	0.473333	model_fsr	Discovery
0.713333	0.473333	model_fsr	Discovery
0.706667	0.473333	model_fsr	Discovery
0.706667	0.48	model_fsr	Discovery
0.7	0.48	model_fsr	Discovery
0.7	0.486667	model_fsr	Discovery
0.693333	0.486667	model_fsr	Discovery
0.686667	0.486667	model_fsr	Discovery
0.68	0.486667	model_fsr	Discovery
0.68	0.493333	model_fsr	Discovery
0.673333	0.493333	model_fsr	Discovery
0.673333	0.5	model_fsr	Discovery
0.666667	0.5	model_fsr	Discovery
0.666667	0.506667	model_fsr	Discovery
0.666667	0.513333	model_fsr	Discovery
0.666667	0.52	model_fsr	Discovery
0.666667	0.526667	model_fsr	Discovery
0.66	0.526667	model_fsr	Discovery
0.653333	0.526667	model_fsr	Discovery
0.646667	0.533333	model_fsr	Discovery
0.64	0.533333	model_fsr	Discovery
0.64	0.54	model_fsr	Discovery
0.64	0.546667	model_fsr	Discovery
0.633333	0.546667	model_fsr	Discovery
0.633333	0.553333	model_fsr	Discovery
0.626667	0.553333	model_fsr	Discovery
0.62	0.553333	model_fsr	Discovery
0.613333	0.553333	model_fsr	Discovery
0.613333	0.56	model_fsr	Discovery
0.613333	0.566667	model_fsr	Discovery
0.606667	0.566667	model_fsr	Discovery
0.606667	0.573333	model_fsr	Discovery
0.606667	0.58	model_fsr	Discovery
0.606667	0.586667	model_fsr	Discovery
0.6	0.586667	model_fsr	Discovery
0.6	0.593333	model_fsr	Discovery
0.593333	0.593333	model_fsr	Discovery
0.586667	0.593333	model_fsr	Discovery
0.58	0.593333	model_fsr	Discovery
0.573333	0.593333	model_fsr	Discovery
0.566667	0.593333	model_fsr	Discovery
0.566667	0.6	model_fsr	Discovery
0.566667	0.606667	model_fsr	Discovery
0.56	0.606667	model_fsr	Discovery
0.56	0.613333	model_fsr	Discovery
0.56	0.62	model_fsr	Discovery
0.553333	0.62	model_fsr	Discovery
0.546667	0.62	model_fsr	Discovery
0.54	0.62	model_fsr	Discovery
0.533333	0.62	model_fsr	Discovery
0.526667	0.62	model_fsr	Discovery
0.526667	0.626667	model_fsr	Discovery
0.513333	0.626667	model_fsr	Discovery
0.506667	0.626667	model_fsr	Discovery
0.5	0.626667	model_fsr	Discovery
0.493333	0.626667	model_fsr	Discovery
0.486667	0.626667	model_fsr	Discovery
0.48	0.626667	model_fsr	Discovery
0.473333	0.626667	model_fsr	Discovery
0.466667	0.626667	model_fsr	Discovery
0.466667	0.633333	model_fsr	Discovery
0.466667	0.64	model_fsr	Discovery
0.466667	0.646667	model_fsr	Discovery
0.46	0.646667	model_fsr	Discovery
0.453333	0.646667	model_fsr	Discovery
0.446667	0.646667	model_fsr	Discovery
0.446667	0.653333	model_fsr	Discovery
0.44	0.653333	model_fsr	Discovery
0.44	0.66	model_fsr	Discovery
0.44	0.666667	model_fsr	Discovery
0.433333	0.666667	model_fsr	Discovery
0.433333	0.673333	model_fsr	Discovery
0.433333	0.68	model_fsr	Discovery
0.426667	0.68	model_fsr	Discovery
0.426667	0.686667	model_fsr	Discovery
0.426667	0.693333	model_fsr	Discovery
0.426667	0.7	model_fsr	Discovery
0.426667	0.706667	model_fsr	Discovery
0.426667	0.713333	model_fsr	Discovery
0.42	0.713333	model_fsr	Discovery
0.42	0.72	model_fsr	Discovery
0.42	0.726667	model_fsr	Discovery
0.42	0.733333	model_fsr	Discovery
0.42	0.74	model_fsr	Discovery
0.42	0.746667	model_fsr	Discovery
0.413333	0.746667	model_fsr	Discovery
0.413333	0.753333	model_fsr	Discovery
0.413333	0.76	model_fsr	Discovery
0.413333	0.766667	model_fsr	Discovery
0.406667	0.766667	model_fsr	Discovery
0.4	0.766667	model_fsr	Discovery
0.4	0.773333	model_fsr	Discovery
0.393333	0.773333	model_fsr	Discovery
0.393333	0.78	model_fsr	Discovery
0.386667	0.78	model_fsr	Discovery
0.38	0.78	model_fsr	Discovery
0.373333	0.78	model_fsr	Discovery
0.373333	0.786667	model_fsr	Discovery
0.373333	0.793333	model_fsr	Discovery
0.366667	0.793333	model_fsr	Discovery
0.36	0.793333	model_fsr	Discovery
0.353333	0.793333	model_fsr	Discovery
0.34	0.793333	model_fsr	Discovery
0.34	0.8	model_fsr	Discovery
0.34	0.806667	model_fsr	Discovery
0.34	0.813333	model_fsr	Discovery
0.333333	0.813333	model_fsr	Discovery
0.326667	0.813333	model_fsr	Discovery
0.32	0.813333	model_fsr	Discovery
0.313333	0.813333	model_fsr	Discovery
0.306667	0.813333	model_fsr	Discovery
0.306667	0.82	model_fsr	Discovery
0.3	0.82	model_fsr	Discovery
0.293333	0.82	model_fsr	Discovery
0.293333	0.826667	model_fsr	Discovery
0.293333	0.833333	model_fsr	Discovery
0.293333	0.84	model_fsr	Discovery
0.286667	0.84	model_fsr	Discovery
0.28	0.84	model_fsr	Discovery
0.273333	0.84	model_fsr	Discovery
0.266667	0.84	model_fsr	Discovery
0.26	0.84	model_fsr	Discovery
0.253333	0.84	model_fsr	Discovery
0.246667	0.84	model_fsr	Discovery
0.24	0.84	model_fsr	Discovery
0.233333	0.84	model_fsr	Discovery
0.226667	0.84	model_fsr	Discovery
0.22	0.84	model_fsr	Discovery
0.213333	0.84	model_fsr	Discovery
0.206667	0.84	model_fsr	Discovery
0.2	0.84	model_fsr	Discovery
0.2	0.846667	model_fsr	Discovery
0.2	0.853333	model_fsr	Discovery
0.193333	0.853333	model_fsr	Discovery
0.193333	0.86	model_fsr	Discovery
0.193333	0.866667	model_fsr	Discovery
0.186667	0.866667	model_fsr	Discovery
0.18	0.866667	model_fsr	Discovery
0.18	0.873333	model_fsr	Discovery
0.18	0.88	model_fsr	Discovery
0.18	0.886667	model_fsr	Discovery
0.18	0.893333	model_fsr	Discovery
0.18	0.9	model_fsr	Discovery
0.18	0.906667	model_fsr	Discovery
0.18	0.913333	model_fsr	Discovery
0.173333	0.913333	model_fsr	Discovery
0.166667	0.913333	model_fsr	Discovery
0.16	0.913333	model_fsr	Discovery
0.16	0.92	model_fsr	Discovery
0.16	0.926667	model_fsr	Discovery
0.153333	0.926667	model_fsr	Discovery
0.146667	0.926667	model_fsr	Discovery
0.146667	0.933333	model_fsr	Discovery
0.146667	0.94	model_fsr	Discovery
0.14	0.94	model_fsr	Discovery
0.14	0.946667	model_fsr	Discovery
0.133333	0.946667	model_fsr	Discovery
0.126667	0.946667	model_fsr	Discovery
0.12	0.946667	model_fsr	Discovery
0.113333	0.946667	model_fsr	Discovery
0.106667	0.946667	model_fsr	Discovery
0.1	0.946667	model_fsr	Discovery
0.1	0.953333	model_fsr	Discovery
0.0933333	0.953333	model_fsr	Discovery
0.0933333	0.96	model_fsr	Discovery
0.0866667	0.96	model_fsr	Discovery
0.08	0.96	model_fsr	Discovery
0.0733333	0.96	model_fsr	Discovery
0.0733333	0.966667	model_fsr	Discovery
0.0666667	0.966667	model_fsr	Discovery
0.06	0.966667	model_fsr	Discovery
0.0533333	0.966667	model_fsr	Discovery
0.0466667	0.966667	model_fsr	Discovery
0.04	0.966667	model_fsr	Discovery
0.0333333	0.966667	model_fsr	Discovery
0.0266667	0.966667	model_fsr	Discovery
0.02	0.966667	model_fsr	Discovery
0.0133333	0.966667	model_fsr	Discovery
0.0133333	0.973333	model_fsr	Discovery
0.0133333	0.98	model_fsr	Discovery
0.0133333	0.986667	model_fsr	Discovery
0.00666667	0.986667	model_fsr	Discovery
0	1	model_fsr	Discovery
1	1	Fold01	Discovery
1	0.99	Fold01	Discovery
1	0.98	Fold01	Discovery
1	0.97	Fold01	Discovery
1	0.96	Fold01	Discovery
1	0.95	Fold01	Discovery
1	0.94	Fold01	Discovery
1	0.93	Fold01	Discovery
1	0.92	Fold01	Discovery
1	0.91	Fold01	Discovery
1	0.9	Fold01	Discovery
1	0.89	Fold01	Discovery
1	0.88	Fold01	Discovery
1	0.87	Fold01	Discovery
1	0.86	Fold01	Discovery
1	0.85	Fold01	Discovery
1	0.84	Fold01	Discovery
1	0.83	Fold01	Discovery
1	0.82	Fold01	Discovery
1	0.81	Fold01	Discovery
1	0.8	Fold01	Discovery
0.933333	0.79	Fold01	Discovery
0.933333	0.78	Fold01	Discovery
0.933333	0.77	Fold01	Discovery
0.933333	0.76	Fold01	Discovery
0.933333	0.75	Fold01	Discovery
0.933333	0.74	Fold01	Discovery
0.733333	0.73	Fold01	Discovery
0.733333	0.72	Fold01	Discovery
0.733333	0.71	Fold01	Discovery
0.733333	0.7	Fold01	Discovery
0.733333	0.69	Fold01	Discovery
0.733333	0.68	Fold01	Discovery
0.733333	0.67	Fold01	Discovery
0.733333	0.66	Fold01	Discovery
0.733333	0.65	Fold01	Discovery
0.733333	0.64	Fold01	Discovery
0.733333	0.63	Fold01	Discovery
0.733333	0.62	Fold01	Discovery
0.733333	0.61	Fold01	Discovery
0.733333	0.6	Fold01	Discovery
0.733333	0.59	Fold01	Discovery
0.733333	0.58	Fold01	Discovery
0.733333	0.57	Fold01	Discovery
0.733333	0.56	Fold01	Discovery
0.733333	0.55	Fold01	Discovery
0.733333	0.54	Fold01	Discovery
0.6	0.53	Fold01	Discovery
0.6	0.52	Fold01	Discovery
0.6	0.51	Fold01	Discovery
0.6	0.5	Fold01	Discovery
0.6	0.49	Fold01	Discovery
0.6	0.48	Fold01	Discovery
0.6	0.47	Fold01	Discovery
0.6	0.46	Fold01	Discovery
0.6	0.45	Fold01	Discovery
0.6	0.44	Fold01	Discovery
0.6	0.43	Fold01	Discovery
0.6	0.42	Fold01	Discovery
0.6	0.41	Fold01	Discovery
0.6	0.4	Fold01	Discovery
0.533333	0.39	Fold01	Discovery
0.533333	0.38	Fold01	Discovery
0.533333	0.37	Fold01	Discovery
0.533333	0.36	Fold01	Discovery
0.533333	0.35	Fold01	Discovery
0.533333	0.34	Fold01	Discovery
0.533333	0.33	Fold01	Discovery
0.533333	0.32	Fold01	Discovery
0.533333	0.31	Fold01	Discovery
0.533333	0.3	Fold01	Discovery
0.533333	0.29	Fold01	Discovery
0.533333	0.28	Fold01	Discovery
0.533333	0.27	Fold01	Discovery
0.466667	0.26	Fold01	Discovery
0.466667	0.25	Fold01	Discovery
0.466667	0.24	Fold01	Discovery
0.466667	0.23	Fold01	Discovery
0.466667	0.22	Fold01	Discovery
0.466667	0.21	Fold01	Discovery
0.466667	0.2	Fold01	Discovery
0.4	0.19	Fold01	Discovery
0.4	0.18	Fold01	Discovery
0.4	0.17	Fold01	Discovery
0.4	0.16	Fold01	Discovery
0.4	0.15	Fold01	Discovery
0.4	0.14	Fold01	Discovery
0.0666667	0.13	Fold01	Discovery
0.0666667	0.12	Fold01	Discovery
0.0666667	0.11	Fold01	Discovery
0.0666667	0.1	Fold01	Discovery
0.0666667	0.09	Fold01	Discovery
0.0666667	0.08	Fold01	Discovery
0.0666667	0.07	Fold01	Discovery
0.0666667	0.06	Fold01	Discovery
0.0666667	0.05	Fold01	Discovery
0.0666667	0.04	Fold01	Discovery
0.0666667	0.03	Fold01	Discovery
0.0666667	0.02	Fold01	Discovery
0.0666667	0.01	Fold01	Discovery
0	0	Fold01	Discovery
1	1	Fold02	Discovery
1	0.99	Fold02	Discovery
1	0.98	Fold02	Discovery
1	0.97	Fold02	Discovery
1	0.96	Fold02	Discovery
1	0.95	Fold02	Discovery
1	0.94	Fold02	Discovery
1	0.93	Fold02	Discovery
1	0.92	Fold02	Discovery
1	0.91	Fold02	Discovery
1	0.9	Fold02	Discovery
1	0.89	Fold02	Discovery
1	0.88	Fold02	Discovery
1	0.87	Fold02	Discovery
1	0.86	Fold02	Discovery
1	0.85	Fold02	Discovery
1	0.84	Fold02	Discovery
1	0.83	Fold02	Discovery
1	0.82	Fold02	Discovery
1	0.81	Fold02	Discovery
1	0.8	Fold02	Discovery
0.8	0.79	Fold02	Discovery
0.8	0.78	Fold02	Discovery
0.8	0.77	Fold02	Discovery
0.8	0.76	Fold02	Discovery
0.8	0.75	Fold02	Discovery
0.8	0.74	Fold02	Discovery
0.8	0.73	Fold02	Discovery
0.8	0.72	Fold02	Discovery
0.8	0.71	Fold02	Discovery
0.8	0.7	Fold02	Discovery
0.8	0.69	Fold02	Discovery
0.8	0.68	Fold02	Discovery
0.8	0.67	Fold02	Discovery
0.733333	0.66	Fold02	Discovery
0.733333	0.65	Fold02	Discovery
0.733333	0.64	Fold02	Discovery
0.733333	0.63	Fold02	Discovery
0.733333	0.62	Fold02	Discovery
0.733333	0.61	Fold02	Discovery
0.733333	0.6	Fold02	Discovery
0.733333	0.59	Fold02	Discovery
0.733333	0.58	Fold02	Discovery
0.733333	0.57	Fold02	Discovery
0.733333	0.56	Fold02	Discovery
0.733333	0.55	Fold02	Discovery
0.733333	0.54	Fold02	Discovery
0.733333	0.53	Fold02	Discovery
0.733333	0.52	Fold02	Discovery
0.733333	0.51	Fold02	Discovery
0.733333	0.5	Fold02	Discovery
0.733333	0.49	Fold02	Discovery
0.733333	0.48	Fold02	Discovery
0.733333	0.47	Fold02	Discovery
0.6	0.46	Fold02	Discovery
0.6	0.45	Fold02	Discovery
0.6	0.44	Fold02	Discovery
0.6	0.43	Fold02	Discovery
0.6	0.42	Fold02	Discovery
0.6	0.41	Fold02	Discovery
0.6	0.4	Fold02	Discovery
0.466667	0.39	Fold02	Discovery
0.466667	0.38	Fold02	Discovery
0.466667	0.37	Fold02	Discovery
0.466667	0.36	Fold02	Discovery
0.466667	0.35	Fold02	Discovery
0.466667	0.34	Fold02	Discovery
0.466667	0.33	Fold02	Discovery
0.466667	0.32	Fold02	Discovery
0.466667	0.31	Fold02	Discovery
0.466667	0.3	Fold02	Discovery
0.466667	0.29	Fold02	Discovery
0.466667	0.28	Fold02	Discovery
0.466667	0.27	Fold02	Discovery
0.266667	0.26	Fold02	Discovery
0.266667	0.25	Fold02	Discovery
0.266667	0.24	Fold02	Discovery
0.266667	0.23	Fold02	Discovery
0.266667	0.22	Fold02	Discovery
0.266667	0.21	Fold02	Discovery
0.266667	0.2	Fold02	Discovery
0.266667	0.19	Fold02	Discovery
0.266667	0.18	Fold02	Discovery
0.266667	0.17	Fold02	Discovery
0.266667	0.16	Fold02	Discovery
0.266667	0.15	Fold02	Discovery
0.266667	0.14	Fold02	Discovery
0	0.13	Fold02	Discovery
0	0.12	Fold02	Discovery
0	0.11	Fold02	Discovery
0	0.1	Fold02	Discovery
0	0.09	Fold02	Discovery
0	0.08	Fold02	Discovery
0	0.07	Fold02	Discovery
0	0.06	Fold02	Discovery
0	0.05	Fold02	Discovery
0	0.04	Fold02	Discovery
0	0.03	Fold02	Discovery
0	0.02	Fold02	Discovery
0	0.01	Fold02	Discovery
0	0	Fold02	Discovery
1	1	Fold03	Discovery
0.933333	0.99	Fold03	Discovery
0.933333	0.98	Fold03	Discovery
0.933333	0.97	Fold03	Discovery
0.933333	0.96	Fold03	Discovery
0.933333	0.95	Fold03	Discovery
0.933333	0.94	Fold03	Discovery
0.8	0.93	Fold03	Discovery
0.8	0.92	Fold03	Discovery
0.8	0.91	Fold03	Discovery
0.8	0.9	Fold03	Discovery
0.8	0.89	Fold03	Discovery
0.8	0.88	Fold03	Discovery
0.8	0.87	Fold03	Discovery
0.733333	0.86	Fold03	Discovery
0.733333	0.85	Fold03	Discovery
0.733333	0.84	Fold03	Discovery
0.733333	0.83	Fold03	Discovery
0.733333	0.82	Fold03	Discovery
0.733333	0.81	Fold03	Discovery
0.733333	0.8	Fold03	Discovery
0.733333	0.79	Fold03	Discovery
0.733333	0.78	Fold03	Discovery
0.733333	0.77	Fold03	Discovery
0.733333	0.76	Fold03	Discovery
0.733333	0.75	Fold03	Discovery
0.733333	0.74	Fold03	Discovery
0.733333	0.73	Fold03	Discovery
0.733333	0.72	Fold03	Discovery
0.733333	0.71	Fold03	Discovery
0.733333	0.7	Fold03	Discovery
0.733333	0.69	Fold03	Discovery
0.733333	0.68	Fold03	Discovery
0.733333	0.67	Fold03	Discovery
0.733333	0.66	Fold03	Discovery
0.733333	0.65	Fold03	Discovery
0.733333	0.64	Fold03	Discovery
0.733333	0.63	Fold03	Discovery
0.733333	0.62	Fold03	Discovery
0.733333	0.61	Fold03	Discovery
0.733333	0.6	Fold03	Discovery
0.733333	0.59	Fold03	Discovery
0.733333	0.58	Fold03	Discovery
0.733333	0.57	Fold03	Discovery
0.733333	0.56	Fold03	Discovery
0.733333	0.55	Fold03	Discovery
0.733333	0.54	Fold03	Discovery
0.733333	0.53	Fold03	Discovery
0.733333	0.52	Fold03	Discovery
0.733333	0.51	Fold03	Discovery
0.733333	0.5	Fold03	Discovery
0.733333	0.49	Fold03	Discovery
0.733333	0.48	Fold03	Discovery
0.733333	0.47	Fold03	Discovery
0.733333	0.46	Fold03	Discovery
0.733333	0.45	Fold03	Discovery
0.733333	0.44	Fold03	Discovery
0.733333	0.43	Fold03	Discovery
0.733333	0.42	Fold03	Discovery
0.733333	0.41	Fold03	Discovery
0.733333	0.4	Fold03	Discovery
0.533333	0.39	Fold03	Discovery
0.533333	0.38	Fold03	Discovery
0.533333	0.37	Fold03	Discovery
0.533333	0.36	Fold03	Discovery
0.533333	0.35	Fold03	Discovery
0.533333	0.34	Fold03	Discovery
0.533333	0.33	Fold03	Discovery
0.533333	0.32	Fold03	Discovery
0.533333	0.31	Fold03	Discovery
0.533333	0.3	Fold03	Discovery
0.533333	0.29	Fold03	Discovery
0.533333	0.28	Fold03	Discovery
0.533333	0.27	Fold03	Discovery
0.4	0.26	Fold03	Discovery
0.4	0.25	Fold03	Discovery
0.4	0.24	Fold03	Discovery
0.4	0.23	Fold03	Discovery
0.4	0.22	Fold03	Discovery
0.4	0.21	Fold03	Discovery
0.4	0.2	Fold03	Discovery
0.4	0.19	Fold03	Discovery
0.4	0.18	Fold03	Discovery
0.4	0.17	Fold03	Discovery
0.4	0.16	Fold03	Discovery
0.4	0.15	Fold03	Discovery
0.4	0.14	Fold03	Discovery
0.2	0.13	Fold03	Discovery
0.2	0.12	Fold03	Discovery
0.2	0.11	Fold03	Discovery
0.2	0.1	Fold03	Discovery
0.2	0.09	Fold03	Discovery
0.2	0.08	Fold03	Discovery
0.2	0.07	Fold03	Discovery
0.133333	0.06	Fold03	Discovery
0.133333	0.05	Fold03	Discovery
0.133333	0.04	Fold03	Discovery
0.133333	0.03	Fold03	Discovery
0.133333	0.02	Fold03	Discovery
0.133333	0.01	Fold03	Discovery
0	0	Fold03	Discovery
1	1	Fold04	Discovery
1	0.99	Fold04	Discovery
1	0.98	Fold04	Discovery
1	0.97	Fold04	Discovery
1	0.96	Fold04	Discovery
1	0.95	Fold04	Discovery
1	0.94	Fold04	Discovery
0.933333	0.93	Fold04	Discovery
0.933333	0.92	Fold04	Discovery
0.933333	0.91	Fold04	Discovery
0.933333	0.9	Fold04	Discovery
0.933333	0.89	Fold04	Discovery
0.933333	0.88	Fold04	Discovery
0.933333	0.87	Fold04	Discovery
0.866667	0.86	Fold04	Discovery
0.866667	0.85	Fold04	Discovery
0.866667	0.84	Fold04	Discovery
0.866667	0.83	Fold04	Discovery
0.866667	0.82	Fold04	Discovery
0.866667	0.81	Fold04	Discovery
0.866667	0.8	Fold04	Discovery
0.866667	0.79	Fold04	Discovery
0.866667	0.78	Fold04	Discovery
0.866667	0.77	Fold04	Discovery
0.866667	0.76	Fold04	Discovery
0.866667	0.75	Fold04	Discovery
0.866667	0.74	Fold04	Discovery
0.8	0.73	Fold04	Discovery
0.8	0.72	Fold04	Discovery
0.8	0.71	Fold04	Discovery
0.8	0.7	Fold04	Discovery
0.8	0.69	Fold04	Discovery
0.8	0.68	Fold04	Discovery
0.8	0.67	Fold04	Discovery
0.733333	0.66	Fold04	Discovery
0.733333	0.65	Fold04	Discovery
0.733333	0.64	Fold04	Discovery
0.733333	0.63	Fold04	Discovery
0.733333	0.62	Fold04	Discovery
0.733333	0.61	Fold04	Discovery
0.733333	0.6	Fold04	Discovery
0.733333	0.59	Fold04	Discovery
0.733333	0.58	Fold04	Discovery
0.733333	0.57	Fold04	Discovery
0.733333	0.56	Fold04	Discovery
0.733333	0.55	Fold04	Discovery
0.733333	0.54	Fold04	Discovery
0.666667	0.53	Fold04	Discovery
0.666667	0.52	Fold04	Discovery
0.666667	0.51	Fold04	Discovery
0.666667	0.5	Fold04	Discovery
0.666667	0.49	Fold04	Discovery
0.666667	0.48	Fold04	Discovery
0.666667	0.47	Fold04	Discovery
0.6	0.46	Fold04	Discovery
0.6	0.45	Fold04	Discovery
0.6	0.44	Fold04	Discovery
0.6	0.43	Fold04	Discovery
0.6	0.42	Fold04	Discovery
0.6	0.41	Fold04	Discovery
0.6	0.4	Fold04	Discovery
0.6	0.39	Fold04	Discovery
0.6	0.38	Fold04	Discovery
0.6	0.37	Fold04	Discovery
0.6	0.36	Fold04	Discovery
0.6	0.35	Fold04	Discovery
0.6	0.34	Fold04	Discovery
0.533333	0.33	Fold04	Discovery
0.533333	0.32	Fold04	Discovery
0.533333	0.31	Fold04	Discovery
0.533333	0.3	Fold04	Discovery
0.533333	0.29	Fold04	Discovery
0.533333	0.28	Fold04	Discovery
0.533333	0.27	Fold04	Discovery
0.533333	0.26	Fold04	Discovery
0.533333	0.25	Fold04	Discovery
0.533333	0.24	Fold04	Discovery
0.533333	0.23	Fold04	Discovery
0.533333	0.22	Fold04	Discovery
0.533333	0.21	Fold04	Discovery
0.533333	0.2	Fold04	Discovery
0.2	0.19	Fold04	Discovery
0.2	0.18	Fold04	Discovery
0.2	0.17	Fold04	Discovery
0.2	0.16	Fold04	Discovery
0.2	0.15	Fold04	Discovery
0.2	0.14	Fold04	Discovery
0.133333	0.13	Fold04	Discovery
0.133333	0.12	Fold04	Discovery
0.133333	0.11	Fold04	Discovery
0.133333	0.1	Fold04	Discovery
0.133333	0.09	Fold04	Discovery
0.133333	0.08	Fold04	Discovery
0.133333	0.07	Fold04	Discovery
0	0.06	Fold04	Discovery
0	0.05	Fold04	Discovery
0	0.04	Fold04	Discovery
0	0.03	Fold04	Discovery
0	0.02	Fold04	Discovery
0	0.01	Fold04	Discovery
0	0	Fold04	Discovery
1	1	Fold05	Discovery
1	0.99	Fold05	Discovery
1	0.98	Fold05	Discovery
1	0.97	Fold05	Discovery
1	0.96	Fold05	Discovery
1	0.95	Fold05	Discovery
1	0.94	Fold05	Discovery
1	0.93	Fold05	Discovery
1	0.92	Fold05	Discovery
1	0.91	Fold05	Discovery
1	0.9	Fold05	Discovery
1	0.89	Fold05	Discovery
1	0.88	Fold05	Discovery
1	0.87	Fold05	Discovery
1	0.86	Fold05	Discovery
1	0.85	Fold05	Discovery
1	0.84	Fold05	Discovery
1	0.83	Fold05	Discovery
1	0.82	Fold05	Discovery
1	0.81	Fold05	Discovery
1	0.8	Fold05	Discovery
0.933333	0.79	Fold05	Discovery
0.933333	0.78	Fold05	Discovery
0.933333	0.77	Fold05	Discovery
0.933333	0.76	Fold05	Discovery
0.933333	0.75	Fold05	Discovery
0.933333	0.74	Fold05	Discovery
0.933333	0.73	Fold05	Discovery
0.933333	0.72	Fold05	Discovery
0.933333	0.71	Fold05	Discovery
0.933333	0.7	Fold05	Discovery
0.933333	0.69	Fold05	Discovery
0.933333	0.68	Fold05	Discovery
0.933333	0.67	Fold05	Discovery
0.733333	0.66	Fold05	Discovery
0.733333	0.65	Fold05	Discovery
0.733333	0.64	Fold05	Discovery
0.733333	0.63	Fold05	Discovery
0.733333	0.62	Fold05	Discovery
0.733333	0.61	Fold05	Discovery
0.733333	0.6	Fold05	Discovery
0.733333	0.59	Fold05	Discovery
0.733333	0.58	Fold05	Discovery
0.733333	0.57	Fold05	Discovery
0.733333	0.56	Fold05	Discovery
0.733333	0.55	Fold05	Discovery
0.733333	0.54	Fold05	Discovery
0.733333	0.53	Fold05	Discovery
0.733333	0.52	Fold05	Discovery
0.733333	0.51	Fold05	Discovery
0.733333	0.5	Fold05	Discovery
0.733333	0.49	Fold05	Discovery
0.733333	0.48	Fold05	Discovery
0.733333	0.47	Fold05	Discovery
0.733333	0.46	Fold05	Discovery
0.733333	0.45	Fold05	Discovery
0.733333	0.44	Fold05	Discovery
0.733333	0.43	Fold05	Discovery
0.733333	0.42	Fold05	Discovery
0.733333	0.41	Fold05	Discovery
0.733333	0.4	Fold05	Discovery
0.666667	0.39	Fold05	Discovery
0.666667	0.38	Fold05	Discovery
0.666667	0.37	Fold05	Discovery
0.666667	0.36	Fold05	Discovery
0.666667	0.35	Fold05	Discovery
0.666667	0.34	Fold05	Discovery
0.133333	0.33	Fold05	Discovery
0.133333	0.32	Fold05	Discovery
0.133333	0.31	Fold05	Discovery
0.133333	0.3	Fold05	Discovery
0.133333	0.29	Fold05	Discovery
0.133333	0.28	Fold05	Discovery
0.133333	0.27	Fold05	Discovery
0.0666667	0.26	Fold05	Discovery
0.0666667	0.25	Fold05	Discovery
0.0666667	0.24	Fold05	Discovery
0.0666667	0.23	Fold05	Discovery
0.0666667	0.22	Fold05	Discovery
0.0666667	0.21	Fold05	Discovery
0.0666667	0.2	Fold05	Discovery
0	0.19	Fold05	Discovery
0	0.18	Fold05	Discovery
0	0.17	Fold05	Discovery
0	0.16	Fold05	Discovery
0	0.15	Fold05	Discovery
0	0.14	Fold05	Discovery
0	0.13	Fold05	Discovery
0	0.12	Fold05	Discovery
0	0.11	Fold05	Discovery
0	0.1	Fold05	Discovery
0	0.09	Fold05	Discovery
0	0.08	Fold05	Discovery
0	0.07	Fold05	Discovery
0	0.06	Fold05	Discovery
0	0.05	Fold05	Discovery
0	0.04	Fold05	Discovery
0	0.03	Fold05	Discovery
0	0.02	Fold05	Discovery
0	0.01	Fold05	Discovery
0	0	Fold05	Discovery
1	1	Fold06	Discovery
0.866667	0.99	Fold06	Discovery
0.866667	0.98	Fold06	Discovery
0.866667	0.97	Fold06	Discovery
0.866667	0.96	Fold06	Discovery
0.866667	0.95	Fold06	Discovery
0.866667	0.94	Fold06	Discovery
0.866667	0.93	Fold06	Discovery
0.866667	0.92	Fold06	Discovery
0.866667	0.91	Fold06	Discovery
0.866667	0.9	Fold06	Discovery
0.866667	0.89	Fold06	Discovery
0.866667	0.88	Fold06	Discovery
0.866667	0.87	Fold06	Discovery
0.8	0.86	Fold06	Discovery
0.8	0.85	Fold06	Discovery
0.8	0.84	Fold06	Discovery
0.8	0.83	Fold06	Discovery
0.8	0.82	Fold06	Discovery
0.8	0.81	Fold06	Discovery
0.8	0.8	Fold06	Discovery
0.733333	0.79	Fold06	Discovery
0.733333	0.78	Fold06	Discovery
0.733333	0.77	Fold06	Discovery
0.733333	0.76	Fold06	Discovery
0.733333	0.75	Fold06	Discovery
0.733333	0.74	Fold06	Discovery
0.666667	0.73	Fold06	Discovery
0.666667	0.72	Fold06	Discovery
0.666667	0.71	Fold06	Discovery
0.666667	0.7	Fold06	Discovery
0.666667	0.69	Fold06	Discovery
0.666667	0.68	Fold06	Discovery
0.666667	0.67	Fold06	Discovery
0.6	0.66	Fold06	Discovery
0.6	0.65	Fold06	Discovery
0.6	0.64	Fold06	Discovery
0.6	0.63	Fold06	Discovery
0.6	0.62	Fold06	Discovery
0.6	0.61	Fold06	Discovery
0.6	0.6	Fold06	Discovery
0.6	0.59	Fold06	Discovery
0.6	0.58	Fold06	Discovery
0.6	0.57	Fold06	Discovery
0.6	0.56	Fold06	Discovery
0.6	0.55	Fold06	Discovery
0.6	0.54	Fold06	Discovery
0.6	0.53	Fold06	Discovery
0.6	0.52	Fold06	Discovery
0.6	0.51	Fold06	Discovery
0.6	0.5	Fold06	Discovery
0.6	0.49	Fold06	Discovery
0.6	0.48	Fold06	Discovery
0.6	0.47	Fold06	Discovery
0.466667	0.46	Fold06	Discovery
0.466667	0.45	Fold06	Discovery
0.466667	0.44	Fold06	Discovery
0.466667	0.43	Fold06	Discovery
0.466667	0.42	Fold06	Discovery
0.466667	0.41	Fold06	Discovery
0.466667	0.4	Fold06	Discovery
0.466667	0.39	Fold06	Discovery
0.466667	0.38	Fold06	Discovery
0.466667	0.37	Fold06	Discovery
0.466667	0.36	Fold06	Discovery
0.466667	0.35	Fold06	Discovery
0.466667	0.34	Fold06	Discovery
0.466667	0.33	Fold06	Discovery
0.466667	0.32	Fold06	Discovery
0.466667	0.31	Fold06	Discovery
0.466667	0.3	Fold06	Discovery
0.466667	0.29	Fold06	Discovery
0.466667	0.28	Fold06	Discovery
0.466667	0.27	Fold06	Discovery
0.266667	0.26	Fold06	Discovery
0.266667	0.25	Fold06	Discovery
0.266667	0.24	Fold06	Discovery
0.266667	0.23	Fold06	Discovery
0.266667	0.22	Fold06	Discovery
0.266667	0.21	Fold06	Discovery
0.266667	0.2	Fold06	Discovery
0.266667	0.19	Fold06	Discovery
0.266667	0.18	Fold06	Discovery
0.266667	0.17	Fold06	Discovery
0.266667	0.16	Fold06	Discovery
0.266667	0.15	Fold06	Discovery
0.266667	0.14	Fold06	Discovery
0.2	0.13	Fold06	Discovery
0.2	0.12	Fold06	Discovery
0.2	0.11	Fold06	Discovery
0.2	0.1	Fold06	Discovery
0.2	0.09	Fold06	Discovery
0.2	0.08	Fold06	Discovery
0.2	0.07	Fold06	Discovery
0.0666667	0.06	Fold06	Discovery
0.0666667	0.05	Fold06	Discovery
0.0666667	0.04	Fold06	Discovery
0.0666667	0.03	Fold06	Discovery
0.0666667	0.02	Fold06	Discovery
0.0666667	0.01	Fold06	Discovery
0	0	Fold06	Discovery
1	1	Fold07	Discovery
1	0.99	Fold07	Discovery
1	0.98	Fold07	Discovery
1	0.97	Fold07	Discovery
1	0.96	Fold07	Discovery
1	0.95	Fold07	Discovery
1	0.94	Fold07	Discovery
0.866667	0.93	Fold07	Discovery
0.866667	0.92	Fold07	Discovery
0.866667	0.91	Fold07	Discovery
0.866667	0.9	Fold07	Discovery
0.866667	0.89	Fold07	Discovery
0.866667	0.88	Fold07	Discovery
0.866667	0.87	Fold07	Discovery
0.866667	0.86	Fold07	Discovery
0.866667	0.85	Fold07	Discovery
0.866667	0.84	Fold07	Discovery
0.866667	0.83	Fold07	Discovery
0.866667	0.82	Fold07	Discovery
0.866667	0.81	Fold07	Discovery
0.866667	0.8	Fold07	Discovery
0.866667	0.79	Fold07	Discovery
0.866667	0.78	Fold07	Discovery
0.866667	0.77	Fold07	Discovery
0.866667	0.76	Fold07	Discovery
0.866667	0.75	Fold07	Discovery
0.866667	0.74	Fold07	Discovery
0.866667	0.73	Fold07	Discovery
0.866667	0.72	Fold07	Discovery
0.866667	0.71	Fold07	Discovery
0.866667	0.7	Fold07	Discovery
0.866667	0.69	Fold07	Discovery
0.866667	0.68	Fold07	Discovery
0.866667	0.67	Fold07	Discovery
0.866667	0.66	Fold07	Discovery
0.866667	0.65	Fold07	Discovery
0.866667	0.64	Fold07	Discovery
0.866667	0.63	Fold07	Discovery
0.866667	0.62	Fold07	Discovery
0.866667	0.61	Fold07	Discovery
0.866667	0.6	Fold07	Discovery
0.8	0.59	Fold07	Discovery
0.8	0.58	Fold07	Discovery
0.8	0.57	Fold07	Discovery
0.8	0.56	Fold07	Discovery
0.8	0.55	Fold07	Discovery
0.8	0.54	Fold07	Discovery
0.8	0.53	Fold07	Discovery
0.8	0.52	Fold07	Discovery
0.8	0.51	Fold07	Discovery
0.8	0.5	Fold07	Discovery
0.8	0.49	Fold07	Discovery
0.8	0.48	Fold07	Discovery
0.8	0.47	Fold07	Discovery
0.8	0.46	Fold07	Discovery
0.8	0.45	Fold07	Discovery
0.8	0.44	Fold07	Discovery
0.8	0.43	Fold07	Discovery
0.8	0.42	Fold07	Discovery
0.8	0.41	Fold07	Discovery
0.8	0.4	Fold07	Discovery
0.666667	0.39	Fold07	Discovery
0.666667	0.38	Fold07	Discovery
0.666667	0.37	Fold07	Discovery
0.666667	0.36	Fold07	Discovery
0.666667	0.35	Fold07	Discovery
0.666667	0.34	Fold07	Discovery
0.666667	0.33	Fold07	Discovery
0.666667	0.32	Fold07	Discovery
0.666667	0.31	Fold07	Discovery
0.666667	0.3	Fold07	Discovery
0.666667	0.29	Fold07	Discovery
0.666667	0.28	Fold07	Discovery
0.666667	0.27	Fold07	Discovery
0.4	0.26	Fold07	Discovery
0.4	0.25	Fold07	Discovery
0.4	0.24	Fold07	Discovery
0.4	0.23	Fold07	Discovery
0.4	0.22	Fold07	Discovery
0.4	0.21	Fold07	Discovery
0.4	0.2	Fold07	Discovery
0.266667	0.19	Fold07	Discovery
0.266667	0.18	Fold07	Discovery
0.266667	0.17	Fold07	Discovery
0.266667	0.16	Fold07	Discovery
0.266667	0.15	Fold07	Discovery
0.266667	0.14	Fold07	Discovery
0.2	0.13	Fold07	Discovery
0.2	0.12	Fold07	Discovery
0.2	0.11	Fold07	Discovery
0.2	0.1	Fold07	Discovery
0.2	0.09	Fold07	Discovery
0.2	0.08	Fold07	Discovery
0.2	0.07	Fold07	Discovery
0.133333	0.06	Fold07	Discovery
0.133333	0.05	Fold07	Discovery
0.133333	0.04	Fold07	Discovery
0.133333	0.03	Fold07	Discovery
0.133333	0.02	Fold07	Discovery
0.133333	0.01	Fold07	Discovery
0	0	Fold07	Discovery
1	1	Fold08	Discovery
0.933333	0.99	Fold08	Discovery
0.933333	0.98	Fold08	Discovery
0.933333	0.97	Fold08	Discovery
0.933333	0.96	Fold08	Discovery
0.933333	0.95	Fold08	Discovery
0.933333	0.94	Fold08	Discovery
0.933333	0.93	Fold08	Discovery
0.933333	0.92	Fold08	Discovery
0.933333	0.91	Fold08	Discovery
0.933333	0.9	Fold08	Discovery
0.933333	0.89	Fold08	Discovery
0.933333	0.88	Fold08	Discovery
0.933333	0.87	Fold08	Discovery
0.933333	0.86	Fold08	Discovery
0.933333	0.85	Fold08	Discovery
0.933333	0.84	Fold08	Discovery
0.933333	0.83	Fold08	Discovery
0.933333	0.82	Fold08	Discovery
0.933333	0.81	Fold08	Discovery
0.933333	0.8	Fold08	Discovery
0.933333	0.79	Fold08	Discovery
0.933333	0.78	Fold08	Discovery
0.933333	0.77	Fold08	Discovery
0.933333	0.76	Fold08	Discovery
0.933333	0.75	Fold08	Discovery
0.933333	0.74	Fold08	Discovery
0.866667	0.73	Fold08	Discovery
0.866667	0.72	Fold08	Discovery
0.866667	0.71	Fold08	Discovery
0.866667	0.7	Fold08	Discovery
0.866667	0.69	Fold08	Discovery
0.866667	0.68	Fold08	Discovery
0.866667	0.67	Fold08	Discovery
0.8	0.66	Fold08	Discovery
0.8	0.65	Fold08	Discovery
0.8	0.64	Fold08	Discovery
0.8	0.63	Fold08	Discovery
0.8	0.62	Fold08	Discovery
0.8	0.61	Fold08	Discovery
0.8	0.6	Fold08	Discovery
0.666667	0.59	Fold08	Discovery
0.666667	0.58	Fold08	Discovery
0.666667	0.57	Fold08	Discovery
0.666667	0.56	Fold08	Discovery
0.666667	0.55	Fold08	Discovery
0.666667	0.54	Fold08	Discovery
0.533333	0.53	Fold08	Discovery
0.533333	0.52	Fold08	Discovery
0.533333	0.51	Fold08	Discovery
0.533333	0.5	Fold08	Discovery
0.533333	0.49	Fold08	Discovery
0.533333	0.48	Fold08	Discovery
0.533333	0.47	Fold08	Discovery
0.533333	0.46	Fold08	Discovery
0.533333	0.45	Fold08	Discovery
0.533333	0.44	Fold08	Discovery
0.533333	0.43	Fold08	Discovery
0.533333	0.42	Fold08	Discovery
0.533333	0.41	Fold08	Discovery
0.533333	0.4	Fold08	Discovery
0.533333	0.39	Fold08	Discovery
0.533333	0.38	Fold08	Discovery
0.533333	0.37	Fold08	Discovery
0.533333	0.36	Fold08	Discovery
0.533333	0.35	Fold08	Discovery
0.533333	0.34	Fold08	Discovery
0.533333	0.33	Fold08	Discovery
0.533333	0.32	Fold08	Discovery
0.533333	0.31	Fold08	Discovery
0.533333	0.3	Fold08	Discovery
0.533333	0.29	Fold08	Discovery
0.533333	0.28	Fold08	Discovery
0.533333	0.27	Fold08	Discovery
0.4	0.26	Fold08	Discovery
0.4	0.25	Fold08	Discovery
0.4	0.24	Fold08	Discovery
0.4	0.23	Fold08	Discovery
0.4	0.22	Fold08	Discovery
0.4	0.21	Fold08	Discovery
0.4	0.2	Fold08	Discovery
0.133333	0.19	Fold08	Discovery
0.133333	0.18	Fold08	Discovery
0.133333	0.17	Fold08	Discovery
0.133333	0.16	Fold08	Discovery
0.133333	0.15	Fold08	Discovery
0.133333	0.14	Fold08	Discovery
0.0666667	0.13	Fold08	Discovery
0.0666667	0.12	Fold08	Discovery
0.0666667	0.11	Fold08	Discovery
0.0666667	0.1	Fold08	Discovery
0.0666667	0.09	Fold08	Discovery
0.0666667	0.08	Fold08	Discovery
0.0666667	0.07	Fold08	Discovery
0	0.06	Fold08	Discovery
0	0.05	Fold08	Discovery
0	0.04	Fold08	Discovery
0	0.03	Fold08	Discovery
0	0.02	Fold08	Discovery
0	0.01	Fold08	Discovery
0	0	Fold08	Discovery
1	1	Fold09	Discovery
0.8	0.99	Fold09	Discovery
0.8	0.98	Fold09	Discovery
0.8	0.97	Fold09	Discovery
0.8	0.96	Fold09	Discovery
0.8	0.95	Fold09	Discovery
0.8	0.94	Fold09	Discovery
0.8	0.93	Fold09	Discovery
0.8	0.92	Fold09	Discovery
0.8	0.91	Fold09	Discovery
0.8	0.9	Fold09	Discovery
0.8	0.89	Fold09	Discovery
0.8	0.88	Fold09	Discovery
0.8	0.87	Fold09	Discovery
0.733333	0.86	Fold09	Discovery
0.733333	0.85	Fold09	Discovery
0.733333	0.84	Fold09	Discovery
0.733333	0.83	Fold09	Discovery
0.733333	0.82	Fold09	Discovery
0.733333	0.81	Fold09	Discovery
0.733333	0.8	Fold09	Discovery
0.733333	0.79	Fold09	Discovery
0.733333	0.78	Fold09	Discovery
0.733333	0.77	Fold09	Discovery
0.733333	0.76	Fold09	Discovery
0.733333	0.75	Fold09	Discovery
0.733333	0.74	Fold09	Discovery
0.733333	0.73	Fold09	Discovery
0.733333	0.72	Fold09	Discovery
0.733333	0.71	Fold09	Discovery
0.733333	0.7	Fold09	Discovery
0.733333	0.69	Fold09	Discovery
0.733333	0.68	Fold09	Discovery
0.733333	0.67	Fold09	Discovery
0.6	0.66	Fold09	Discovery
0.6	0.65	Fold09	Discovery
0.6	0.64	Fold09	Discovery
0.6	0.63	Fold09	Discovery
0.6	0.62	Fold09	Discovery
0.6	0.61	Fold09	Discovery
0.6	0.6	Fold09	Discovery
0.6	0.59	Fold09	Discovery
0.6	0.58	Fold09	Discovery
0.6	0.57	Fold09	Discovery
0.6	0.56	Fold09	Discovery
0.6	0.55	Fold09	Discovery
0.6	0.54	Fold09	Discovery
0.533333	0.53	Fold09	Discovery
0.533333	0.52	Fold09	Discovery
0.533333	0.51	Fold09	Discovery
0.533333	0.5	Fold09	Discovery
0.533333	0.49	Fold09	Discovery
0.533333	0.48	Fold09	Discovery
0.533333	0.47	Fold09	Discovery
0.533333	0.46	Fold09	Discovery
0.533333	0.45	Fold09	Discovery
0.533333	0.44	Fold09	Discovery
0.533333	0.43	Fold09	Discovery
0.533333	0.42	Fold09	Discovery
0.533333	0.41	Fold09	Discovery
0.533333	0.4	Fold09	Discovery
0.333333	0.39	Fold09	Discovery
0.333333	0.38	Fold09	Discovery
0.333333	0.37	Fold09	Discovery
0.333333	0.36	Fold09	Discovery
0.333333	0.35	Fold09	Discovery
0.333333	0.34	Fold09	Discovery
0.266667	0.33	Fold09	Discovery
0.266667	0.32	Fold09	Discovery
0.266667	0.31	Fold09	Discovery
0.266667	0.3	Fold09	Discovery
0.266667	0.29	Fold09	Discovery
0.266667	0.28	Fold09	Discovery
0.266667	0.27	Fold09	Discovery
0.266667	0.26	Fold09	Discovery
0.266667	0.25	Fold09	Discovery
0.266667	0.24	Fold09	Discovery
0.266667	0.23	Fold09	Discovery
0.266667	0.22	Fold09	Discovery
0.266667	0.21	Fold09	Discovery
0.266667	0.2	Fold09	Discovery
0.133333	0.19	Fold09	Discovery
0.133333	0.18	Fold09	Discovery
0.133333	0.17	Fold09	Discovery
0.133333	0.16	Fold09	Discovery
0.133333	0.15	Fold09	Discovery
0.133333	0.14	Fold09	Discovery
0.0666667	0.13	Fold09	Discovery
0.0666667	0.12	Fold09	Discovery
0.0666667	0.11	Fold09	Discovery
0.0666667	0.1	Fold09	Discovery
0.0666667	0.09	Fold09	Discovery
0.0666667	0.08	Fold09	Discovery
0.0666667	0.07	Fold09	Discovery
0	0.06	Fold09	Discovery
0	0.05	Fold09	Discovery
0	0.04	Fold09	Discovery
0	0.03	Fold09	Discovery
0	0.02	Fold09	Discovery
0	0.01	Fold09	Discovery
0	0	Fold09	Discovery
1	1	Fold10	Discovery
1	0.99	Fold10	Discovery
1	0.98	Fold10	Discovery
1	0.97	Fold10	Discovery
1	0.96	Fold10	Discovery
1	0.95	Fold10	Discovery
1	0.94	Fold10	Discovery
1	0.93	Fold10	Discovery
1	0.92	Fold10	Discovery
1	0.91	Fold10	Discovery
1	0.9	Fold10	Discovery
1	0.89	Fold10	Discovery
1	0.88	Fold10	Discovery
1	0.87	Fold10	Discovery
1	0.86	Fold10	Discovery
1	0.85	Fold10	Discovery
1	0.84	Fold10	Discovery
1	0.83	Fold10	Discovery
1	0.82	Fold10	Discovery
1	0.81	Fold10	Discovery
1	0.8	Fold10	Discovery
1	0.79	Fold10	Discovery
1	0.78	Fold10	Discovery
1	0.77	Fold10	Discovery
1	0.76	Fold10	Discovery
1	0.75	Fold10	Discovery
1	0.74	Fold10	Discovery
1	0.73	Fold10	Discovery
1	0.72	Fold10	Discovery
1	0.71	Fold10	Discovery
1	0.7	Fold10	Discovery
1	0.69	Fold10	Discovery
1	0.68	Fold10	Discovery
1	0.67	Fold10	Discovery
0.933333	0.66	Fold10	Discovery
0.933333	0.65	Fold10	Discovery
0.933333	0.64	Fold10	Discovery
0.933333	0.63	Fold10	Discovery
0.933333	0.62	Fold10	Discovery
0.933333	0.61	Fold10	Discovery
0.933333	0.6	Fold10	Discovery
0.933333	0.59	Fold10	Discovery
0.933333	0.58	Fold10	Discovery
0.933333	0.57	Fold10	Discovery
0.933333	0.56	Fold10	Discovery
0.933333	0.55	Fold10	Discovery
0.933333	0.54	Fold10	Discovery
0.866667	0.53	Fold10	Discovery
0.866667	0.52	Fold10	Discovery
0.866667	0.51	Fold10	Discovery
0.866667	0.5	Fold10	Discovery
0.866667	0.49	Fold10	Discovery
0.866667	0.48	Fold10	Discovery
0.866667	0.47	Fold10	Discovery
0.866667	0.46	Fold10	Discovery
0.866667	0.45	Fold10	Discovery
0.866667	0.44	Fold10	Discovery
0.866667	0.43	Fold10	Discovery
0.866667	0.42	Fold10	Discovery
0.866667	0.41	Fold10	Discovery
0.866667	0.4	Fold10	Discovery
0.8	0.39	Fold10	Discovery
0.8	0.38	Fold10	Discovery
0.8	0.37	Fold10	Discovery
0.8	0.36	Fold10	Discovery
0.8	0.35	Fold10	Discovery
0.8	0.34	Fold10	Discovery
0.666667	0.33	Fold10	Discovery
0.666667	0.32	Fold10	Discovery
0.666667	0.31	Fold10	Discovery
0.666667	0.3	Fold10	Discovery
0.666667	0.29	Fold10	Discovery
0.666667	0.28	Fold10	Discovery
0.666667	0.27	Fold10	Discovery
0.6	0.26	Fold10	Discovery
0.6	0.25	Fold10	Discovery
0.6	0.24	Fold10	Discovery
0.6	0.23	Fold10	Discovery
0.6	0.22	Fold10	Discovery
0.6	0.21	Fold10	Discovery
0.6	0.2	Fold10	Discovery
0.6	0.19	Fold10	Discovery
0.6	0.18	Fold10	Discovery
0.6	0.17	Fold10	Discovery
0.6	0.16	Fold10	Discovery
0.6	0.15	Fold10	Discovery
0.6	0.14	Fold10	Discovery
0.533333	0.13	Fold10	Discovery
0.533333	0.12	Fold10	Discovery
0.533333	0.11	Fold10	Discovery
0.533333	0.1	Fold10	Discovery
0.533333	0.09	Fold10	Discovery
0.533333	0.08	Fold10	Discovery
0.533333	0.07	Fold10	Discovery
0.466667	0.06	Fold10	Discovery
0.466667	0.05	Fold10	Discovery
0.466667	0.04	Fold10	Discovery
0.466667	0.03	Fold10	Discovery
0.466667	0.02	Fold10	Discovery
0.466667	0.01	Fold10	Discovery
0	0	Fold10	Discovery
0	1	model_fsr	External_valid
0.0333333	1	model_fsr	External_valid
0.0666667	1	model_fsr	External_valid
0.1	1	model_fsr	External_valid
0.1	0.966667	model_fsr	External_valid
0.1	0.933333	model_fsr	External_valid
0.133333	0.933333	model_fsr	External_valid
0.133333	0.9	model_fsr	External_valid
0.133333	0.866667	model_fsr	External_valid
0.166667	0.866667	model_fsr	External_valid
0.2	0.866667	model_fsr	External_valid
0.233333	0.866667	model_fsr	External_valid
0.266667	0.866667	model_fsr	External_valid
0.3	0.866667	model_fsr	External_valid
0.333333	0.866667	model_fsr	External_valid
0.366667	0.866667	model_fsr	External_valid
0.4	0.833333	model_fsr	External_valid
0.4	0.8	model_fsr	External_valid
0.4	0.766667	model_fsr	External_valid
0.433333	0.766667	model_fsr	External_valid
0.466667	0.766667	model_fsr	External_valid
0.466667	0.7	model_fsr	External_valid
0.466667	0.633333	model_fsr	External_valid
0.466667	0.6	model_fsr	External_valid
0.5	0.6	model_fsr	External_valid
0.533333	0.6	model_fsr	External_valid
0.533333	0.566667	model_fsr	External_valid
0.533333	0.533333	model_fsr	External_valid
0.533333	0.5	model_fsr	External_valid
0.533333	0.466667	model_fsr	External_valid
0.533333	0.433333	model_fsr	External_valid
0.533333	0.4	model_fsr	External_valid
0.533333	0.366667	model_fsr	External_valid
0.566667	0.366667	model_fsr	External_valid
0.6	0.333333	model_fsr	External_valid
0.6	0.3	model_fsr	External_valid
0.633333	0.3	model_fsr	External_valid
0.666667	0.3	model_fsr	External_valid
0.7	0.3	model_fsr	External_valid
0.733333	0.3	model_fsr	External_valid
0.733333	0.266667	model_fsr	External_valid
0.733333	0.233333	model_fsr	External_valid
0.766667	0.166667	model_fsr	External_valid
0.8	0.166667	model_fsr	External_valid
0.8	0.133333	model_fsr	External_valid
0.833333	0.133333	model_fsr	External_valid
0.833333	0.1	model_fsr	External_valid
0.866667	0.1	model_fsr	External_valid
0.9	0.1	model_fsr	External_valid
0.9	0.0666667	model_fsr	External_valid
0.933333	0.0666667	model_fsr	External_valid
0.933333	0	model_fsr	External_valid
0.966667	0	model_fsr	External_valid
1	0	model_fsr	External_valid
0	1	model_fsr	Precancerous_valid
0.02	1	model_fsr	Precancerous_valid
0.02	0.98	model_fsr	Precancerous_valid
0.02	0.96	model_fsr	Precancerous_valid
0.04	0.96	model_fsr	Precancerous_valid
0.08	0.96	model_fsr	Precancerous_valid
0.08	0.94	model_fsr	Precancerous_valid
0.1	0.94	model_fsr	Precancerous_valid
0.12	0.94	model_fsr	Precancerous_valid
0.14	0.94	model_fsr	Precancerous_valid
0.16	0.94	model_fsr	Precancerous_valid
0.16	0.92	model_fsr	Precancerous_valid
0.16	0.9	model_fsr	Precancerous_valid
0.16	0.88	model_fsr	Precancerous_valid
0.18	0.86	model_fsr	Precancerous_valid
0.2	0.86	model_fsr	Precancerous_valid
0.2	0.84	model_fsr	Precancerous_valid
0.22	0.84	model_fsr	Precancerous_valid
0.26	0.82	model_fsr	Precancerous_valid
0.26	0.8	model_fsr	Precancerous_valid
0.26	0.78	model_fsr	Precancerous_valid
0.26	0.76	model_fsr	Precancerous_valid
0.26	0.74	model_fsr	Precancerous_valid
0.28	0.72	model_fsr	Precancerous_valid
0.3	0.72	model_fsr	Precancerous_valid
0.3	0.7	model_fsr	Precancerous_valid
0.32	0.68	model_fsr	Precancerous_valid
0.32	0.66	model_fsr	Precancerous_valid
0.32	0.64	model_fsr	Precancerous_valid
0.32	0.62	model_fsr	Precancerous_valid
0.34	0.62	model_fsr	Precancerous_valid
0.34	0.6	model_fsr	Precancerous_valid
0.36	0.6	model_fsr	Precancerous_valid
0.38	0.6	model_fsr	Precancerous_valid
0.38	0.58	model_fsr	Precancerous_valid
0.4	0.58	model_fsr	Precancerous_valid
0.42	0.58	model_fsr	Precancerous_valid
0.42	0.56	model_fsr	Precancerous_valid
0.44	0.56	model_fsr	Precancerous_valid
0.44	0.54	model_fsr	Precancerous_valid
0.46	0.54	model_fsr	Precancerous_valid
0.48	0.54	model_fsr	Precancerous_valid
0.5	0.54	model_fsr	Precancerous_valid
0.5	0.52	model_fsr	Precancerous_valid
0.52	0.52	model_fsr	Precancerous_valid
0.54	0.5	model_fsr	Precancerous_valid
0.54	0.48	model_fsr	Precancerous_valid
0.56	0.48	model_fsr	Precancerous_valid
0.58	0.48	model_fsr	Precancerous_valid
0.6	0.48	model_fsr	Precancerous_valid
0.62	0.48	model_fsr	Precancerous_valid
0.64	0.48	model_fsr	Precancerous_valid
0.64	0.44	model_fsr	Precancerous_valid
0.64	0.42	model_fsr	Precancerous_valid
0.64	0.4	model_fsr	Precancerous_valid
0.64	0.38	model_fsr	Precancerous_valid
0.64	0.36	model_fsr	Precancerous_valid
0.66	0.36	model_fsr	Precancerous_valid
0.66	0.34	model_fsr	Precancerous_valid
0.68	0.34	model_fsr	Precancerous_valid
0.68	0.32	model_fsr	Precancerous_valid
0.7	0.3	model_fsr	Precancerous_valid
0.72	0.3	model_fsr	Precancerous_valid
0.72	0.28	model_fsr	Precancerous_valid
0.74	0.28	model_fsr	Precancerous_valid
0.76	0.28	model_fsr	Precancerous_valid
0.78	0.28	model_fsr	Precancerous_valid
0.78	0.24	model_fsr	Precancerous_valid
0.8	0.24	model_fsr	Precancerous_valid
0.82	0.24	model_fsr	Precancerous_valid
0.82	0.22	model_fsr	Precancerous_valid
0.84	0.22	model_fsr	Precancerous_valid
0.84	0.2	model_fsr	Precancerous_valid
0.86	0.2	model_fsr	Precancerous_valid
0.88	0.2	model_fsr	Precancerous_valid
0.9	0.2	model_fsr	Precancerous_valid
0.9	0.18	model_fsr	Precancerous_valid
0.9	0.16	model_fsr	Precancerous_valid
0.92	0.14	model_fsr	Precancerous_valid
0.92	0.12	model_fsr	Precancerous_valid
0.92	0.1	model_fsr	Precancerous_valid
0.94	0.1	model_fsr	Precancerous_valid
0.94	0.08	model_fsr	Precancerous_valid
0.94	0.06	model_fsr	Precancerous_valid
0.94	0.04	model_fsr	Precancerous_valid
0.96	0.04	model_fsr	Precancerous_valid
0.98	0.04	model_fsr	Precancerous_valid
0.98	0.02	model_fsr	Precancerous_valid
0.98	0	model_fsr	Precancerous_valid
1	0	model_fsr	Precancerous_valid
