# Supplementary material for: Multimodal analysis of cfDNA methylomes for early detecting esophageal squamous cell carcinoma and precancerous lesions
Source: Nat Commun. 2024 May 2;15:3700. doi: 10.1038/s41467-024-47886-1 (PMC11065998; doi:10.1038/s41467-024-47886-1)
Supplement: Supplementary file 7 — Source data [file 41467_2024_47886_MOESM7_ESM.zip › NCOMMS-23-54857A_Source data_Supplementary Figure 3b.xlsx]

## Sheet: Supplementary Figure 3b
Supplementary Figure 3b
ID	ZNF132	LINC00680	FLT1	ID1	group
ESCA01N	0.707	0.755	0.965	40.42	normal
ESCA07N	0.356	0.19	0.824	119.992	normal
ESCA10N	0.851	0.481	0.944	186.739	normal
ESCA14N	0.379	0.369	0.106	15.087	normal
ESCA15N	1.002	0.644	0.642	44.228	normal
ESCA16N	0.519	0.416	0.445	31.954	normal
ESCA17N	0.7	0.68	0.454	31.051	normal
ESCA18N	0.131	0.567	0.914	136.208	normal
ESCA19N	0.628	0.421	0.614	54	normal
ESCA20N	0.97	0.497	1.642	96.925	normal
ESCA01T	0.102	0.91	0.573	198.548	ESCC
ESCA07T	0.117	0.753	0.711	127.362	ESCC
ESCA10T	0.357	0.869	0.917	144.365	ESCC
ESCA14T	0.085	2.347	0.918	36.999	ESCC
ESCA15T	0.247	1.74	0.813	48.868	ESCC
ESCA16T	0.031	1.709	1.211	33.967	ESCC
ESCA17T	0.055	2.328	1.041	118.44	ESCC
ESCA18T	0.079	0.944	5.641	263.108	ESCC
ESCA19T	0.173	1.909	0.756	26.307	ESCC
ESCA20T	0.062	0.662	1.21	134.345	ESCC
