# Supplementary material for: Multimodal analysis of cfDNA methylomes for early detecting esophageal squamous cell carcinoma and precancerous lesions
Source: Nat Commun. 2024 May 2;15:3700. doi: 10.1038/s41467-024-47886-1 (PMC11065998; doi:10.1038/s41467-024-47886-1)
Supplement: Supplementary file 7 — Source data [file 41467_2024_47886_MOESM7_ESM.zip › NCOMMS-23-54857A_Source data_Supplementary Figure 3a.xlsx]

## Sheet: Supplementary Figure 3a
Supplementary Figure 3a
samples	dmr	m_ratio	type
EC_1	chr1_148317643_148318711	0.181818	tumor
EC_3	chr1_148317643_148318711	0.12069	tumor
EC_6	chr1_148317643_148318711	0.0645161	tumor
EC_7	chr1_148317643_148318711	0.025	tumor
EC_8	chr1_148317643_148318711	0.147059	tumor
EC_9	chr1_148317643_148318711	0.0833333	tumor
EC_11	chr1_148317643_148318711	0.181818	tumor
EC_17	chr1_148317643_148318711	0.0769231	tumor
EC_21	chr1_148317643_148318711	0.0444444	tumor
EC_24	chr1_148317643_148318711	0.128205	tumor
EC_25	chr1_148317643_148318711	0.0980392	tumor
EC_26	chr1_148317643_148318711	0.34375	tumor
EC_36	chr1_148317643_148318711	0.107143	tumor
EC_37	chr1_148317643_148318711	0.105263	tumor
EC_38	chr1_148317643_148318711	0.117647	tumor
EC_39	chr1_148317643_148318711	0	tumor
EC_40	chr1_148317643_148318711	0.111111	tumor
EC_43	chr1_148317643_148318711	0.133333	tumor
EC_45	chr1_148317643_148318711	0.0645161	tumor
EC_47	chr1_148317643_148318711	0.117647	tumor
EC_48	chr1_148317643_148318711	0	tumor
EC_50	chr1_148317643_148318711	0.037037	tumor
EA013	chr1_148317643_148318711	0.0277778	tumor
EA014	chr1_148317643_148318711	0.225806	tumor
EA015	chr1_148317643_148318711	0.0833333	tumor
EA017	chr1_148317643_148318711	0	tumor
EA018	chr1_148317643_148318711	0.2	tumor
EA019	chr1_148317643_148318711	0	tumor
EA020	chr1_148317643_148318711	0.25	tumor
EA022	chr1_148317643_148318711	0.185185	tumor
EA023	chr1_148317643_148318711	0.157895	tumor
EA025	chr1_148317643_148318711	0.0967742	tumor
EA026	chr1_148317643_148318711	0.0714286	tumor
EA027	chr1_148317643_148318711	0.233333	tumor
EA031	chr1_148317643_148318711	0.030303	tumor
EA032	chr1_148317643_148318711	0.0714286	tumor
EA034	chr1_148317643_148318711	0.0869565	tumor
EA043	chr1_148317643_148318711	0.09375	tumor
EA047	chr1_148317643_148318711	0.0857143	tumor
EA048	chr1_148317643_148318711	0	tumor
EA049	chr1_148317643_148318711	0.0909091	tumor
EA050	chr1_148317643_148318711	0.0645161	tumor
EA053	chr1_148317643_148318711	0.0285714	tumor
EA055	chr1_148317643_148318711	0.105263	tumor
EA056	chr1_148317643_148318711	0.15	tumor
EA057	chr1_148317643_148318711	0.125	tumor
EA058	chr1_148317643_148318711	0.28	tumor
EA063	chr1_148317643_148318711	0.121212	tumor
EA068	chr1_148317643_148318711	0.128205	tumor
EA071	chr1_148317643_148318711	0.030303	tumor
EA072	chr1_148317643_148318711	0.241379	tumor
EA074	chr1_148317643_148318711	0.142857	tumor
EA077	chr1_148317643_148318711	0.0769231	tumor
EA081	chr1_148317643_148318711	0.157895	tumor
EA082	chr1_148317643_148318711	0	tumor
EA087	chr1_148317643_148318711	0.125	tumor
EA091	chr1_148317643_148318711	0.115385	tumor
EA093	chr1_148317643_148318711	0	tumor
EA098	chr1_148317643_148318711	0.133333	tumor
EA099	chr1_148317643_148318711	0.0512821	tumor
EC_51	chr1_148317643_148318711	0.0833333	tumor
EC_52	chr1_148317643_148318711	0.0645161	tumor
EC_53	chr1_148317643_148318711	0.0444444	tumor
EC_54	chr1_148317643_148318711	0.030303	tumor
EC_55	chr1_148317643_148318711	0.0769231	tumor
EA005	chr1_148317643_148318711	0.105263	tumor
EA006	chr1_148317643_148318711	0.25	tumor
EA008	chr1_148317643_148318711	0.0930233	tumor
EA009	chr1_148317643_148318711	0.2	tumor
EA010	chr1_148317643_148318711	0.0882353	tumor
EA011	chr1_148317643_148318711	0.178571	tumor
EA012	chr1_148317643_148318711	0.128205	tumor
EA016	chr1_148317643_148318711	0.148936	tumor
EA039	chr1_148317643_148318711	0.0526316	tumor
EA044	chr1_148317643_148318711	0.0555556	tumor
EA051	chr1_148317643_148318711	0.107143	tumor
EA064	chr1_148317643_148318711	0.175	tumor
EA065	chr1_148317643_148318711	0.194444	tumor
EA066	chr1_148317643_148318711	0.0588235	tumor
EA079	chr1_148317643_148318711	0.0714286	tumor
EA080	chr1_148317643_148318711	0.125	tumor
EA083	chr1_148317643_148318711	0.111111	tumor
EA088	chr1_148317643_148318711	0.0645161	tumor
EA089	chr1_148317643_148318711	0.0571429	tumor
EA094	chr1_148317643_148318711	0	tumor
EA097	chr1_148317643_148318711	0	tumor
EA101	chr1_148317643_148318711	0.0625	tumor
EA104	chr1_148317643_148318711	0.0666667	tumor
EA105	chr1_148317643_148318711	0	tumor
EA107	chr1_148317643_148318711	0.0952381	tumor
EA111	chr1_148317643_148318711	0.0740741	tumor
EA118	chr1_148317643_148318711	0.0344828	tumor
EA126	chr1_148317643_148318711	0.09375	tumor
EA128	chr1_148317643_148318711	0.206897	tumor
EA132	chr1_148317643_148318711	0	tumor
EA133	chr1_148317643_148318711	0.166667	tumor
EA135	chr1_148317643_148318711	0.148148	tumor
EA136	chr1_148317643_148318711	0.111111	tumor
EA153	chr1_148317643_148318711	0.131579	tumor
EA110	chr1_148317643_148318711	0.125	tumor
EA115	chr1_148317643_148318711	0.0454545	tumor
EA116	chr1_148317643_148318711	0.0526316	tumor
EA120	chr1_148317643_148318711	0.111111	tumor
EA123	chr1_148317643_148318711	0.037037	tumor
EA144	chr1_148317643_148318711	0.0625	tumor
EA145	chr1_148317643_148318711	0.214286	tumor
EA112	chr1_148317643_148318711	0.047619	tumor
EA114	chr1_148317643_148318711	0.0555556	tumor
EA141	chr1_148317643_148318711	0.0769231	tumor
EA152	chr1_148317643_148318711	0	tumor
EC_5	chr1_148317643_148318711	0.12	tumor
EC_10	chr1_148317643_148318711	0.08	tumor
EC_13	chr1_148317643_148318711	0.192308	tumor
EC_14	chr1_148317643_148318711	0.178571	tumor
EC_20	chr1_148317643_148318711	0	tumor
EC_22	chr1_148317643_148318711	0.107143	tumor
EC_23	chr1_148317643_148318711	0.172414	tumor
EC_27	chr1_148317643_148318711	0.185185	tumor
EC_29	chr1_148317643_148318711	0.0833333	tumor
EC_30	chr1_148317643_148318711	0.136364	tumor
EC_33	chr1_148317643_148318711	0.115385	tumor
EC_63	chr1_148317643_148318711	0.117647	tumor
EC_64	chr1_148317643_148318711	0.0689655	tumor
EC_65	chr1_148317643_148318711	0.0588235	tumor
EC_67	chr1_148317643_148318711	0.0833333	tumor
EC_73	chr1_148317643_148318711	0.05	tumor
EC_74	chr1_148317643_148318711	0.0740741	tumor
EC_75	chr1_148317643_148318711	0	tumor
EC_70	chr1_148317643_148318711	0.0588235	tumor
EC_12	chr1_148317643_148318711	0.0434783	tumor
EC_18	chr1_148317643_148318711	0.125	tumor
EC_19	chr1_148317643_148318711	0.0769231	tumor
EC_31	chr1_148317643_148318711	0.047619	tumor
EC_34	chr1_148317643_148318711	0.0833333	tumor
EC_35	chr1_148317643_148318711	0.09375	tumor
EC_16	chr1_148317643_148318711	0.0434783	tumor
EC_56	chr1_148317643_148318711	0.0322581	tumor
EC_57	chr1_148317643_148318711	0	tumor
EC_58	chr1_148317643_148318711	0	tumor
EC_60	chr1_148317643_148318711	0.0454545	tumor
EC_62	chr1_148317643_148318711	0.1875	tumor
EC_66	chr1_148317643_148318711	0	tumor
EC_68	chr1_148317643_148318711	0.0869565	tumor
EC_69	chr1_148317643_148318711	0.266667	tumor
EC_71	chr1_148317643_148318711	0.0952381	tumor
EC_77	chr1_148317643_148318711	0	tumor
EA125	chr1_148317643_148318711	0.171429	tumor
EA138	chr1_148317643_148318711	0.1	tumor
EA147	chr1_148317643_148318711	0.176471	tumor
EA150	chr1_148317643_148318711	0	tumor
10FLX	chr1_148317643_148318711	0.0425532	normal
11CZH	chr1_148317643_148318711	0.25	normal
14LH	chr1_148317643_148318711	0.0740741	normal
15LHR	chr1_148317643_148318711	0.0731707	normal
16JLJ	chr1_148317643_148318711	0.0512821	normal
18CCY	chr1_148317643_148318711	0.113208	normal
19KZT	chr1_148317643_148318711	0.119048	normal
20ZJY	chr1_148317643_148318711	0.0588235	normal
21ZJF	chr1_148317643_148318711	0.1875	normal
22WJY	chr1_148317643_148318711	0.156863	normal
24JYQ	chr1_148317643_148318711	0.0416667	normal
28PBJ	chr1_148317643_148318711	0	normal
29ZJ	chr1_148317643_148318711	0.027027	normal
2GAJ	chr1_148317643_148318711	0	normal
31CFC	chr1_148317643_148318711	0.0681818	normal
37LXP	chr1_148317643_148318711	0.0625	normal
38ZJH	chr1_148317643_148318711	0.0740741	normal
39ZRH	chr1_148317643_148318711	0.0847458	normal
3HYS	chr1_148317643_148318711	0.131579	normal
42CXD	chr1_148317643_148318711	0.166667	normal
45DZ	chr1_148317643_148318711	0.121212	normal
46ZDF	chr1_148317643_148318711	0.0789474	normal
47ZJL	chr1_148317643_148318711	0.0714286	normal
48LCH	chr1_148317643_148318711	0.0967742	normal
4YJL	chr1_148317643_148318711	0.0571429	normal
5YL	chr1_148317643_148318711	0.097561	normal
6JSH	chr1_148317643_148318711	0.222222	normal
7ZHQ	chr1_148317643_148318711	0.0769231	normal
9LSQ	chr1_148317643_148318711	0.172414	normal
N58	chr1_148317643_148318711	0.107143	normal
N65	chr1_148317643_148318711	0.030303	normal
N113	chr1_148317643_148318711	0.0588235	normal
N120	chr1_148317643_148318711	0.142857	normal
N61	chr1_148317643_148318711	0.04	normal
N63	chr1_148317643_148318711	0.05	normal
N64	chr1_148317643_148318711	0	normal
N71	chr1_148317643_148318711	0	normal
N73	chr1_148317643_148318711	0	normal
N74	chr1_148317643_148318711	0.0625	normal
N75	chr1_148317643_148318711	0.0769231	normal
N77	chr1_148317643_148318711	0.0588235	normal
N115	chr1_148317643_148318711	0	normal
N122	chr1_148317643_148318711	0.0833333	normal
N81	chr1_148317643_148318711	0	normal
N91	chr1_148317643_148318711	0.0588235	normal
N94	chr1_148317643_148318711	0.111111	normal
N99	chr1_148317643_148318711	0	normal
N108	chr1_148317643_148318711	0.0526316	normal
N124	chr1_148317643_148318711	0.0588235	normal
N128	chr1_148317643_148318711	0.0666667	normal
N132	chr1_148317643_148318711	0.0588235	normal
N134	chr1_148317643_148318711	0.0769231	normal
N137	chr1_148317643_148318711	0.0555556	normal
N138	chr1_148317643_148318711	0.105263	normal
N139	chr1_148317643_148318711	0	normal
N142	chr1_148317643_148318711	0.176471	normal
N146	chr1_148317643_148318711	0.2	normal
N151	chr1_148317643_148318711	0.222222	normal
N152	chr1_148317643_148318711	0.09375	normal
N159	chr1_148317643_148318711	0.0625	normal
N175	chr1_148317643_148318711	0.04	normal
N176	chr1_148317643_148318711	0.0869565	normal
HAR38	chr1_148317643_148318711	0.117647	normal
HAR49	chr1_148317643_148318711	0.0357143	normal
BCA0949	chr1_148317643_148318711	0.181818	normal
BCA1069	chr1_148317643_148318711	0.0285714	normal
BCA1156	chr1_148317643_148318711	0	normal
HC03	chr1_148317643_148318711	0.0759494	normal
HC17	chr1_148317643_148318711	0.125	normal
HC26	chr1_148317643_148318711	0.0857143	normal
HC65	chr1_148317643_148318711	0.111111	normal
HC68	chr1_148317643_148318711	0.0645161	normal
HB03	chr1_148317643_148318711	0.109091	normal
HB04	chr1_148317643_148318711	0.0208333	normal
HB07	chr1_148317643_148318711	0.142857	normal
HB09	chr1_148317643_148318711	0	normal
HB12	chr1_148317643_148318711	0.151515	normal
HB18	chr1_148317643_148318711	0.0754717	normal
HB22	chr1_148317643_148318711	0.025641	normal
HB24	chr1_148317643_148318711	0.097561	normal
HB25	chr1_148317643_148318711	0.05	normal
HB26	chr1_148317643_148318711	0.0909091	normal
HB27	chr1_148317643_148318711	0	normal
HB30	chr1_148317643_148318711	0.153846	normal
HB31	chr1_148317643_148318711	0.1	normal
HB33	chr1_148317643_148318711	0.025	normal
HB34	chr1_148317643_148318711	0.116279	normal
HB38	chr1_148317643_148318711	0.162162	normal
HB45	chr1_148317643_148318711	0.2	normal
HB49	chr1_148317643_148318711	0.0294118	normal
HB52	chr1_148317643_148318711	0.0333333	normal
HB53	chr1_148317643_148318711	0.105263	normal
HB54	chr1_148317643_148318711	0.0526316	normal
HB56	chr1_148317643_148318711	0.03125	normal
HC75	chr1_148317643_148318711	0.133333	normal
N157	chr1_148317643_148318711	0.111111	normal
N158	chr1_148317643_148318711	0.0625	normal
N160	chr1_148317643_148318711	0.1	normal
N161	chr1_148317643_148318711	0.0769231	normal
N162	chr1_148317643_148318711	0.0869565	normal
N163	chr1_148317643_148318711	0.0454545	normal
N165	chr1_148317643_148318711	0.208333	normal
N166	chr1_148317643_148318711	0	normal
N169	chr1_148317643_148318711	0.047619	normal
N170	chr1_148317643_148318711	0.03125	normal
N171	chr1_148317643_148318711	0.0833333	normal
N172	chr1_148317643_148318711	0.107143	normal
N173	chr1_148317643_148318711	0.136364	normal
N174	chr1_148317643_148318711	0.0909091	normal
N177	chr1_148317643_148318711	0.027027	normal
N178	chr1_148317643_148318711	0.0263158	normal
N179	chr1_148317643_148318711	0.130435	normal
N180	chr1_148317643_148318711	0.111111	normal
N181	chr1_148317643_148318711	0.0666667	normal
N182	chr1_148317643_148318711	0.0833333	normal
N183	chr1_148317643_148318711	0.0384615	normal
N185	chr1_148317643_148318711	0.0869565	normal
N186	chr1_148317643_148318711	0.0869565	normal
N187	chr1_148317643_148318711	0.111111	normal
N189	chr1_148317643_148318711	0.0571429	normal
N190	chr1_148317643_148318711	0.3125	normal
N191	chr1_148317643_148318711	0.0434783	normal
N192	chr1_148317643_148318711	0	normal
N193	chr1_148317643_148318711	0.233333	normal
N194	chr1_148317643_148318711	0.09375	normal
N195	chr1_148317643_148318711	0	normal
N56	chr1_148317643_148318711	0	normal
N67	chr1_148317643_148318711	0.08	normal
N80	chr1_148317643_148318711	0	normal
N86	chr1_148317643_148318711	0.105263	normal
N111	chr1_148317643_148318711	0.115385	normal
N116	chr1_148317643_148318711	0.0454545	normal
N123	chr1_148317643_148318711	0	normal
N125	chr1_148317643_148318711	0.173913	normal
N127	chr1_148317643_148318711	0.233333	normal
N129	chr1_148317643_148318711	0.217391	normal
N131	chr1_148317643_148318711	0	normal
N133	chr1_148317643_148318711	0.0833333	normal
N135	chr1_148317643_148318711	0.130435	normal
N140	chr1_148317643_148318711	0.1	normal
N141	chr1_148317643_148318711	0	normal
N143	chr1_148317643_148318711	0.0434783	normal
N145	chr1_148317643_148318711	0	normal
N149	chr1_148317643_148318711	0.0909091	normal
N150	chr1_148317643_148318711	0	normal
N154	chr1_148317643_148318711	0.047619	normal
N155	chr1_148317643_148318711	0.0434783	normal
N156	chr1_148317643_148318711	0.0666667	normal
N103	chr1_148317643_148318711	0.0789474	normal
N104	chr1_148317643_148318711	0.103448	normal
EC_1	chr1_159490680_159491329	0.047619	tumor
EC_3	chr1_159490680_159491329	0.0238095	tumor
EC_6	chr1_159490680_159491329	0.0606061	tumor
EC_7	chr1_159490680_159491329	0.0740741	tumor
EC_8	chr1_159490680_159491329	0.0909091	tumor
EC_9	chr1_159490680_159491329	0.185185	tumor
EC_11	chr1_159490680_159491329	0.047619	tumor
EC_17	chr1_159490680_159491329	0.1	tumor
EC_21	chr1_159490680_159491329	0.142857	tumor
EC_24	chr1_159490680_159491329	0	tumor
EC_25	chr1_159490680_159491329	0.153846	tumor
EC_26	chr1_159490680_159491329	0.181818	tumor
EC_36	chr1_159490680_159491329	0.04	tumor
EC_37	chr1_159490680_159491329	0.0555556	tumor
EC_38	chr1_159490680_159491329	0.0384615	tumor
EC_39	chr1_159490680_159491329	0.0740741	tumor
EC_40	chr1_159490680_159491329	0.0740741	tumor
EC_43	chr1_159490680_159491329	0.192308	tumor
EC_45	chr1_159490680_159491329	0	tumor
EC_47	chr1_159490680_159491329	0.0294118	tumor
EC_48	chr1_159490680_159491329	0.0666667	tumor
EC_50	chr1_159490680_159491329	0.0487805	tumor
EA013	chr1_159490680_159491329	0.0294118	tumor
EA014	chr1_159490680_159491329	0.135135	tumor
EA015	chr1_159490680_159491329	0.107143	tumor
EA017	chr1_159490680_159491329	0.0384615	tumor
EA018	chr1_159490680_159491329	0.115385	tumor
EA019	chr1_159490680_159491329	0.0689655	tumor
EA020	chr1_159490680_159491329	0.0869565	tumor
EA022	chr1_159490680_159491329	0	tumor
EA023	chr1_159490680_159491329	0.0869565	tumor
EA025	chr1_159490680_159491329	0.0588235	tumor
EA026	chr1_159490680_159491329	0.0434783	tumor
EA027	chr1_159490680_159491329	0	tumor
EA031	chr1_159490680_159491329	0.206897	tumor
EA032	chr1_159490680_159491329	0.133333	tumor
EA034	chr1_159490680_159491329	0.0666667	tumor
EA043	chr1_159490680_159491329	0.136364	tumor
EA047	chr1_159490680_159491329	0.105263	tumor
EA048	chr1_159490680_159491329	0.0769231	tumor
EA049	chr1_159490680_159491329	0.04	tumor
EA050	chr1_159490680_159491329	0.0689655	tumor
EA053	chr1_159490680_159491329	0.1	tumor
EA055	chr1_159490680_159491329	0.111111	tumor
EA056	chr1_159490680_159491329	0.16	tumor
EA057	chr1_159490680_159491329	0.129032	tumor
EA058	chr1_159490680_159491329	0.0869565	tumor
EA063	chr1_159490680_159491329	0.0344828	tumor
EA068	chr1_159490680_159491329	0.0625	tumor
EA071	chr1_159490680_159491329	0.0625	tumor
EA072	chr1_159490680_159491329	0	tumor
EA074	chr1_159490680_159491329	0.157895	tumor
EA077	chr1_159490680_159491329	0.047619	tumor
EA081	chr1_159490680_159491329	0.0769231	tumor
EA082	chr1_159490680_159491329	0.16	tumor
EA087	chr1_159490680_159491329	0.1	tumor
EA091	chr1_159490680_159491329	0.0625	tumor
EA093	chr1_159490680_159491329	0.0384615	tumor
EA098	chr1_159490680_159491329	0.0344828	tumor
EA099	chr1_159490680_159491329	0.0689655	tumor
EC_51	chr1_159490680_159491329	0.0526316	tumor
EC_52	chr1_159490680_159491329	0.166667	tumor
EC_53	chr1_159490680_159491329	0	tumor
EC_54	chr1_159490680_159491329	0.117647	tumor
EC_55	chr1_159490680_159491329	0.111111	tumor
EA005	chr1_159490680_159491329	0.030303	tumor
EA006	chr1_159490680_159491329	0.0909091	tumor
EA008	chr1_159490680_159491329	0.0740741	tumor
EA009	chr1_159490680_159491329	0.138889	tumor
EA010	chr1_159490680_159491329	0.0666667	tumor
EA011	chr1_159490680_159491329	0.147059	tumor
EA012	chr1_159490680_159491329	0.027027	tumor
EA016	chr1_159490680_159491329	0.0689655	tumor
EA039	chr1_159490680_159491329	0	tumor
EA044	chr1_159490680_159491329	0	tumor
EA051	chr1_159490680_159491329	0.125	tumor
EA064	chr1_159490680_159491329	0.04	tumor
EA065	chr1_159490680_159491329	0.0322581	tumor
EA066	chr1_159490680_159491329	0	tumor
EA079	chr1_159490680_159491329	0.0645161	tumor
EA080	chr1_159490680_159491329	0.3125	tumor
EA083	chr1_159490680_159491329	0.03125	tumor
EA088	chr1_159490680_159491329	0.0333333	tumor
EA089	chr1_159490680_159491329	0.125	tumor
EA094	chr1_159490680_159491329	0.0714286	tumor
EA097	chr1_159490680_159491329	0	tumor
EA101	chr1_159490680_159491329	0.0714286	tumor
EA104	chr1_159490680_159491329	0.0454545	tumor
EA105	chr1_159490680_159491329	0.0740741	tumor
EA107	chr1_159490680_159491329	0.0384615	tumor
EA111	chr1_159490680_159491329	0	tumor
EA118	chr1_159490680_159491329	0.05	tumor
EA126	chr1_159490680_159491329	0.0833333	tumor
EA128	chr1_159490680_159491329	0.0625	tumor
EA132	chr1_159490680_159491329	0.0434783	tumor
EA133	chr1_159490680_159491329	0.181818	tumor
EA135	chr1_159490680_159491329	0	tumor
EA136	chr1_159490680_159491329	0.0952381	tumor
EA153	chr1_159490680_159491329	0.0555556	tumor
EA110	chr1_159490680_159491329	0.0689655	tumor
EA115	chr1_159490680_159491329	0	tumor
EA116	chr1_159490680_159491329	0.111111	tumor
EA120	chr1_159490680_159491329	0.142857	tumor
EA123	chr1_159490680_159491329	0.2	tumor
EA144	chr1_159490680_159491329	0.0714286	tumor
EA145	chr1_159490680_159491329	0.105263	tumor
EA112	chr1_159490680_159491329	0	tumor
EA114	chr1_159490680_159491329	0	tumor
EA141	chr1_159490680_159491329	0	tumor
EA152	chr1_159490680_159491329	0.176471	tumor
EC_5	chr1_159490680_159491329	0.0740741	tumor
EC_10	chr1_159490680_159491329	0	tumor
EC_13	chr1_159490680_159491329	0	tumor
EC_14	chr1_159490680_159491329	0	tumor
EC_20	chr1_159490680_159491329	0	tumor
EC_22	chr1_159490680_159491329	0.0588235	tumor
EC_23	chr1_159490680_159491329	0.157895	tumor
EC_27	chr1_159490680_159491329	0.0869565	tumor
EC_29	chr1_159490680_159491329	0.0869565	tumor
EC_30	chr1_159490680_159491329	0	tumor
EC_33	chr1_159490680_159491329	0.0454545	tumor
EC_63	chr1_159490680_159491329	0.0666667	tumor
EC_64	chr1_159490680_159491329	0.04	tumor
EC_65	chr1_159490680_159491329	0.166667	tumor
EC_67	chr1_159490680_159491329	0.0666667	tumor
EC_73	chr1_159490680_159491329	0.04	tumor
EC_74	chr1_159490680_159491329	0	tumor
EC_75	chr1_159490680_159491329	0.0434783	tumor
EC_70	chr1_159490680_159491329	0.2	tumor
EC_12	chr1_159490680_159491329	0	tumor
EC_18	chr1_159490680_159491329	0.0666667	tumor
EC_19	chr1_159490680_159491329	0.0357143	tumor
EC_31	chr1_159490680_159491329	0	tumor
EC_34	chr1_159490680_159491329	0	tumor
EC_35	chr1_159490680_159491329	0	tumor
EC_16	chr1_159490680_159491329	0	tumor
EC_56	chr1_159490680_159491329	0.0344828	tumor
EC_57	chr1_159490680_159491329	0.0625	tumor
EC_58	chr1_159490680_159491329	0.176471	tumor
EC_60	chr1_159490680_159491329	0.0740741	tumor
EC_62	chr1_159490680_159491329	0	tumor
EC_66	chr1_159490680_159491329	0	tumor
EC_68	chr1_159490680_159491329	0.107143	tumor
EC_69	chr1_159490680_159491329	0.105263	tumor
EC_71	chr1_159490680_159491329	0.125	tumor
EC_77	chr1_159490680_159491329	0.0357143	tumor
EA125	chr1_159490680_159491329	0	tumor
EA138	chr1_159490680_159491329	0.117647	tumor
EA147	chr1_159490680_159491329	0.0434783	tumor
EA150	chr1_159490680_159491329	0.176471	tumor
10FLX	chr1_159490680_159491329	0.0882353	normal
11CZH	chr1_159490680_159491329	0.030303	normal
14LH	chr1_159490680_159491329	0.04	normal
15LHR	chr1_159490680_159491329	0.09375	normal
16JLJ	chr1_159490680_159491329	0.157895	normal
18CCY	chr1_159490680_159491329	0.047619	normal
19KZT	chr1_159490680_159491329	0	normal
20ZJY	chr1_159490680_159491329	0	normal
21ZJF	chr1_159490680_159491329	0	normal
22WJY	chr1_159490680_159491329	0.133333	normal
24JYQ	chr1_159490680_159491329	0.05	normal
28PBJ	chr1_159490680_159491329	0	normal
29ZJ	chr1_159490680_159491329	0.0416667	normal
2GAJ	chr1_159490680_159491329	0.075	normal
31CFC	chr1_159490680_159491329	0.103448	normal
37LXP	chr1_159490680_159491329	0.0769231	normal
38ZJH	chr1_159490680_159491329	0	normal
39ZRH	chr1_159490680_159491329	0.0731707	normal
3HYS	chr1_159490680_159491329	0.16	normal
42CXD	chr1_159490680_159491329	0	normal
45DZ	chr1_159490680_159491329	0	normal
46ZDF	chr1_159490680_159491329	0.0789474	normal
47ZJL	chr1_159490680_159491329	0.0625	normal
48LCH	chr1_159490680_159491329	0	normal
4YJL	chr1_159490680_159491329	0	normal
5YL	chr1_159490680_159491329	0	normal
6JSH	chr1_159490680_159491329	0.12	normal
7ZHQ	chr1_159490680_159491329	0.0277778	normal
9LSQ	chr1_159490680_159491329	0	normal
N58	chr1_159490680_159491329	0.0434783	normal
N65	chr1_159490680_159491329	0.0769231	normal
N113	chr1_159490680_159491329	0	normal
N120	chr1_159490680_159491329	0.111111	normal
N61	chr1_159490680_159491329	0.0952381	normal
N63	chr1_159490680_159491329	0.105263	normal
N64	chr1_159490680_159491329	0.0769231	normal
N71	chr1_159490680_159491329	0.105263	normal
N73	chr1_159490680_159491329	0.111111	normal
N74	chr1_159490680_159491329	0	normal
N75	chr1_159490680_159491329	0	normal
N77	chr1_159490680_159491329	0	normal
N115	chr1_159490680_159491329	0.0833333	normal
N122	chr1_159490680_159491329	0.0625	normal
N81	chr1_159490680_159491329	0.0625	normal
N91	chr1_159490680_159491329	0.0454545	normal
N94	chr1_159490680_159491329	0.0526316	normal
N99	chr1_159490680_159491329	0.133333	normal
N108	chr1_159490680_159491329	0.0454545	normal
N124	chr1_159490680_159491329	0	normal
N128	chr1_159490680_159491329	0.0384615	normal
N132	chr1_159490680_159491329	0.0526316	normal
N134	chr1_159490680_159491329	0.0416667	normal
N137	chr1_159490680_159491329	0.0555556	normal
N138	chr1_159490680_159491329	0.08	normal
N139	chr1_159490680_159491329	0.181818	normal
N142	chr1_159490680_159491329	0.0588235	normal
N146	chr1_159490680_159491329	0	normal
N151	chr1_159490680_159491329	0	normal
N152	chr1_159490680_159491329	0.0769231	normal
N159	chr1_159490680_159491329	0	normal
N175	chr1_159490680_159491329	0	normal
N176	chr1_159490680_159491329	0.0357143	normal
HAR38	chr1_159490680_159491329	0	normal
HAR49	chr1_159490680_159491329	0	normal
BCA0949	chr1_159490680_159491329	0.0606061	normal
BCA1069	chr1_159490680_159491329	0.08	normal
BCA1156	chr1_159490680_159491329	0.027027	normal
HC03	chr1_159490680_159491329	0.0392157	normal
HC17	chr1_159490680_159491329	0.047619	normal
HC26	chr1_159490680_159491329	0.0833333	normal
HC65	chr1_159490680_159491329	0.037037	normal
HC68	chr1_159490680_159491329	0	normal
HB03	chr1_159490680_159491329	0.102564	normal
HB04	chr1_159490680_159491329	0	normal
HB07	chr1_159490680_159491329	0.08	normal
HB09	chr1_159490680_159491329	0	normal
HB12	chr1_159490680_159491329	0.0740741	normal
HB18	chr1_159490680_159491329	0.0285714	normal
HB22	chr1_159490680_159491329	0	normal
HB24	chr1_159490680_159491329	0.0606061	normal
HB25	chr1_159490680_159491329	0	normal
HB26	chr1_159490680_159491329	0.0909091	normal
HB27	chr1_159490680_159491329	0	normal
HB30	chr1_159490680_159491329	0.0384615	normal
HB31	chr1_159490680_159491329	0.115385	normal
HB33	chr1_159490680_159491329	0.0555556	normal
HB34	chr1_159490680_159491329	0.0357143	normal
HB38	chr1_159490680_159491329	0.142857	normal
HB45	chr1_159490680_159491329	0.108108	normal
HB49	chr1_159490680_159491329	0.230769	normal
HB52	chr1_159490680_159491329	0.125	normal
HB53	chr1_159490680_159491329	0.0930233	normal
HB54	chr1_159490680_159491329	0.179487	normal
HB56	chr1_159490680_159491329	0.1	normal
HC75	chr1_159490680_159491329	0.0322581	normal
N157	chr1_159490680_159491329	0.05	normal
N158	chr1_159490680_159491329	0	normal
N160	chr1_159490680_159491329	0.0454545	normal
N161	chr1_159490680_159491329	0.0740741	normal
N162	chr1_159490680_159491329	0.0294118	normal
N163	chr1_159490680_159491329	0	normal
N165	chr1_159490680_159491329	0.192308	normal
N166	chr1_159490680_159491329	0	normal
N169	chr1_159490680_159491329	0	normal
N170	chr1_159490680_159491329	0.0645161	normal
N171	chr1_159490680_159491329	0.0588235	normal
N172	chr1_159490680_159491329	0.125	normal
N173	chr1_159490680_159491329	0	normal
N174	chr1_159490680_159491329	0.121212	normal
N177	chr1_159490680_159491329	0.0277778	normal
N178	chr1_159490680_159491329	0	normal
N179	chr1_159490680_159491329	0.0833333	normal
N180	chr1_159490680_159491329	0	normal
N181	chr1_159490680_159491329	0	normal
N182	chr1_159490680_159491329	0.0416667	normal
N183	chr1_159490680_159491329	0.0588235	normal
N185	chr1_159490680_159491329	0.171429	normal
N186	chr1_159490680_159491329	0.103448	normal
N187	chr1_159490680_159491329	0	normal
N189	chr1_159490680_159491329	0	normal
N190	chr1_159490680_159491329	0.047619	normal
N191	chr1_159490680_159491329	0.0588235	normal
N192	chr1_159490680_159491329	0	normal
N193	chr1_159490680_159491329	0.103448	normal
N194	chr1_159490680_159491329	0.05	normal
N195	chr1_159490680_159491329	0.0588235	normal
N56	chr1_159490680_159491329	0.0344828	normal
N67	chr1_159490680_159491329	0	normal
N80	chr1_159490680_159491329	0.0434783	normal
N86	chr1_159490680_159491329	0.0606061	normal
N111	chr1_159490680_159491329	0	normal
N116	chr1_159490680_159491329	0	normal
N123	chr1_159490680_159491329	0.0869565	normal
N125	chr1_159490680_159491329	0.0333333	normal
N127	chr1_159490680_159491329	0.0625	normal
N129	chr1_159490680_159491329	0.0740741	normal
N131	chr1_159490680_159491329	0.027027	normal
N133	chr1_159490680_159491329	0.0322581	normal
N135	chr1_159490680_159491329	0.136364	normal
N140	chr1_159490680_159491329	0	normal
N141	chr1_159490680_159491329	0.0357143	normal
N143	chr1_159490680_159491329	0	normal
N145	chr1_159490680_159491329	0	normal
N149	chr1_159490680_159491329	0.04	normal
N150	chr1_159490680_159491329	0.148148	normal
N154	chr1_159490680_159491329	0	normal
N155	chr1_159490680_159491329	0	normal
N156	chr1_159490680_159491329	0	normal
N103	chr1_159490680_159491329	0	normal
N104	chr1_159490680_159491329	0.0555556	normal
EC_1	chr1_3092419_3093092	0.0666667	tumor
EC_3	chr1_3092419_3093092	0.0952381	tumor
EC_6	chr1_3092419_3093092	0	tumor
EC_7	chr1_3092419_3093092	0	tumor
EC_8	chr1_3092419_3093092	0.0263158	tumor
EC_9	chr1_3092419_3093092	0.0526316	tumor
EC_11	chr1_3092419_3093092	0.0666667	tumor
EC_17	chr1_3092419_3093092	0.0731707	tumor
EC_21	chr1_3092419_3093092	0.111111	tumor
EC_24	chr1_3092419_3093092	0.0652174	tumor
EC_25	chr1_3092419_3093092	0.105263	tumor
EC_26	chr1_3092419_3093092	0.102564	tumor
EC_36	chr1_3092419_3093092	0.05	tumor
EC_37	chr1_3092419_3093092	0.0625	tumor
EC_38	chr1_3092419_3093092	0.1	tumor
EC_39	chr1_3092419_3093092	0.130435	tumor
EC_40	chr1_3092419_3093092	0	tumor
EC_43	chr1_3092419_3093092	0.166667	tumor
EC_45	chr1_3092419_3093092	0.0714286	tumor
EC_47	chr1_3092419_3093092	0.0384615	tumor
EC_48	chr1_3092419_3093092	0	tumor
EC_50	chr1_3092419_3093092	0	tumor
EA013	chr1_3092419_3093092	0.03125	tumor
EA014	chr1_3092419_3093092	0.321429	tumor
EA015	chr1_3092419_3093092	0	tumor
EA017	chr1_3092419_3093092	0.111111	tumor
EA018	chr1_3092419_3093092	0	tumor
EA019	chr1_3092419_3093092	0.0769231	tumor
EA020	chr1_3092419_3093092	0.047619	tumor
EA022	chr1_3092419_3093092	0.047619	tumor
EA023	chr1_3092419_3093092	0	tumor
EA025	chr1_3092419_3093092	0.0434783	tumor
EA026	chr1_3092419_3093092	0.09375	tumor
EA027	chr1_3092419_3093092	0	tumor
EA031	chr1_3092419_3093092	0.15625	tumor
EA032	chr1_3092419_3093092	0	tumor
EA034	chr1_3092419_3093092	0	tumor
EA043	chr1_3092419_3093092	0.137931	tumor
EA047	chr1_3092419_3093092	0.03125	tumor
EA048	chr1_3092419_3093092	0	tumor
EA049	chr1_3092419_3093092	0.0909091	tumor
EA050	chr1_3092419_3093092	0.09375	tumor
EA053	chr1_3092419_3093092	0	tumor
EA055	chr1_3092419_3093092	0.0833333	tumor
EA056	chr1_3092419_3093092	0.103448	tumor
EA057	chr1_3092419_3093092	0.129032	tumor
EA058	chr1_3092419_3093092	0.107143	tumor
EA063	chr1_3092419_3093092	0	tumor
EA068	chr1_3092419_3093092	0.0909091	tumor
EA071	chr1_3092419_3093092	0.0526316	tumor
EA072	chr1_3092419_3093092	0.0833333	tumor
EA074	chr1_3092419_3093092	0	tumor
EA077	chr1_3092419_3093092	0.08	tumor
EA081	chr1_3092419_3093092	0.05	tumor
EA082	chr1_3092419_3093092	0.285714	tumor
EA087	chr1_3092419_3093092	0.0952381	tumor
EA091	chr1_3092419_3093092	0.185185	tumor
EA093	chr1_3092419_3093092	0.047619	tumor
EA098	chr1_3092419_3093092	0.0909091	tumor
EA099	chr1_3092419_3093092	0.0588235	tumor
EC_51	chr1_3092419_3093092	0.0384615	tumor
EC_52	chr1_3092419_3093092	0.16	tumor
EC_53	chr1_3092419_3093092	0.0833333	tumor
EC_54	chr1_3092419_3093092	0.0714286	tumor
EC_55	chr1_3092419_3093092	0	tumor
EA005	chr1_3092419_3093092	0	tumor
EA006	chr1_3092419_3093092	0.129032	tumor
EA008	chr1_3092419_3093092	0.0277778	tumor
EA009	chr1_3092419_3093092	0.0689655	tumor
EA010	chr1_3092419_3093092	0.025641	tumor
EA011	chr1_3092419_3093092	0.04	tumor
EA012	chr1_3092419_3093092	0.0434783	tumor
EA016	chr1_3092419_3093092	0	tumor
EA039	chr1_3092419_3093092	0.103448	tumor
EA044	chr1_3092419_3093092	0.0222222	tumor
EA051	chr1_3092419_3093092	0.114286	tumor
EA064	chr1_3092419_3093092	0.0882353	tumor
EA065	chr1_3092419_3093092	0.137931	tumor
EA066	chr1_3092419_3093092	0.0909091	tumor
EA079	chr1_3092419_3093092	0.0909091	tumor
EA080	chr1_3092419_3093092	0	tumor
EA083	chr1_3092419_3093092	0.266667	tumor
EA088	chr1_3092419_3093092	0.0571429	tumor
EA089	chr1_3092419_3093092	0	tumor
EA094	chr1_3092419_3093092	0.08	tumor
EA097	chr1_3092419_3093092	0.428571	tumor
EA101	chr1_3092419_3093092	0.047619	tumor
EA104	chr1_3092419_3093092	0	tumor
EA105	chr1_3092419_3093092	0.0526316	tumor
EA107	chr1_3092419_3093092	0	tumor
EA111	chr1_3092419_3093092	0.0869565	tumor
EA118	chr1_3092419_3093092	0.05	tumor
EA126	chr1_3092419_3093092	0.0714286	tumor
EA128	chr1_3092419_3093092	0.0384615	tumor
EA132	chr1_3092419_3093092	0.04	tumor
EA133	chr1_3092419_3093092	0.25	tumor
EA135	chr1_3092419_3093092	0.0909091	tumor
EA136	chr1_3092419_3093092	0.133333	tumor
EA153	chr1_3092419_3093092	0.0666667	tumor
EA110	chr1_3092419_3093092	0	tumor
EA115	chr1_3092419_3093092	0.0454545	tumor
EA116	chr1_3092419_3093092	0.133333	tumor
EA120	chr1_3092419_3093092	0.153846	tumor
EA123	chr1_3092419_3093092	0.0555556	tumor
EA144	chr1_3092419_3093092	0.25	tumor
EA145	chr1_3092419_3093092	0.0666667	tumor
EA112	chr1_3092419_3093092	0	tumor
EA114	chr1_3092419_3093092	0.166667	tumor
EA141	chr1_3092419_3093092	0	tumor
EA152	chr1_3092419_3093092	0.1	tumor
EC_5	chr1_3092419_3093092	0	tumor
EC_10	chr1_3092419_3093092	0.0333333	tumor
EC_13	chr1_3092419_3093092	0.0526316	tumor
EC_14	chr1_3092419_3093092	0	tumor
EC_20	chr1_3092419_3093092	0	tumor
EC_22	chr1_3092419_3093092	0.136364	tumor
EC_23	chr1_3092419_3093092	0.130435	tumor
EC_27	chr1_3092419_3093092	0.111111	tumor
EC_29	chr1_3092419_3093092	0.142857	tumor
EC_30	chr1_3092419_3093092	0.0714286	tumor
EC_33	chr1_3092419_3093092	0.166667	tumor
EC_63	chr1_3092419_3093092	0	tumor
EC_64	chr1_3092419_3093092	0.25	tumor
EC_65	chr1_3092419_3093092	0.125	tumor
EC_67	chr1_3092419_3093092	0	tumor
EC_73	chr1_3092419_3093092	0	tumor
EC_74	chr1_3092419_3093092	0.0625	tumor
EC_75	chr1_3092419_3093092	0.125	tumor
EC_70	chr1_3092419_3093092	0	tumor
EC_12	chr1_3092419_3093092	0	tumor
EC_18	chr1_3092419_3093092	0.136364	tumor
EC_19	chr1_3092419_3093092	0.05	tumor
EC_31	chr1_3092419_3093092	0	tumor
EC_34	chr1_3092419_3093092	0.0588235	tumor
EC_35	chr1_3092419_3093092	0.2	tumor
EC_16	chr1_3092419_3093092	0.1	tumor
EC_56	chr1_3092419_3093092	0.125	tumor
EC_57	chr1_3092419_3093092	0.111111	tumor
EC_58	chr1_3092419_3093092	0.111111	tumor
EC_60	chr1_3092419_3093092	0	tumor
EC_62	chr1_3092419_3093092	0	tumor
EC_66	chr1_3092419_3093092	0.142857	tumor
EC_68	chr1_3092419_3093092	0.142857	tumor
EC_69	chr1_3092419_3093092	0	tumor
EC_71	chr1_3092419_3093092	0	tumor
EC_77	chr1_3092419_3093092	0.0666667	tumor
EA125	chr1_3092419_3093092	0.1	tumor
EA138	chr1_3092419_3093092	0.0909091	tumor
EA147	chr1_3092419_3093092	0.176471	tumor
EA150	chr1_3092419_3093092	0	tumor
10FLX	chr1_3092419_3093092	0.0571429	normal
11CZH	chr1_3092419_3093092	0.0322581	normal
14LH	chr1_3092419_3093092	0	normal
15LHR	chr1_3092419_3093092	0.0416667	normal
16JLJ	chr1_3092419_3093092	0.0769231	normal
18CCY	chr1_3092419_3093092	0.0384615	normal
19KZT	chr1_3092419_3093092	0.0222222	normal
20ZJY	chr1_3092419_3093092	0.0714286	normal
21ZJF	chr1_3092419_3093092	0.0454545	normal
22WJY	chr1_3092419_3093092	0.0487805	normal
24JYQ	chr1_3092419_3093092	0.0555556	normal
28PBJ	chr1_3092419_3093092	0.0714286	normal
29ZJ	chr1_3092419_3093092	0.108108	normal
2GAJ	chr1_3092419_3093092	0	normal
31CFC	chr1_3092419_3093092	0.030303	normal
37LXP	chr1_3092419_3093092	0.175	normal
38ZJH	chr1_3092419_3093092	0.0588235	normal
39ZRH	chr1_3092419_3093092	0.106383	normal
3HYS	chr1_3092419_3093092	0.125	normal
42CXD	chr1_3092419_3093092	0.0980392	normal
45DZ	chr1_3092419_3093092	0.136364	normal
46ZDF	chr1_3092419_3093092	0.0789474	normal
47ZJL	chr1_3092419_3093092	0.0789474	normal
48LCH	chr1_3092419_3093092	0.0625	normal
4YJL	chr1_3092419_3093092	0.0540541	normal
5YL	chr1_3092419_3093092	0.103448	normal
6JSH	chr1_3092419_3093092	0	normal
7ZHQ	chr1_3092419_3093092	0.0434783	normal
9LSQ	chr1_3092419_3093092	0.0833333	normal
N58	chr1_3092419_3093092	0	normal
N65	chr1_3092419_3093092	0.08	normal
N113	chr1_3092419_3093092	0.0454545	normal
N120	chr1_3092419_3093092	0.0526316	normal
N61	chr1_3092419_3093092	0.0454545	normal
N63	chr1_3092419_3093092	0	normal
N64	chr1_3092419_3093092	0.111111	normal
N71	chr1_3092419_3093092	0	normal
N73	chr1_3092419_3093092	0	normal
N74	chr1_3092419_3093092	0	normal
N75	chr1_3092419_3093092	0.111111	normal
N77	chr1_3092419_3093092	0	normal
N115	chr1_3092419_3093092	0	normal
N122	chr1_3092419_3093092	0.0909091	normal
N81	chr1_3092419_3093092	0	normal
N91	chr1_3092419_3093092	0	normal
N94	chr1_3092419_3093092	0.1	normal
N99	chr1_3092419_3093092	0	normal
N108	chr1_3092419_3093092	0	normal
N124	chr1_3092419_3093092	0	normal
N128	chr1_3092419_3093092	0.142857	normal
N132	chr1_3092419_3093092	0.222222	normal
N134	chr1_3092419_3093092	0.0833333	normal
N137	chr1_3092419_3093092	0	normal
N138	chr1_3092419_3093092	0.0909091	normal
N139	chr1_3092419_3093092	0.142857	normal
N142	chr1_3092419_3093092	0.0833333	normal
N146	chr1_3092419_3093092	0	normal
N151	chr1_3092419_3093092	0	normal
N152	chr1_3092419_3093092	0.0588235	normal
N159	chr1_3092419_3093092	0.0769231	normal
N175	chr1_3092419_3093092	0.0833333	normal
N176	chr1_3092419_3093092	0	normal
HAR38	chr1_3092419_3093092	0.0714286	normal
HAR49	chr1_3092419_3093092	0.0689655	normal
BCA0949	chr1_3092419_3093092	0.0540541	normal
BCA1069	chr1_3092419_3093092	0.0322581	normal
BCA1156	chr1_3092419_3093092	0.0689655	normal
HC03	chr1_3092419_3093092	0.106061	normal
HC17	chr1_3092419_3093092	0	normal
HC26	chr1_3092419_3093092	0.138889	normal
HC65	chr1_3092419_3093092	0.0869565	normal
HC68	chr1_3092419_3093092	0.1875	normal
HB03	chr1_3092419_3093092	0.0810811	normal
HB04	chr1_3092419_3093092	0.108108	normal
HB07	chr1_3092419_3093092	0.0238095	normal
HB09	chr1_3092419_3093092	0	normal
HB12	chr1_3092419_3093092	0.121212	normal
HB18	chr1_3092419_3093092	0.025641	normal
HB22	chr1_3092419_3093092	0.0769231	normal
HB24	chr1_3092419_3093092	0	normal
HB25	chr1_3092419_3093092	0.0833333	normal
HB26	chr1_3092419_3093092	0.0909091	normal
HB27	chr1_3092419_3093092	0	normal
HB30	chr1_3092419_3093092	0.117647	normal
HB31	chr1_3092419_3093092	0.166667	normal
HB33	chr1_3092419_3093092	0	normal
HB34	chr1_3092419_3093092	0.2	normal
HB38	chr1_3092419_3093092	0.111111	normal
HB45	chr1_3092419_3093092	0.0816327	normal
HB49	chr1_3092419_3093092	0.0952381	normal
HB52	chr1_3092419_3093092	0.0357143	normal
HB53	chr1_3092419_3093092	0.0588235	normal
HB54	chr1_3092419_3093092	0	normal
HB56	chr1_3092419_3093092	0.037037	normal
HC75	chr1_3092419_3093092	0.025641	normal
N157	chr1_3092419_3093092	0.2	normal
N158	chr1_3092419_3093092	0	normal
N160	chr1_3092419_3093092	0.047619	normal
N161	chr1_3092419_3093092	0	normal
N162	chr1_3092419_3093092	0	normal
N163	chr1_3092419_3093092	0	normal
N165	chr1_3092419_3093092	0.2	normal
N166	chr1_3092419_3093092	0.25	normal
N169	chr1_3092419_3093092	0	normal
N170	chr1_3092419_3093092	0	normal
N171	chr1_3092419_3093092	0	normal
N172	chr1_3092419_3093092	0	normal
N173	chr1_3092419_3093092	0	normal
N174	chr1_3092419_3093092	0.0833333	normal
N177	chr1_3092419_3093092	0.3125	normal
N178	chr1_3092419_3093092	0.0625	normal
N179	chr1_3092419_3093092	0	normal
N180	chr1_3092419_3093092	0	normal
N181	chr1_3092419_3093092	0.111111	normal
N182	chr1_3092419_3093092	0.0666667	normal
N183	chr1_3092419_3093092	0	normal
N185	chr1_3092419_3093092	0	normal
N186	chr1_3092419_3093092	0	normal
N187	chr1_3092419_3093092	0	normal
N189	chr1_3092419_3093092	0	normal
N190	chr1_3092419_3093092	0.111111	normal
N191	chr1_3092419_3093092	0.1	normal
N192	chr1_3092419_3093092	0.181818	normal
N193	chr1_3092419_3093092	0	normal
N194	chr1_3092419_3093092	0	normal
N195	chr1_3092419_3093092	0	normal
N56	chr1_3092419_3093092	0	normal
N67	chr1_3092419_3093092	0	normal
N80	chr1_3092419_3093092	0	normal
N86	chr1_3092419_3093092	0.15	normal
N111	chr1_3092419_3093092	0	normal
N116	chr1_3092419_3093092	0	normal
N123	chr1_3092419_3093092	0.0833333	normal
N125	chr1_3092419_3093092	0	normal
N127	chr1_3092419_3093092	0.0769231	normal
N129	chr1_3092419_3093092	0	normal
N131	chr1_3092419_3093092	0	normal
N133	chr1_3092419_3093092	0	normal
N135	chr1_3092419_3093092	0.0714286	normal
N140	chr1_3092419_3093092	0	normal
N141	chr1_3092419_3093092	0	normal
N143	chr1_3092419_3093092	0.1	normal
N145	chr1_3092419_3093092	0	normal
N149	chr1_3092419_3093092	0	normal
N150	chr1_3092419_3093092	0	normal
N154	chr1_3092419_3093092	0.230769	normal
N155	chr1_3092419_3093092	0.181818	normal
N156	chr1_3092419_3093092	0	normal
N103	chr1_3092419_3093092	0.0952381	normal
N104	chr1_3092419_3093092	0.105263	normal
EC_1	chr1_3892598_3893141	0.36	tumor
EC_3	chr1_3892598_3893141	0.111111	tumor
EC_6	chr1_3892598_3893141	0.423077	tumor
EC_7	chr1_3892598_3893141	0.411765	tumor
EC_8	chr1_3892598_3893141	0.423077	tumor
EC_9	chr1_3892598_3893141	0.657143	tumor
EC_11	chr1_3892598_3893141	0.36	tumor
EC_17	chr1_3892598_3893141	0.478261	tumor
EC_21	chr1_3892598_3893141	0.481481	tumor
EC_24	chr1_3892598_3893141	0.578947	tumor
EC_25	chr1_3892598_3893141	0.571429	tumor
EC_26	chr1_3892598_3893141	0.607143	tumor
EC_36	chr1_3892598_3893141	0.526316	tumor
EC_37	chr1_3892598_3893141	0.44	tumor
EC_38	chr1_3892598_3893141	0.571429	tumor
EC_39	chr1_3892598_3893141	0.642857	tumor
EC_40	chr1_3892598_3893141	0.388889	tumor
EC_43	chr1_3892598_3893141	0.777778	tumor
EC_45	chr1_3892598_3893141	0.578947	tumor
EC_47	chr1_3892598_3893141	0.761905	tumor
EC_48	chr1_3892598_3893141	0.5	tumor
EC_50	chr1_3892598_3893141	0.36	tumor
EA013	chr1_3892598_3893141	0.5	tumor
EA014	chr1_3892598_3893141	0.444444	tumor
EA015	chr1_3892598_3893141	0.5	tumor
EA017	chr1_3892598_3893141	0.333333	tumor
EA018	chr1_3892598_3893141	0.333333	tumor
EA019	chr1_3892598_3893141	0.304348	tumor
EA020	chr1_3892598_3893141	0.5625	tumor
EA022	chr1_3892598_3893141	0.5	tumor
EA023	chr1_3892598_3893141	0.357143	tumor
EA025	chr1_3892598_3893141	0.588235	tumor
EA026	chr1_3892598_3893141	0.75	tumor
EA027	chr1_3892598_3893141	0.307692	tumor
EA031	chr1_3892598_3893141	0.411765	tumor
EA032	chr1_3892598_3893141	0.529412	tumor
EA034	chr1_3892598_3893141	0.692308	tumor
EA043	chr1_3892598_3893141	0.5	tumor
EA047	chr1_3892598_3893141	0.44	tumor
EA048	chr1_3892598_3893141	0.631579	tumor
EA049	chr1_3892598_3893141	0.615385	tumor
EA050	chr1_3892598_3893141	0.761905	tumor
EA053	chr1_3892598_3893141	0.62963	tumor
EA055	chr1_3892598_3893141	0.565217	tumor
EA056	chr1_3892598_3893141	0.35	tumor
EA057	chr1_3892598_3893141	0.47619	tumor
EA058	chr1_3892598_3893141	0.428571	tumor
EA063	chr1_3892598_3893141	0.666667	tumor
EA068	chr1_3892598_3893141	0.25	tumor
EA071	chr1_3892598_3893141	0.5	tumor
EA072	chr1_3892598_3893141	0.647059	tumor
EA074	chr1_3892598_3893141	0.5	tumor
EA077	chr1_3892598_3893141	0.583333	tumor
EA081	chr1_3892598_3893141	0.416667	tumor
EA082	chr1_3892598_3893141	0.363636	tumor
EA087	chr1_3892598_3893141	0.285714	tumor
EA091	chr1_3892598_3893141	0.48	tumor
EA093	chr1_3892598_3893141	0.333333	tumor
EA098	chr1_3892598_3893141	0.423077	tumor
EA099	chr1_3892598_3893141	0.692308	tumor
EC_51	chr1_3892598_3893141	0.615385	tumor
EC_52	chr1_3892598_3893141	0.705882	tumor
EC_53	chr1_3892598_3893141	0.625	tumor
EC_54	chr1_3892598_3893141	0.25	tumor
EC_55	chr1_3892598_3893141	0.470588	tumor
EA005	chr1_3892598_3893141	0.44	tumor
EA006	chr1_3892598_3893141	0.529412	tumor
EA008	chr1_3892598_3893141	0.608696	tumor
EA009	chr1_3892598_3893141	0.333333	tumor
EA010	chr1_3892598_3893141	0.6	tumor
EA011	chr1_3892598_3893141	0.434783	tumor
EA012	chr1_3892598_3893141	0.32	tumor
EA016	chr1_3892598_3893141	0.545455	tumor
EA039	chr1_3892598_3893141	0.727273	tumor
EA044	chr1_3892598_3893141	0.535714	tumor
EA051	chr1_3892598_3893141	0.473684	tumor
EA064	chr1_3892598_3893141	0.318182	tumor
EA065	chr1_3892598_3893141	0.571429	tumor
EA066	chr1_3892598_3893141	0.5	tumor
EA079	chr1_3892598_3893141	0.333333	tumor
EA080	chr1_3892598_3893141	0.333333	tumor
EA083	chr1_3892598_3893141	0.545455	tumor
EA088	chr1_3892598_3893141	0.5	tumor
EA089	chr1_3892598_3893141	0.578947	tumor
EA094	chr1_3892598_3893141	0.454545	tumor
EA097	chr1_3892598_3893141	0.5	tumor
EA101	chr1_3892598_3893141	0.633333	tumor
EA104	chr1_3892598_3893141	0.642857	tumor
EA105	chr1_3892598_3893141	0.583333	tumor
EA107	chr1_3892598_3893141	0.5	tumor
EA111	chr1_3892598_3893141	0.8	tumor
EA118	chr1_3892598_3893141	0.3125	tumor
EA126	chr1_3892598_3893141	0.545455	tumor
EA128	chr1_3892598_3893141	0.684211	tumor
EA132	chr1_3892598_3893141	0.666667	tumor
EA133	chr1_3892598_3893141	0.388889	tumor
EA135	chr1_3892598_3893141	0.458333	tumor
EA136	chr1_3892598_3893141	0.3	tumor
EA153	chr1_3892598_3893141	0.6	tumor
EA110	chr1_3892598_3893141	0.555556	tumor
EA115	chr1_3892598_3893141	0.6	tumor
EA116	chr1_3892598_3893141	0.444444	tumor
EA120	chr1_3892598_3893141	0.428571	tumor
EA123	chr1_3892598_3893141	0.521739	tumor
EA144	chr1_3892598_3893141	0.461538	tumor
EA145	chr1_3892598_3893141	0.421053	tumor
EA112	chr1_3892598_3893141	0.714286	tumor
EA114	chr1_3892598_3893141	0.333333	tumor
EA141	chr1_3892598_3893141	0.636364	tumor
EA152	chr1_3892598_3893141	0.705882	tumor
EC_5	chr1_3892598_3893141	0.5	tumor
EC_10	chr1_3892598_3893141	0.470588	tumor
EC_13	chr1_3892598_3893141	0.692308	tumor
EC_14	chr1_3892598_3893141	0.478261	tumor
EC_20	chr1_3892598_3893141	0.7	tumor
EC_22	chr1_3892598_3893141	0.714286	tumor
EC_23	chr1_3892598_3893141	0.777778	tumor
EC_27	chr1_3892598_3893141	0.315789	tumor
EC_29	chr1_3892598_3893141	0.555556	tumor
EC_30	chr1_3892598_3893141	0.454545	tumor
EC_33	chr1_3892598_3893141	0.111111	tumor
EC_63	chr1_3892598_3893141	0.846154	tumor
EC_64	chr1_3892598_3893141	0.764706	tumor
EC_65	chr1_3892598_3893141	0.0714286	tumor
EC_67	chr1_3892598_3893141	0.666667	tumor
EC_73	chr1_3892598_3893141	0.571429	tumor
EC_74	chr1_3892598_3893141	0.272727	tumor
EC_75	chr1_3892598_3893141	0.666667	tumor
EC_70	chr1_3892598_3893141	1	tumor
EC_12	chr1_3892598_3893141	0.782609	tumor
EC_18	chr1_3892598_3893141	0.56	tumor
EC_19	chr1_3892598_3893141	0.761905	tumor
EC_31	chr1_3892598_3893141	0.35	tumor
EC_34	chr1_3892598_3893141	0.545455	tumor
EC_35	chr1_3892598_3893141	0.571429	tumor
EC_16	chr1_3892598_3893141	0.736842	tumor
EC_56	chr1_3892598_3893141	0.421053	tumor
EC_57	chr1_3892598_3893141	0.230769	tumor
EC_58	chr1_3892598_3893141	0.5	tumor
EC_60	chr1_3892598_3893141	0.75	tumor
EC_62	chr1_3892598_3893141	0.428571	tumor
EC_66	chr1_3892598_3893141	0.434783	tumor
EC_68	chr1_3892598_3893141	0.5	tumor
EC_69	chr1_3892598_3893141	0.5	tumor
EC_71	chr1_3892598_3893141	0.526316	tumor
EC_77	chr1_3892598_3893141	0.461538	tumor
EA125	chr1_3892598_3893141	0.421053	tumor
EA138	chr1_3892598_3893141	0.625	tumor
EA147	chr1_3892598_3893141	0.666667	tumor
EA150	chr1_3892598_3893141	0.307692	tumor
10FLX	chr1_3892598_3893141	0.421053	normal
11CZH	chr1_3892598_3893141	0.52	normal
14LH	chr1_3892598_3893141	0.5	normal
15LHR	chr1_3892598_3893141	0.464286	normal
16JLJ	chr1_3892598_3893141	0.235294	normal
18CCY	chr1_3892598_3893141	0.461538	normal
19KZT	chr1_3892598_3893141	0.611111	normal
20ZJY	chr1_3892598_3893141	0.388889	normal
21ZJF	chr1_3892598_3893141	0.4	normal
22WJY	chr1_3892598_3893141	0.40625	normal
24JYQ	chr1_3892598_3893141	0.423077	normal
28PBJ	chr1_3892598_3893141	0.692308	normal
29ZJ	chr1_3892598_3893141	0.4	normal
2GAJ	chr1_3892598_3893141	0.4	normal
31CFC	chr1_3892598_3893141	0.566667	normal
37LXP	chr1_3892598_3893141	0.541667	normal
38ZJH	chr1_3892598_3893141	0.363636	normal
39ZRH	chr1_3892598_3893141	0.344828	normal
3HYS	chr1_3892598_3893141	0.416667	normal
42CXD	chr1_3892598_3893141	0.517241	normal
45DZ	chr1_3892598_3893141	0.32	normal
46ZDF	chr1_3892598_3893141	0.366667	normal
47ZJL	chr1_3892598_3893141	0.393939	normal
48LCH	chr1_3892598_3893141	0.458333	normal
4YJL	chr1_3892598_3893141	0.5	normal
5YL	chr1_3892598_3893141	0.454545	normal
6JSH	chr1_3892598_3893141	0.166667	normal
7ZHQ	chr1_3892598_3893141	0.36	normal
9LSQ	chr1_3892598_3893141	0.541667	normal
N58	chr1_3892598_3893141	0.36	normal
N65	chr1_3892598_3893141	0.333333	normal
N113	chr1_3892598_3893141	0.444444	normal
N120	chr1_3892598_3893141	0.266667	normal
N61	chr1_3892598_3893141	0.416667	normal
N63	chr1_3892598_3893141	0.444444	normal
N64	chr1_3892598_3893141	0.5	normal
N71	chr1_3892598_3893141	0.52381	normal
N73	chr1_3892598_3893141	0.0666667	normal
N74	chr1_3892598_3893141	0.5	normal
N75	chr1_3892598_3893141	0.444444	normal
N77	chr1_3892598_3893141	0.363636	normal
N115	chr1_3892598_3893141	0.615385	normal
N122	chr1_3892598_3893141	0.533333	normal
N81	chr1_3892598_3893141	0.588235	normal
N91	chr1_3892598_3893141	0.5	normal
N94	chr1_3892598_3893141	0.5	normal
N99	chr1_3892598_3893141	0.333333	normal
N108	chr1_3892598_3893141	0.307692	normal
N124	chr1_3892598_3893141	0.52381	normal
N128	chr1_3892598_3893141	0.590909	normal
N132	chr1_3892598_3893141	0.75	normal
N134	chr1_3892598_3893141	0.647059	normal
N137	chr1_3892598_3893141	0.5	normal
N138	chr1_3892598_3893141	0.5	normal
N139	chr1_3892598_3893141	0.75	normal
N142	chr1_3892598_3893141	0.416667	normal
N146	chr1_3892598_3893141	0.533333	normal
N151	chr1_3892598_3893141	0.666667	normal
N152	chr1_3892598_3893141	0.636364	normal
N159	chr1_3892598_3893141	0.375	normal
N175	chr1_3892598_3893141	0.230769	normal
N176	chr1_3892598_3893141	0.466667	normal
HAR38	chr1_3892598_3893141	0.352941	normal
HAR49	chr1_3892598_3893141	0.1875	normal
BCA0949	chr1_3892598_3893141	0.55	normal
BCA1069	chr1_3892598_3893141	0.44	normal
BCA1156	chr1_3892598_3893141	0.380952	normal
HC03	chr1_3892598_3893141	0.394737	normal
HC17	chr1_3892598_3893141	0.5	normal
HC26	chr1_3892598_3893141	0.416667	normal
HC65	chr1_3892598_3893141	0.555556	normal
HC68	chr1_3892598_3893141	0.357143	normal
HB03	chr1_3892598_3893141	0.315789	normal
HB04	chr1_3892598_3893141	0.297297	normal
HB07	chr1_3892598_3893141	0.434783	normal
HB09	chr1_3892598_3893141	0.642857	normal
HB12	chr1_3892598_3893141	0.666667	normal
HB18	chr1_3892598_3893141	0.625	normal
HB22	chr1_3892598_3893141	0.55	normal
HB24	chr1_3892598_3893141	0.4	normal
HB25	chr1_3892598_3893141	0.565217	normal
HB26	chr1_3892598_3893141	0.173913	normal
HB27	chr1_3892598_3893141	0.5	normal
HB30	chr1_3892598_3893141	0.5	normal
HB31	chr1_3892598_3893141	0.5	normal
HB33	chr1_3892598_3893141	0.384615	normal
HB34	chr1_3892598_3893141	0.473684	normal
HB38	chr1_3892598_3893141	0.545455	normal
HB45	chr1_3892598_3893141	0.636364	normal
HB49	chr1_3892598_3893141	0.625	normal
HB52	chr1_3892598_3893141	0.3	normal
HB53	chr1_3892598_3893141	0.333333	normal
HB54	chr1_3892598_3893141	0.266667	normal
HB56	chr1_3892598_3893141	0.48	normal
HC75	chr1_3892598_3893141	0.380952	normal
N157	chr1_3892598_3893141	0.538462	normal
N158	chr1_3892598_3893141	0.6	normal
N160	chr1_3892598_3893141	0.25	normal
N161	chr1_3892598_3893141	0.346154	normal
N162	chr1_3892598_3893141	0.428571	normal
N163	chr1_3892598_3893141	0.416667	normal
N165	chr1_3892598_3893141	0.5	normal
N166	chr1_3892598_3893141	0.294118	normal
N169	chr1_3892598_3893141	0.428571	normal
N170	chr1_3892598_3893141	0.411765	normal
N171	chr1_3892598_3893141	0.4	normal
N172	chr1_3892598_3893141	0.666667	normal
N173	chr1_3892598_3893141	0.4	normal
N174	chr1_3892598_3893141	0.214286	normal
N177	chr1_3892598_3893141	0.5	normal
N178	chr1_3892598_3893141	0.52381	normal
N179	chr1_3892598_3893141	0.7	normal
N180	chr1_3892598_3893141	0.818182	normal
N181	chr1_3892598_3893141	0.478261	normal
N182	chr1_3892598_3893141	0.235294	normal
N183	chr1_3892598_3893141	0.294118	normal
N185	chr1_3892598_3893141	0.315789	normal
N186	chr1_3892598_3893141	0.666667	normal
N187	chr1_3892598_3893141	0.5	normal
N189	chr1_3892598_3893141	0.608696	normal
N190	chr1_3892598_3893141	0.2	normal
N191	chr1_3892598_3893141	0.272727	normal
N192	chr1_3892598_3893141	0.583333	normal
N193	chr1_3892598_3893141	0.375	normal
N194	chr1_3892598_3893141	0.705882	normal
N195	chr1_3892598_3893141	0.5	normal
N56	chr1_3892598_3893141	0.75	normal
N67	chr1_3892598_3893141	0.473684	normal
N80	chr1_3892598_3893141	0.4	normal
N86	chr1_3892598_3893141	0.166667	normal
N111	chr1_3892598_3893141	0.545455	normal
N116	chr1_3892598_3893141	0.666667	normal
N123	chr1_3892598_3893141	0.545455	normal
N125	chr1_3892598_3893141	0.5	normal
N127	chr1_3892598_3893141	0.4375	normal
N129	chr1_3892598_3893141	0.428571	normal
N131	chr1_3892598_3893141	0.529412	normal
N133	chr1_3892598_3893141	0.533333	normal
N135	chr1_3892598_3893141	0.333333	normal
N140	chr1_3892598_3893141	0.2	normal
N141	chr1_3892598_3893141	0.105263	normal
N143	chr1_3892598_3893141	0.578947	normal
N145	chr1_3892598_3893141	0.454545	normal
N149	chr1_3892598_3893141	0.384615	normal
N150	chr1_3892598_3893141	0.518519	normal
N154	chr1_3892598_3893141	0.5	normal
N155	chr1_3892598_3893141	0.55	normal
N156	chr1_3892598_3893141	0.3125	normal
N103	chr1_3892598_3893141	0.4375	normal
N104	chr1_3892598_3893141	0.526316	normal
EC_1	chr1_8973886_8974601	0.347826	tumor
EC_3	chr1_8973886_8974601	0.454545	tumor
EC_6	chr1_8973886_8974601	0.277778	tumor
EC_7	chr1_8973886_8974601	0.481481	tumor
EC_8	chr1_8973886_8974601	0.484848	tumor
EC_9	chr1_8973886_8974601	0.526316	tumor
EC_11	chr1_8973886_8974601	0.347826	tumor
EC_17	chr1_8973886_8974601	0.55	tumor
EC_21	chr1_8973886_8974601	0.441176	tumor
EC_24	chr1_8973886_8974601	0.4375	tumor
EC_25	chr1_8973886_8974601	0.482759	tumor
EC_26	chr1_8973886_8974601	0.307692	tumor
EC_36	chr1_8973886_8974601	0.235294	tumor
EC_37	chr1_8973886_8974601	0.3	tumor
EC_38	chr1_8973886_8974601	0.684211	tumor
EC_39	chr1_8973886_8974601	0.409091	tumor
EC_40	chr1_8973886_8974601	0.333333	tumor
EC_43	chr1_8973886_8974601	0.36	tumor
EC_45	chr1_8973886_8974601	0.391304	tumor
EC_47	chr1_8973886_8974601	0.416667	tumor
EC_48	chr1_8973886_8974601	0.291667	tumor
EC_50	chr1_8973886_8974601	0.269231	tumor
EA013	chr1_8973886_8974601	0.357143	tumor
EA014	chr1_8973886_8974601	0.37037	tumor
EA015	chr1_8973886_8974601	0.454545	tumor
EA017	chr1_8973886_8974601	0.266667	tumor
EA018	chr1_8973886_8974601	0.291667	tumor
EA019	chr1_8973886_8974601	0.307692	tumor
EA020	chr1_8973886_8974601	0.333333	tumor
EA022	chr1_8973886_8974601	0.484848	tumor
EA023	chr1_8973886_8974601	0.272727	tumor
EA025	chr1_8973886_8974601	0.347826	tumor
EA026	chr1_8973886_8974601	0.4	tumor
EA027	chr1_8973886_8974601	0.407407	tumor
EA031	chr1_8973886_8974601	0.37037	tumor
EA032	chr1_8973886_8974601	0.384615	tumor
EA034	chr1_8973886_8974601	0.44	tumor
EA043	chr1_8973886_8974601	0.4	tumor
EA047	chr1_8973886_8974601	0.315789	tumor
EA048	chr1_8973886_8974601	0.333333	tumor
EA049	chr1_8973886_8974601	0.3125	tumor
EA050	chr1_8973886_8974601	0.517241	tumor
EA053	chr1_8973886_8974601	0.37931	tumor
EA055	chr1_8973886_8974601	0.214286	tumor
EA056	chr1_8973886_8974601	0.4	tumor
EA057	chr1_8973886_8974601	0.481481	tumor
EA058	chr1_8973886_8974601	0.333333	tumor
EA063	chr1_8973886_8974601	0.391304	tumor
EA068	chr1_8973886_8974601	0.25	tumor
EA071	chr1_8973886_8974601	0.37931	tumor
EA072	chr1_8973886_8974601	0.409091	tumor
EA074	chr1_8973886_8974601	0.458333	tumor
EA077	chr1_8973886_8974601	0.36	tumor
EA081	chr1_8973886_8974601	0.347826	tumor
EA082	chr1_8973886_8974601	0.266667	tumor
EA087	chr1_8973886_8974601	0.214286	tumor
EA091	chr1_8973886_8974601	0.32	tumor
EA093	chr1_8973886_8974601	0.354839	tumor
EA098	chr1_8973886_8974601	0.34375	tumor
EA099	chr1_8973886_8974601	0.24	tumor
EC_51	chr1_8973886_8974601	0.428571	tumor
EC_52	chr1_8973886_8974601	0.538462	tumor
EC_53	chr1_8973886_8974601	0.227273	tumor
EC_54	chr1_8973886_8974601	0.529412	tumor
EC_55	chr1_8973886_8974601	0.24	tumor
EA005	chr1_8973886_8974601	0.289474	tumor
EA006	chr1_8973886_8974601	0.310345	tumor
EA008	chr1_8973886_8974601	0.5	tumor
EA009	chr1_8973886_8974601	0.314286	tumor
EA010	chr1_8973886_8974601	0.257143	tumor
EA011	chr1_8973886_8974601	0.259259	tumor
EA012	chr1_8973886_8974601	0.4	tumor
EA016	chr1_8973886_8974601	0.340909	tumor
EA039	chr1_8973886_8974601	0.46875	tumor
EA044	chr1_8973886_8974601	0.365854	tumor
EA051	chr1_8973886_8974601	0.451613	tumor
EA064	chr1_8973886_8974601	0.419355	tumor
EA065	chr1_8973886_8974601	0.310345	tumor
EA066	chr1_8973886_8974601	0.458333	tumor
EA079	chr1_8973886_8974601	0.210526	tumor
EA080	chr1_8973886_8974601	0.25	tumor
EA083	chr1_8973886_8974601	0.470588	tumor
EA088	chr1_8973886_8974601	0.333333	tumor
EA089	chr1_8973886_8974601	0.285714	tumor
EA094	chr1_8973886_8974601	0.346154	tumor
EA097	chr1_8973886_8974601	0.190476	tumor
EA101	chr1_8973886_8974601	0.5	tumor
EA104	chr1_8973886_8974601	0.296296	tumor
EA105	chr1_8973886_8974601	0.346154	tumor
EA107	chr1_8973886_8974601	0.285714	tumor
EA111	chr1_8973886_8974601	0.32	tumor
EA118	chr1_8973886_8974601	0.307692	tumor
EA126	chr1_8973886_8974601	0.318182	tumor
EA128	chr1_8973886_8974601	0.285714	tumor
EA132	chr1_8973886_8974601	0.466667	tumor
EA133	chr1_8973886_8974601	0.642857	tumor
EA135	chr1_8973886_8974601	0.294118	tumor
EA136	chr1_8973886_8974601	0.541667	tumor
EA153	chr1_8973886_8974601	0.533333	tumor
EA110	chr1_8973886_8974601	0.294118	tumor
EA115	chr1_8973886_8974601	0.266667	tumor
EA116	chr1_8973886_8974601	0.3	tumor
EA120	chr1_8973886_8974601	0.5	tumor
EA123	chr1_8973886_8974601	0.227273	tumor
EA144	chr1_8973886_8974601	0.142857	tumor
EA145	chr1_8973886_8974601	0.473684	tumor
EA112	chr1_8973886_8974601	0.266667	tumor
EA114	chr1_8973886_8974601	0.227273	tumor
EA141	chr1_8973886_8974601	0.4	tumor
EA152	chr1_8973886_8974601	0.296296	tumor
EC_5	chr1_8973886_8974601	0.35	tumor
EC_10	chr1_8973886_8974601	0.45	tumor
EC_13	chr1_8973886_8974601	0.181818	tumor
EC_14	chr1_8973886_8974601	0.2	tumor
EC_20	chr1_8973886_8974601	0.230769	tumor
EC_22	chr1_8973886_8974601	0.307692	tumor
EC_23	chr1_8973886_8974601	0.62963	tumor
EC_27	chr1_8973886_8974601	0.5	tumor
EC_29	chr1_8973886_8974601	0.307692	tumor
EC_30	chr1_8973886_8974601	0.125	tumor
EC_33	chr1_8973886_8974601	0.5	tumor
EC_63	chr1_8973886_8974601	0.461538	tumor
EC_64	chr1_8973886_8974601	0.526316	tumor
EC_65	chr1_8973886_8974601	0.473684	tumor
EC_67	chr1_8973886_8974601	0.454545	tumor
EC_73	chr1_8973886_8974601	0.5	tumor
EC_74	chr1_8973886_8974601	0.294118	tumor
EC_75	chr1_8973886_8974601	0.481481	tumor
EC_70	chr1_8973886_8974601	0.4	tumor
EC_12	chr1_8973886_8974601	0.5	tumor
EC_18	chr1_8973886_8974601	0.555556	tumor
EC_19	chr1_8973886_8974601	0.129032	tumor
EC_31	chr1_8973886_8974601	0.444444	tumor
EC_34	chr1_8973886_8974601	0.5	tumor
EC_35	chr1_8973886_8974601	0.263158	tumor
EC_16	chr1_8973886_8974601	0.387097	tumor
EC_56	chr1_8973886_8974601	0.333333	tumor
EC_57	chr1_8973886_8974601	0.44	tumor
EC_58	chr1_8973886_8974601	0.3125	tumor
EC_60	chr1_8973886_8974601	0.37037	tumor
EC_62	chr1_8973886_8974601	0.291667	tumor
EC_66	chr1_8973886_8974601	0.458333	tumor
EC_68	chr1_8973886_8974601	0.411765	tumor
EC_69	chr1_8973886_8974601	0.333333	tumor
EC_71	chr1_8973886_8974601	0.384615	tumor
EC_77	chr1_8973886_8974601	0.555556	tumor
EA125	chr1_8973886_8974601	0.5	tumor
EA138	chr1_8973886_8974601	0.25	tumor
EA147	chr1_8973886_8974601	0.315789	tumor
EA150	chr1_8973886_8974601	0.3	tumor
10FLX	chr1_8973886_8974601	0.409091	normal
11CZH	chr1_8973886_8974601	0.461538	normal
14LH	chr1_8973886_8974601	0.304348	normal
15LHR	chr1_8973886_8974601	0.333333	normal
16JLJ	chr1_8973886_8974601	0.28125	normal
18CCY	chr1_8973886_8974601	0.3	normal
19KZT	chr1_8973886_8974601	0.416667	normal
20ZJY	chr1_8973886_8974601	0.24	normal
21ZJF	chr1_8973886_8974601	0.40625	normal
22WJY	chr1_8973886_8974601	0.294118	normal
24JYQ	chr1_8973886_8974601	0.46875	normal
28PBJ	chr1_8973886_8974601	0.428571	normal
29ZJ	chr1_8973886_8974601	0.285714	normal
2GAJ	chr1_8973886_8974601	0.363636	normal
31CFC	chr1_8973886_8974601	0.272727	normal
37LXP	chr1_8973886_8974601	0.4	normal
38ZJH	chr1_8973886_8974601	0.375	normal
39ZRH	chr1_8973886_8974601	0.3125	normal
3HYS	chr1_8973886_8974601	0.2	normal
42CXD	chr1_8973886_8974601	0.351351	normal
45DZ	chr1_8973886_8974601	0.36	normal
46ZDF	chr1_8973886_8974601	0.411765	normal
47ZJL	chr1_8973886_8974601	0.266667	normal
48LCH	chr1_8973886_8974601	0.290323	normal
4YJL	chr1_8973886_8974601	0.3	normal
5YL	chr1_8973886_8974601	0.333333	normal
6JSH	chr1_8973886_8974601	0.227273	normal
7ZHQ	chr1_8973886_8974601	0.464286	normal
9LSQ	chr1_8973886_8974601	0.322581	normal
N58	chr1_8973886_8974601	0.444444	normal
N65	chr1_8973886_8974601	0.21875	normal
N113	chr1_8973886_8974601	0.296296	normal
N120	chr1_8973886_8974601	0.315789	normal
N61	chr1_8973886_8974601	0.473684	normal
N63	chr1_8973886_8974601	0.333333	normal
N64	chr1_8973886_8974601	0.222222	normal
N71	chr1_8973886_8974601	0.263158	normal
N73	chr1_8973886_8974601	0.0769231	normal
N74	chr1_8973886_8974601	0.263158	normal
N75	chr1_8973886_8974601	0.305556	normal
N77	chr1_8973886_8974601	0.25	normal
N115	chr1_8973886_8974601	0.55	normal
N122	chr1_8973886_8974601	0.5	normal
N81	chr1_8973886_8974601	0.615385	normal
N91	chr1_8973886_8974601	0.368421	normal
N94	chr1_8973886_8974601	0.352941	normal
N99	chr1_8973886_8974601	0.318182	normal
N108	chr1_8973886_8974601	0.454545	normal
N124	chr1_8973886_8974601	0.391304	normal
N128	chr1_8973886_8974601	0.4	normal
N132	chr1_8973886_8974601	0.166667	normal
N134	chr1_8973886_8974601	0.4	normal
N137	chr1_8973886_8974601	0.210526	normal
N138	chr1_8973886_8974601	0.318182	normal
N139	chr1_8973886_8974601	0.25	normal
N142	chr1_8973886_8974601	0.272727	normal
N146	chr1_8973886_8974601	0.333333	normal
N151	chr1_8973886_8974601	0.25	normal
N152	chr1_8973886_8974601	0.466667	normal
N159	chr1_8973886_8974601	0.230769	normal
N175	chr1_8973886_8974601	0.294118	normal
N176	chr1_8973886_8974601	0.318182	normal
HAR38	chr1_8973886_8974601	0.205882	normal
HAR49	chr1_8973886_8974601	0.434783	normal
BCA0949	chr1_8973886_8974601	0.405405	normal
BCA1069	chr1_8973886_8974601	0.297297	normal
BCA1156	chr1_8973886_8974601	0.37037	normal
HC03	chr1_8973886_8974601	0.238806	normal
HC17	chr1_8973886_8974601	0.25	normal
HC26	chr1_8973886_8974601	0.243243	normal
HC65	chr1_8973886_8974601	0.34375	normal
HC68	chr1_8973886_8974601	0.230769	normal
HB03	chr1_8973886_8974601	0.325581	normal
HB04	chr1_8973886_8974601	0.27027	normal
HB07	chr1_8973886_8974601	0.4	normal
HB09	chr1_8973886_8974601	0.25	normal
HB12	chr1_8973886_8974601	0.448276	normal
HB18	chr1_8973886_8974601	0.181818	normal
HB22	chr1_8973886_8974601	0.192308	normal
HB24	chr1_8973886_8974601	0.371429	normal
HB25	chr1_8973886_8974601	0.285714	normal
HB26	chr1_8973886_8974601	0.46875	normal
HB27	chr1_8973886_8974601	0.414634	normal
HB30	chr1_8973886_8974601	0.380952	normal
HB31	chr1_8973886_8974601	0.153846	normal
HB33	chr1_8973886_8974601	0.323529	normal
HB34	chr1_8973886_8974601	0.307692	normal
HB38	chr1_8973886_8974601	0.411765	normal
HB45	chr1_8973886_8974601	0.2	normal
HB49	chr1_8973886_8974601	0.342857	normal
HB52	chr1_8973886_8974601	0.535714	normal
HB53	chr1_8973886_8974601	0.210526	normal
HB54	chr1_8973886_8974601	0.291667	normal
HB56	chr1_8973886_8974601	0.242424	normal
HC75	chr1_8973886_8974601	0.25641	normal
N157	chr1_8973886_8974601	0.333333	normal
N158	chr1_8973886_8974601	0.461538	normal
N160	chr1_8973886_8974601	0.5	normal
N161	chr1_8973886_8974601	0.333333	normal
N162	chr1_8973886_8974601	0.1875	normal
N163	chr1_8973886_8974601	0.181818	normal
N165	chr1_8973886_8974601	0.470588	normal
N166	chr1_8973886_8974601	0.315789	normal
N169	chr1_8973886_8974601	0.181818	normal
N170	chr1_8973886_8974601	0.2	normal
N171	chr1_8973886_8974601	0.235294	normal
N172	chr1_8973886_8974601	0.28	normal
N173	chr1_8973886_8974601	0.344828	normal
N174	chr1_8973886_8974601	0.388889	normal
N177	chr1_8973886_8974601	0.542857	normal
N178	chr1_8973886_8974601	0.178571	normal
N179	chr1_8973886_8974601	0.458333	normal
N180	chr1_8973886_8974601	0.3	normal
N181	chr1_8973886_8974601	0.333333	normal
N182	chr1_8973886_8974601	0.368421	normal
N183	chr1_8973886_8974601	0.28125	normal
N185	chr1_8973886_8974601	0.388889	normal
N186	chr1_8973886_8974601	0.266667	normal
N187	chr1_8973886_8974601	0.416667	normal
N189	chr1_8973886_8974601	0.4	normal
N190	chr1_8973886_8974601	0.363636	normal
N191	chr1_8973886_8974601	0.307692	normal
N192	chr1_8973886_8974601	0.35	normal
N193	chr1_8973886_8974601	0.357143	normal
N194	chr1_8973886_8974601	0.375	normal
N195	chr1_8973886_8974601	0.15	normal
N56	chr1_8973886_8974601	0.470588	normal
N67	chr1_8973886_8974601	0.375	normal
N80	chr1_8973886_8974601	0.347826	normal
N86	chr1_8973886_8974601	0.527778	normal
N111	chr1_8973886_8974601	0.37037	normal
N116	chr1_8973886_8974601	0.380952	normal
N123	chr1_8973886_8974601	0.375	normal
N125	chr1_8973886_8974601	0.173913	normal
N127	chr1_8973886_8974601	0.307692	normal
N129	chr1_8973886_8974601	0.551724	normal
N131	chr1_8973886_8974601	0.242424	normal
N133	chr1_8973886_8974601	0.333333	normal
N135	chr1_8973886_8974601	0.473684	normal
N140	chr1_8973886_8974601	0.407407	normal
N141	chr1_8973886_8974601	0.176471	normal
N143	chr1_8973886_8974601	0.235294	normal
N145	chr1_8973886_8974601	0.285714	normal
N149	chr1_8973886_8974601	0.4	normal
N150	chr1_8973886_8974601	0.5	normal
N154	chr1_8973886_8974601	0.176471	normal
N155	chr1_8973886_8974601	0.461538	normal
N156	chr1_8973886_8974601	0.190476	normal
N103	chr1_8973886_8974601	0.346154	normal
N104	chr1_8973886_8974601	0.428571	normal
EC_1	chr10_118594342_118594895	0.222222	tumor
EC_3	chr10_118594342_118594895	0.0740741	tumor
EC_6	chr10_118594342_118594895	0	tumor
EC_7	chr10_118594342_118594895	0.0571429	tumor
EC_8	chr10_118594342_118594895	0	tumor
EC_9	chr10_118594342_118594895	0	tumor
EC_11	chr10_118594342_118594895	0.222222	tumor
EC_17	chr10_118594342_118594895	0	tumor
EC_21	chr10_118594342_118594895	0.03125	tumor
EC_24	chr10_118594342_118594895	0.03125	tumor
EC_25	chr10_118594342_118594895	0	tumor
EC_26	chr10_118594342_118594895	0.0294118	tumor
EC_36	chr10_118594342_118594895	0	tumor
EC_37	chr10_118594342_118594895	0	tumor
EC_38	chr10_118594342_118594895	0	tumor
EC_39	chr10_118594342_118594895	0	tumor
EC_40	chr10_118594342_118594895	0	tumor
EC_43	chr10_118594342_118594895	0	tumor
EC_45	chr10_118594342_118594895	0	tumor
EC_47	chr10_118594342_118594895	0	tumor
EC_48	chr10_118594342_118594895	0	tumor
EC_50	chr10_118594342_118594895	0	tumor
EA013	chr10_118594342_118594895	0	tumor
EA014	chr10_118594342_118594895	0.0952381	tumor
EA015	chr10_118594342_118594895	0	tumor
EA017	chr10_118594342_118594895	0	tumor
EA018	chr10_118594342_118594895	0	tumor
EA019	chr10_118594342_118594895	0	tumor
EA020	chr10_118594342_118594895	0	tumor
EA022	chr10_118594342_118594895	0	tumor
EA023	chr10_118594342_118594895	0	tumor
EA025	chr10_118594342_118594895	0	tumor
EA026	chr10_118594342_118594895	0	tumor
EA027	chr10_118594342_118594895	0	tumor
EA031	chr10_118594342_118594895	0.030303	tumor
EA032	chr10_118594342_118594895	0	tumor
EA034	chr10_118594342_118594895	0.0909091	tumor
EA043	chr10_118594342_118594895	0	tumor
EA047	chr10_118594342_118594895	0	tumor
EA048	chr10_118594342_118594895	0	tumor
EA049	chr10_118594342_118594895	0	tumor
EA050	chr10_118594342_118594895	0	tumor
EA053	chr10_118594342_118594895	0.0322581	tumor
EA055	chr10_118594342_118594895	0	tumor
EA056	chr10_118594342_118594895	0	tumor
EA057	chr10_118594342_118594895	0	tumor
EA058	chr10_118594342_118594895	0.0714286	tumor
EA063	chr10_118594342_118594895	0.111111	tumor
EA068	chr10_118594342_118594895	0	tumor
EA071	chr10_118594342_118594895	0.047619	tumor
EA072	chr10_118594342_118594895	0.125	tumor
EA074	chr10_118594342_118594895	0.05	tumor
EA077	chr10_118594342_118594895	0.0322581	tumor
EA081	chr10_118594342_118594895	0	tumor
EA082	chr10_118594342_118594895	0	tumor
EA087	chr10_118594342_118594895	0	tumor
EA091	chr10_118594342_118594895	0.0416667	tumor
EA093	chr10_118594342_118594895	0	tumor
EA098	chr10_118594342_118594895	0.0322581	tumor
EA099	chr10_118594342_118594895	0	tumor
EC_51	chr10_118594342_118594895	0	tumor
EC_52	chr10_118594342_118594895	0	tumor
EC_53	chr10_118594342_118594895	0	tumor
EC_54	chr10_118594342_118594895	0	tumor
EC_55	chr10_118594342_118594895	0	tumor
EA005	chr10_118594342_118594895	0	tumor
EA006	chr10_118594342_118594895	0	tumor
EA008	chr10_118594342_118594895	0.0555556	tumor
EA009	chr10_118594342_118594895	0	tumor
EA010	chr10_118594342_118594895	0	tumor
EA011	chr10_118594342_118594895	0.0416667	tumor
EA012	chr10_118594342_118594895	0.0588235	tumor
EA016	chr10_118594342_118594895	0	tumor
EA039	chr10_118594342_118594895	0	tumor
EA044	chr10_118594342_118594895	0	tumor
EA051	chr10_118594342_118594895	0	tumor
EA064	chr10_118594342_118594895	0	tumor
EA065	chr10_118594342_118594895	0.238095	tumor
EA066	chr10_118594342_118594895	0	tumor
EA079	chr10_118594342_118594895	0	tumor
EA080	chr10_118594342_118594895	0	tumor
EA083	chr10_118594342_118594895	0	tumor
EA088	chr10_118594342_118594895	0	tumor
EA089	chr10_118594342_118594895	0.0769231	tumor
EA094	chr10_118594342_118594895	0	tumor
EA097	chr10_118594342_118594895	0	tumor
EA101	chr10_118594342_118594895	0	tumor
EA104	chr10_118594342_118594895	0.142857	tumor
EA105	chr10_118594342_118594895	0	tumor
EA107	chr10_118594342_118594895	0	tumor
EA111	chr10_118594342_118594895	0	tumor
EA118	chr10_118594342_118594895	0	tumor
EA126	chr10_118594342_118594895	0	tumor
EA128	chr10_118594342_118594895	0	tumor
EA132	chr10_118594342_118594895	0	tumor
EA133	chr10_118594342_118594895	0	tumor
EA135	chr10_118594342_118594895	0	tumor
EA136	chr10_118594342_118594895	0	tumor
EA153	chr10_118594342_118594895	0	tumor
EA110	chr10_118594342_118594895	0	tumor
EA115	chr10_118594342_118594895	0.0769231	tumor
EA116	chr10_118594342_118594895	0.166667	tumor
EA120	chr10_118594342_118594895	0	tumor
EA123	chr10_118594342_118594895	0	tumor
EA144	chr10_118594342_118594895	0.142857	tumor
EA145	chr10_118594342_118594895	0	tumor
EA112	chr10_118594342_118594895	0	tumor
EA114	chr10_118594342_118594895	0	tumor
EA141	chr10_118594342_118594895	0	tumor
EA152	chr10_118594342_118594895	0	tumor
EC_5	chr10_118594342_118594895	0	tumor
EC_10	chr10_118594342_118594895	0.0526316	tumor
EC_13	chr10_118594342_118594895	0	tumor
EC_14	chr10_118594342_118594895	0.166667	tumor
EC_20	chr10_118594342_118594895	0.125	tumor
EC_22	chr10_118594342_118594895	0	tumor
EC_23	chr10_118594342_118594895	0	tumor
EC_27	chr10_118594342_118594895	0.111111	tumor
EC_29	chr10_118594342_118594895	0.142857	tumor
EC_30	chr10_118594342_118594895	0.333333	tumor
EC_33	chr10_118594342_118594895	0.142857	tumor
EC_63	chr10_118594342_118594895	0	tumor
EC_64	chr10_118594342_118594895	0	tumor
EC_65	chr10_118594342_118594895	0	tumor
EC_67	chr10_118594342_118594895	0	tumor
EC_73	chr10_118594342_118594895	0.2	tumor
EC_74	chr10_118594342_118594895	0.2	tumor
EC_75	chr10_118594342_118594895	0	tumor
EC_70	chr10_118594342_118594895	0	tumor
EC_12	chr10_118594342_118594895	0	tumor
EC_18	chr10_118594342_118594895	0	tumor
EC_19	chr10_118594342_118594895	0.0625	tumor
EC_31	chr10_118594342_118594895	0	tumor
EC_34	chr10_118594342_118594895	0.111111	tumor
EC_35	chr10_118594342_118594895	0	tumor
EC_16	chr10_118594342_118594895	0.0909091	tumor
EC_56	chr10_118594342_118594895	0	tumor
EC_57	chr10_118594342_118594895	0.333333	tumor
EC_58	chr10_118594342_118594895	0	tumor
EC_60	chr10_118594342_118594895	0	tumor
EC_62	chr10_118594342_118594895	0	tumor
EC_66	chr10_118594342_118594895	0.333333	tumor
EC_68	chr10_118594342_118594895	0	tumor
EC_69	chr10_118594342_118594895	0.125	tumor
EC_71	chr10_118594342_118594895	0	tumor
EC_77	chr10_118594342_118594895	0.125	tumor
EA125	chr10_118594342_118594895	0	tumor
EA138	chr10_118594342_118594895	0	tumor
EA147	chr10_118594342_118594895	0	tumor
EA150	chr10_118594342_118594895	0.2	tumor
10FLX	chr10_118594342_118594895	0	normal
11CZH	chr10_118594342_118594895	0.0454545	normal
14LH	chr10_118594342_118594895	0	normal
15LHR	chr10_118594342_118594895	0	normal
16JLJ	chr10_118594342_118594895	0.0357143	normal
18CCY	chr10_118594342_118594895	0	normal
19KZT	chr10_118594342_118594895	0	normal
20ZJY	chr10_118594342_118594895	0	normal
21ZJF	chr10_118594342_118594895	0.0294118	normal
22WJY	chr10_118594342_118594895	0.0333333	normal
24JYQ	chr10_118594342_118594895	0.0294118	normal
28PBJ	chr10_118594342_118594895	0	normal
29ZJ	chr10_118594342_118594895	0	normal
2GAJ	chr10_118594342_118594895	0	normal
31CFC	chr10_118594342_118594895	0.0227273	normal
37LXP	chr10_118594342_118594895	0	normal
38ZJH	chr10_118594342_118594895	0	normal
39ZRH	chr10_118594342_118594895	0.025641	normal
3HYS	chr10_118594342_118594895	0	normal
42CXD	chr10_118594342_118594895	0	normal
45DZ	chr10_118594342_118594895	0	normal
46ZDF	chr10_118594342_118594895	0.025641	normal
47ZJL	chr10_118594342_118594895	0	normal
48LCH	chr10_118594342_118594895	0	normal
4YJL	chr10_118594342_118594895	0.0454545	normal
5YL	chr10_118594342_118594895	0	normal
6JSH	chr10_118594342_118594895	0	normal
7ZHQ	chr10_118594342_118594895	0	normal
9LSQ	chr10_118594342_118594895	0	normal
N58	chr10_118594342_118594895	0	normal
N65	chr10_118594342_118594895	0	normal
N113	chr10_118594342_118594895	0	normal
N120	chr10_118594342_118594895	0.0555556	normal
N61	chr10_118594342_118594895	0	normal
N63	chr10_118594342_118594895	0	normal
N64	chr10_118594342_118594895	0	normal
N71	chr10_118594342_118594895	0	normal
N73	chr10_118594342_118594895	0.2	normal
N74	chr10_118594342_118594895	0	normal
N75	chr10_118594342_118594895	0.125	normal
N77	chr10_118594342_118594895	0	normal
N115	chr10_118594342_118594895	0.111111	normal
N122	chr10_118594342_118594895	0	normal
N81	chr10_118594342_118594895	0	normal
N91	chr10_118594342_118594895	0	normal
N94	chr10_118594342_118594895	0	normal
N99	chr10_118594342_118594895	0	normal
N108	chr10_118594342_118594895	0	normal
N124	chr10_118594342_118594895	0.166667	normal
N128	chr10_118594342_118594895	0	normal
N132	chr10_118594342_118594895	0	normal
N134	chr10_118594342_118594895	0	normal
N137	chr10_118594342_118594895	0	normal
N138	chr10_118594342_118594895	0.2	normal
N139	chr10_118594342_118594895	0	normal
N142	chr10_118594342_118594895	0.2	normal
N146	chr10_118594342_118594895	0	normal
N151	chr10_118594342_118594895	0	normal
N152	chr10_118594342_118594895	0	normal
N159	chr10_118594342_118594895	0	normal
N175	chr10_118594342_118594895	0	normal
N176	chr10_118594342_118594895	0.142857	normal
HAR38	chr10_118594342_118594895	0.030303	normal
HAR49	chr10_118594342_118594895	0	normal
BCA0949	chr10_118594342_118594895	0.0833333	normal
BCA1069	chr10_118594342_118594895	0	normal
BCA1156	chr10_118594342_118594895	0.0909091	normal
HC03	chr10_118594342_118594895	0	normal
HC17	chr10_118594342_118594895	0.166667	normal
HC26	chr10_118594342_118594895	0	normal
HC65	chr10_118594342_118594895	0	normal
HC68	chr10_118594342_118594895	0	normal
HB03	chr10_118594342_118594895	0	normal
HB04	chr10_118594342_118594895	0	normal
HB07	chr10_118594342_118594895	0	normal
HB09	chr10_118594342_118594895	0	normal
HB12	chr10_118594342_118594895	0	normal
HB18	chr10_118594342_118594895	0	normal
HB22	chr10_118594342_118594895	0	normal
HB24	chr10_118594342_118594895	0.0555556	normal
HB25	chr10_118594342_118594895	0	normal
HB26	chr10_118594342_118594895	0	normal
HB27	chr10_118594342_118594895	0	normal
HB30	chr10_118594342_118594895	0	normal
HB31	chr10_118594342_118594895	0	normal
HB33	chr10_118594342_118594895	0	normal
HB34	chr10_118594342_118594895	0	normal
HB38	chr10_118594342_118594895	0.04	normal
HB45	chr10_118594342_118594895	0	normal
HB49	chr10_118594342_118594895	0.037037	normal
HB52	chr10_118594342_118594895	0	normal
HB53	chr10_118594342_118594895	0	normal
HB54	chr10_118594342_118594895	0	normal
HB56	chr10_118594342_118594895	0	normal
HC75	chr10_118594342_118594895	0	normal
N157	chr10_118594342_118594895	0	normal
N158	chr10_118594342_118594895	0	normal
N160	chr10_118594342_118594895	0	normal
N161	chr10_118594342_118594895	0.142857	normal
N162	chr10_118594342_118594895	0	normal
N163	chr10_118594342_118594895	0	normal
N165	chr10_118594342_118594895	0	normal
N166	chr10_118594342_118594895	0	normal
N169	chr10_118594342_118594895	0	normal
N170	chr10_118594342_118594895	0	normal
N171	chr10_118594342_118594895	0.166667	normal
N172	chr10_118594342_118594895	0	normal
N173	chr10_118594342_118594895	0	normal
N174	chr10_118594342_118594895	0	normal
N177	chr10_118594342_118594895	0	normal
N178	chr10_118594342_118594895	0.333333	normal
N179	chr10_118594342_118594895	0	normal
N180	chr10_118594342_118594895	0	normal
N181	chr10_118594342_118594895	0.166667	normal
N182	chr10_118594342_118594895	0	normal
N183	chr10_118594342_118594895	0	normal
N185	chr10_118594342_118594895	0	normal
N186	chr10_118594342_118594895	0	normal
N187	chr10_118594342_118594895	0	normal
N189	chr10_118594342_118594895	0	normal
N190	chr10_118594342_118594895	0	normal
N191	chr10_118594342_118594895	0	normal
N192	chr10_118594342_118594895	0.5	normal
N193	chr10_118594342_118594895	0	normal
N194	chr10_118594342_118594895	0	normal
N195	chr10_118594342_118594895	0	normal
N56	chr10_118594342_118594895	0	normal
N67	chr10_118594342_118594895	0	normal
N80	chr10_118594342_118594895	0	normal
N86	chr10_118594342_118594895	0	normal
N111	chr10_118594342_118594895	0	normal
N116	chr10_118594342_118594895	0	normal
N123	chr10_118594342_118594895	0	normal
N125	chr10_118594342_118594895	0	normal
N127	chr10_118594342_118594895	0	normal
N129	chr10_118594342_118594895	0	normal
N131	chr10_118594342_118594895	0	normal
N133	chr10_118594342_118594895	0	normal
N135	chr10_118594342_118594895	0.2	normal
N140	chr10_118594342_118594895	0	normal
N141	chr10_118594342_118594895	0	normal
N143	chr10_118594342_118594895	0	normal
N145	chr10_118594342_118594895	0	normal
N149	chr10_118594342_118594895	0	normal
N150	chr10_118594342_118594895	0	normal
N154	chr10_118594342_118594895	0	normal
N155	chr10_118594342_118594895	0	normal
N156	chr10_118594342_118594895	0	normal
N103	chr10_118594342_118594895	0	normal
N104	chr10_118594342_118594895	0	normal
EC_1	chr10_29617838_29618345	0.666667	tumor
EC_3	chr10_29617838_29618345	0.727273	tumor
EC_6	chr10_29617838_29618345	0.56	tumor
EC_7	chr10_29617838_29618345	0.68	tumor
EC_8	chr10_29617838_29618345	0.515152	tumor
EC_9	chr10_29617838_29618345	0.73913	tumor
EC_11	chr10_29617838_29618345	0.666667	tumor
EC_17	chr10_29617838_29618345	0.764706	tumor
EC_21	chr10_29617838_29618345	0.634146	tumor
EC_24	chr10_29617838_29618345	0.756757	tumor
EC_25	chr10_29617838_29618345	0.8	tumor
EC_26	chr10_29617838_29618345	0.636364	tumor
EC_36	chr10_29617838_29618345	0.583333	tumor
EC_37	chr10_29617838_29618345	0.588235	tumor
EC_38	chr10_29617838_29618345	0.806452	tumor
EC_39	chr10_29617838_29618345	0.6	tumor
EC_40	chr10_29617838_29618345	0.59375	tumor
EC_43	chr10_29617838_29618345	0.411765	tumor
EC_45	chr10_29617838_29618345	0.529412	tumor
EC_47	chr10_29617838_29618345	0.675676	tumor
EC_48	chr10_29617838_29618345	0.833333	tumor
EC_50	chr10_29617838_29618345	0.621622	tumor
EA013	chr10_29617838_29618345	0.73913	tumor
EA014	chr10_29617838_29618345	0.592593	tumor
EA015	chr10_29617838_29618345	0.647059	tumor
EA017	chr10_29617838_29618345	0.5	tumor
EA018	chr10_29617838_29618345	0.642857	tumor
EA019	chr10_29617838_29618345	0.604651	tumor
EA020	chr10_29617838_29618345	0.6	tumor
EA022	chr10_29617838_29618345	0.62069	tumor
EA023	chr10_29617838_29618345	0.677419	tumor
EA025	chr10_29617838_29618345	0.6	tumor
EA026	chr10_29617838_29618345	0.65625	tumor
EA027	chr10_29617838_29618345	0.571429	tumor
EA031	chr10_29617838_29618345	0.777778	tumor
EA032	chr10_29617838_29618345	0.666667	tumor
EA034	chr10_29617838_29618345	0.72	tumor
EA043	chr10_29617838_29618345	0.52381	tumor
EA047	chr10_29617838_29618345	0.558824	tumor
EA048	chr10_29617838_29618345	0.809524	tumor
EA049	chr10_29617838_29618345	0.615385	tumor
EA050	chr10_29617838_29618345	0.954545	tumor
EA053	chr10_29617838_29618345	0.708333	tumor
EA055	chr10_29617838_29618345	0.666667	tumor
EA056	chr10_29617838_29618345	0.809524	tumor
EA057	chr10_29617838_29618345	0.518519	tumor
EA058	chr10_29617838_29618345	0.826087	tumor
EA063	chr10_29617838_29618345	0.814815	tumor
EA068	chr10_29617838_29618345	0.333333	tumor
EA071	chr10_29617838_29618345	0.666667	tumor
EA072	chr10_29617838_29618345	0.64	tumor
EA074	chr10_29617838_29618345	0.666667	tumor
EA077	chr10_29617838_29618345	0.5	tumor
EA081	chr10_29617838_29618345	0.727273	tumor
EA082	chr10_29617838_29618345	0.8	tumor
EA087	chr10_29617838_29618345	0.5	tumor
EA091	chr10_29617838_29618345	0.684211	tumor
EA093	chr10_29617838_29618345	0.52381	tumor
EA098	chr10_29617838_29618345	0.545455	tumor
EA099	chr10_29617838_29618345	0.842105	tumor
EC_51	chr10_29617838_29618345	0.736842	tumor
EC_52	chr10_29617838_29618345	0.782609	tumor
EC_53	chr10_29617838_29618345	0.619048	tumor
EC_54	chr10_29617838_29618345	0.655172	tumor
EC_55	chr10_29617838_29618345	0.818182	tumor
EA005	chr10_29617838_29618345	0.459459	tumor
EA006	chr10_29617838_29618345	0.75	tumor
EA008	chr10_29617838_29618345	0.6	tumor
EA009	chr10_29617838_29618345	0.461538	tumor
EA010	chr10_29617838_29618345	0.529412	tumor
EA011	chr10_29617838_29618345	0.666667	tumor
EA012	chr10_29617838_29618345	0.694444	tumor
EA016	chr10_29617838_29618345	0.606061	tumor
EA039	chr10_29617838_29618345	0.634146	tumor
EA044	chr10_29617838_29618345	0.52	tumor
EA051	chr10_29617838_29618345	0.666667	tumor
EA064	chr10_29617838_29618345	0.518519	tumor
EA065	chr10_29617838_29618345	0.55	tumor
EA066	chr10_29617838_29618345	0.545455	tumor
EA079	chr10_29617838_29618345	0.615385	tumor
EA080	chr10_29617838_29618345	0.5	tumor
EA083	chr10_29617838_29618345	0.458333	tumor
EA088	chr10_29617838_29618345	0.4	tumor
EA089	chr10_29617838_29618345	0.589744	tumor
EA094	chr10_29617838_29618345	0.818182	tumor
EA097	chr10_29617838_29618345	0.625	tumor
EA101	chr10_29617838_29618345	0.645161	tumor
EA104	chr10_29617838_29618345	0.444444	tumor
EA105	chr10_29617838_29618345	0.695652	tumor
EA107	chr10_29617838_29618345	0.75	tumor
EA111	chr10_29617838_29618345	0.444444	tumor
EA118	chr10_29617838_29618345	0.535714	tumor
EA126	chr10_29617838_29618345	0.5	tumor
EA128	chr10_29617838_29618345	0.705882	tumor
EA132	chr10_29617838_29618345	0.727273	tumor
EA133	chr10_29617838_29618345	0.59375	tumor
EA135	chr10_29617838_29618345	0.75	tumor
EA136	chr10_29617838_29618345	0.655172	tumor
EA153	chr10_29617838_29618345	0.894737	tumor
EA110	chr10_29617838_29618345	0.6	tumor
EA115	chr10_29617838_29618345	0.576923	tumor
EA116	chr10_29617838_29618345	0.689655	tumor
EA120	chr10_29617838_29618345	0.809524	tumor
EA123	chr10_29617838_29618345	0.484848	tumor
EA144	chr10_29617838_29618345	0.653846	tumor
EA145	chr10_29617838_29618345	0.714286	tumor
EA112	chr10_29617838_29618345	0.645161	tumor
EA114	chr10_29617838_29618345	0.458333	tumor
EA141	chr10_29617838_29618345	0.74359	tumor
EA152	chr10_29617838_29618345	0.71875	tumor
EC_5	chr10_29617838_29618345	0.695652	tumor
EC_10	chr10_29617838_29618345	0.692308	tumor
EC_13	chr10_29617838_29618345	0.714286	tumor
EC_14	chr10_29617838_29618345	0.615385	tumor
EC_20	chr10_29617838_29618345	0.65	tumor
EC_22	chr10_29617838_29618345	0.84	tumor
EC_23	chr10_29617838_29618345	0.71875	tumor
EC_27	chr10_29617838_29618345	0.318182	tumor
EC_29	chr10_29617838_29618345	0.571429	tumor
EC_30	chr10_29617838_29618345	0.5	tumor
EC_33	chr10_29617838_29618345	0.588235	tumor
EC_63	chr10_29617838_29618345	0.809524	tumor
EC_64	chr10_29617838_29618345	0.827586	tumor
EC_65	chr10_29617838_29618345	0.6	tumor
EC_67	chr10_29617838_29618345	0.909091	tumor
EC_73	chr10_29617838_29618345	0.714286	tumor
EC_74	chr10_29617838_29618345	0.588235	tumor
EC_75	chr10_29617838_29618345	0.695652	tumor
EC_70	chr10_29617838_29618345	0.823529	tumor
EC_12	chr10_29617838_29618345	0.777778	tumor
EC_18	chr10_29617838_29618345	0.636364	tumor
EC_19	chr10_29617838_29618345	0.71875	tumor
EC_31	chr10_29617838_29618345	0.78125	tumor
EC_34	chr10_29617838_29618345	0.5	tumor
EC_35	chr10_29617838_29618345	0.692308	tumor
EC_16	chr10_29617838_29618345	0.666667	tumor
EC_56	chr10_29617838_29618345	0.612903	tumor
EC_57	chr10_29617838_29618345	0.8	tumor
EC_58	chr10_29617838_29618345	0.736842	tumor
EC_60	chr10_29617838_29618345	0.625	tumor
EC_62	chr10_29617838_29618345	0.575758	tumor
EC_66	chr10_29617838_29618345	0.645161	tumor
EC_68	chr10_29617838_29618345	0.697674	tumor
EC_69	chr10_29617838_29618345	0.428571	tumor
EC_71	chr10_29617838_29618345	0.733333	tumor
EC_77	chr10_29617838_29618345	0.636364	tumor
EA125	chr10_29617838_29618345	0.526316	tumor
EA138	chr10_29617838_29618345	0.625	tumor
EA147	chr10_29617838_29618345	0.517241	tumor
EA150	chr10_29617838_29618345	0.758621	tumor
10FLX	chr10_29617838_29618345	0.758621	normal
11CZH	chr10_29617838_29618345	0.6	normal
14LH	chr10_29617838_29618345	0.478261	normal
15LHR	chr10_29617838_29618345	0.605263	normal
16JLJ	chr10_29617838_29618345	0.478261	normal
18CCY	chr10_29617838_29618345	0.657895	normal
19KZT	chr10_29617838_29618345	0.826087	normal
20ZJY	chr10_29617838_29618345	0.517241	normal
21ZJF	chr10_29617838_29618345	0.705882	normal
22WJY	chr10_29617838_29618345	0.545455	normal
24JYQ	chr10_29617838_29618345	0.605263	normal
28PBJ	chr10_29617838_29618345	0.64	normal
29ZJ	chr10_29617838_29618345	0.592593	normal
2GAJ	chr10_29617838_29618345	0.592593	normal
31CFC	chr10_29617838_29618345	0.735294	normal
37LXP	chr10_29617838_29618345	0.777778	normal
38ZJH	chr10_29617838_29618345	0.583333	normal
39ZRH	chr10_29617838_29618345	0.694444	normal
3HYS	chr10_29617838_29618345	0.540541	normal
42CXD	chr10_29617838_29618345	0.5	normal
45DZ	chr10_29617838_29618345	0.710526	normal
46ZDF	chr10_29617838_29618345	0.486486	normal
47ZJL	chr10_29617838_29618345	0.454545	normal
48LCH	chr10_29617838_29618345	0.666667	normal
4YJL	chr10_29617838_29618345	0.65	normal
5YL	chr10_29617838_29618345	0.714286	normal
6JSH	chr10_29617838_29618345	0.590909	normal
7ZHQ	chr10_29617838_29618345	0.533333	normal
9LSQ	chr10_29617838_29618345	0.708333	normal
N58	chr10_29617838_29618345	0.605263	normal
N65	chr10_29617838_29618345	0.730769	normal
N113	chr10_29617838_29618345	0.434783	normal
N120	chr10_29617838_29618345	0.47619	normal
N61	chr10_29617838_29618345	0.5	normal
N63	chr10_29617838_29618345	0.5	normal
N64	chr10_29617838_29618345	0.52381	normal
N71	chr10_29617838_29618345	0.56	normal
N73	chr10_29617838_29618345	0.590909	normal
N74	chr10_29617838_29618345	0.6	normal
N75	chr10_29617838_29618345	0.5	normal
N77	chr10_29617838_29618345	0.190476	normal
N115	chr10_29617838_29618345	0.548387	normal
N122	chr10_29617838_29618345	0.545455	normal
N81	chr10_29617838_29618345	0.684211	normal
N91	chr10_29617838_29618345	0.645161	normal
N94	chr10_29617838_29618345	0.685714	normal
N99	chr10_29617838_29618345	0.694444	normal
N108	chr10_29617838_29618345	0.619048	normal
[truncated: 13,002 more rows]
