# Supplementary material for: Multimodal analysis of cfDNA methylomes for early detecting esophageal squamous cell carcinoma and precancerous lesions
Source: Nat Commun. 2024 May 2;15:3700. doi: 10.1038/s41467-024-47886-1 (PMC11065998; doi:10.1038/s41467-024-47886-1)
Supplement: Supplementary file 7 — Source data [file 41467_2024_47886_MOESM7_ESM.zip › NCOMMS-23-54857A_Source data_Supplementary Figure 2.xlsx]

## Sheet: Supplementary Figure 2
Supplementary Figure 2
chr	start	end	001T	002T	003T	004T	006T	009T	010T	011T	012T	014T	015T	016T	017T	019T	020T	022T	023T	024T	026T	029T	030T	031T	032T	033T	036T	037T	039T	040T	041T	043T	044T	045T	046T	047T	048T	049T	050T	053T	054T	055T	056T	057T	060T	061T	062T	063T	067T
chr1	3092419	3093092	-0.063	-0.566	-0.609	-0.544	-0.483	-0.465	-0.279	-0.036	-0.125	-0.574	-0.23	-0.097	-0.096	-0.043	-0.083	-0.256	-0.148	-0.229	-0.262	-0.368	-0.432	-0.358	-0.148	-0.123	-0.1	-0.246	-0.232	-0.633	-0.339	-0.409	-0.644	-0.18	-0.075	-0.103	-0.452	-0.265	-0.305	-0.255	0.084	-0.035	-0.07	-0.018	0.122	-0.395	-0.074	-0.317	-0.15
chr1	3892598	3893141	0.494	0.216	0.076	0.174	-0.304	0.17	0.224	0.236	-0.122	0.213	0.281	0.281	-0.099	0.139	0.315	0.396	0.166	0.36	0.464	0.46	-0.004	0.26	0.13	0.35	0.583	0.056	0.343	0.338	0.363	0.318	0.244	0.346	0.397	0.125	0.477	0.035	0.571	0.091	0.132	0.379	-0.26	0.307	0.092	0.376	0.414	0.296	0.359
chr1	8973886	8974601	-0.174	-0.145	-0.55	-0.302	-0.402	-0.507	-0.399	-0.092	0.021	-0.359	-0.449	-0.369	0.064	-0.126	-0.181	-0.229	-0.26	-0.42	-0.585	-0.616	-0.507	-0.526	-0.053	-0.097	-0.464	-0.068	-0.429	-0.402	-0.499	-0.405	-0.633	-0.33	-0.287	-0.355	-0.495	-0.566	-0.334	-0.199	-0.436	-0.482	-0.259	-0.38	0.041	-0.517	-0.405	-0.48	-0.025
chr1	148317643	148318711	0.223	0.451	0.138	0.403	0.425	0.323	0.315	0.018	-0.022	0.292	0.263	0.158	0.059	0.135	0.046	0.215	0.08	0.371	0.643	0.342	0.075	0.337	0.268	0.121	0.193	-0.001	0.143	0.191	0.287	0.37	0.458	0.2	0.421	0.349	0.128	0.367	0.129	0.442	0.463	0.109	0.308	-0.048	0.206	-0.133	0.327	0.343	0.357
chr1	159490680	159491329	-0.105	-0.506	-0.431	-0.21	-0.253	-0.413	-0.387	0.024	0.035	-0.393	-0.318	-0.033	-0.024	0.021	0.087	-0.242	-0.216	-0.166	-0.127	-0.32	-0.236	-0.245	-0.072	-0.092	-0.182	-0.147	0.066	-0.309	-0.367	-0.318	-0.238	-0.158	-0.204	-0.25	-0.246	-0.178	-0.07	-0.274	-0.217	-0.126	-0.164	-0.07	-0.098	-0.534	-0.413	-0.24	-0.245
chr2	2103405	2103918	-0.208	-0.571	-0.537	-0.512	-0.368	-0.377	-0.288	0.011	-0.104	-0.65	-0.409	-0.24	-0.116	-0.123	-0.034	-0.421	-0.123	-0.24	-0.328	-0.485	-0.223	-0.478	-0.117	-0.1	-0.432	0.05	-0.154	-0.272	-0.377	-0.303	-0.43	-0.268	-0.138	-0.212	-0.462	-0.332	-0.388	0.002	-0.361	-0.224	-0.112	-0.03	-0.175	-0.462	-0.495	-0.543	-0.19
chr4	133150303	133152751	0.421	0.563	0.55	0.274	0.322	0.445	0.284	0.063	0.037	0.46	0.408	0.102	0.063	0.123	0.075	0.407	0.298	0.35	0.622	0.6	0.175	0.4	0.06	0.033	0.394	0.063	0.164	0.263	-0.018	0.533	0.517	0.307	0.459	0.524	0.061	0.567	0.298	0.507	0.29	0.118	0.024	0.072	0.162	0.475	0.401	0.577	0.452
chr4	170270875	170271434	-0.045	-0.01	-0.374	-0.452	-0.07	-0.429	-0.21	-0.016	-0.181	-0.53	-0.312	-0.216	-0.172	-0.052	-0.023	-0.306	-0.173	-0.244	-0.248	-0.421	-0.336	-0.184	-0.071	-0.058	-0.343	-0.05	-0.223	-0.404	-0.346	-0.311	-0.183	-0.226	-0.314	-0.219	-0.385	-0.076	-0.144	-0.225	-0.57	-0.312	-0.088	-0.131	0.002	-0.422	-0.611	-0.414	-0.347
chr5	3602157	3603127	0.534	0.663	0.781	0.285	0.528	0.456	0.1	0.015	0.145	0.406	0.395	0.187	0.142	0.259	0.155	0.408	0.39	0.558	0.534	0.479	0.383	0.25	0.232	0.045	0.516	0.308	0.281	0.487	0.429	0.636	-0.234	0.105	0.768	0.353	0.012	0.453	0.201	0.597	0.667	0.506	-0.037	0.039	-0.139	-0.1	0.443	0.631	0.692
chr5	11679648	11680243	-0.008	-0.654	-0.544	-0.56	-0.381	-0.601	-0.267	-0.163	-0.071	-0.657	-0.521	-0.303	-0.09	-0.21	-0.237	-0.467	-0.118	-0.399	-0.521	-0.538	-0.368	-0.388	-0.161	-0.251	-0.122	0	-0.311	-0.556	-0.263	-0.481	-0.476	-0.368	-0.218	-0.205	-0.447	-0.32	-0.331	-0.378	-0.643	-0.355	-0.155	-0.14	-0.137	-0.491	-0.482	-0.523	-0.562
chr6	27600589	27601541	-0.371	-0.445	-0.48	-0.361	-0.3	-0.377	-0.158	-0.08	-0.282	-0.499	-0.455	-0.364	-0.071	-0.097	-0.155	-0.417	-0.19	-0.398	-0.582	-0.455	-0.251	-0.439	-0.343	-0.111	-0.401	-0.087	-0.285	-0.513	-0.435	-0.305	-0.528	-0.263	-0.363	-0.461	-0.512	-0.446	-0.284	-0.397	-0.539	-0.298	-0.344	-0.053	0.082	-0.474	-0.32	-0.519	-0.484
chr6	58242893	58243453	0.081	-0.43	-0.317	-0.395	-0.259	-0.29	-0.339	-0.077	-0.042	-0.305	-0.37	-0.181	-0.183	-0.184	-0.115	-0.331	-0.144	-0.266	-0.187	-0.431	-0.278	-0.279	-0.099	0.035	-0.297	-0.091	-0.252	-0.456	-0.43	-0.361	-0.343	-0.055	-0.215	-0.22	-0.243	-0.257	-0.263	-0.238	-0.681	0.008	-0.111	-0.125	0.163	-0.358	-0.314	-0.346	-0.087
chr6	94361536	94362388	-0.091	-0.066	-0.864	-0.359	-0.607	-0.296	-0.016	-0.009	-0.105	-0.536	-0.054	-0.376	0.009	-0.093	-0.089	0.005	-0.324	-0.281	-0.344	-0.358	-0.282	-0.137	-0.093	-0.055	-0.286	-0.159	-0.39	-0.111	-0.489	-0.386	-0.064	-0.167	-0.434	-0.117	-0.393	-0.312	-0.087	0.027	-0.39	-0.215	-0.07	-0.232	0.011	-0.447	-0.586	-0.416	-0.324
chr6	104940796	104941725	0.393	0.631	0.586	0.659	0.338	0.458	0.084	0.19	0.215	0.544	0.107	0.181	0.11	0.237	-0.064	0.215	0.248	0.331	0.434	0.495	0.434	0.309	-0.051	0.097	0.401	-0.015	0.051	0.158	0.238	0.715	0.627	0.498	0.462	0.249	0.215	0.701	0.416	0.449	0.607	0.394	0.515	0.165	0.038	0.491	0.545	0.651	0.435
chr7	25858585	25859151	0.24	0.629	0.669	0.431	0.522	0.39	0.05	0.095	0.187	0.506	0.227	0.255	0.169	-0.038	-0.154	0.585	-0.06	0.294	0.556	0.245	0.251	0.366	0.14	-0.028	0.354	0.176	0.29	0.451	0.272	0.338	0.421	0.215	0.237	0.208	0.28	0.259	0.086	0.163	0.513	0.141	-0.07	-0.003	0.031	-0.012	0.322	0.279	0.359
chr7	45713710	45714211	-0.117	-0.078	-0.652	-0.502	-0.126	-0.494	-0.583	-0.116	-0.094	-0.594	-0.232	0.026	-0.152	-0.134	0.043	-0.407	-0.371	-0.329	-0.226	-0.055	-0.319	-0.535	-0.189	-0.202	0.063	0.12	-0.166	-0.467	-0.118	-0.264	-0.452	-0.275	0.126	-0.276	-0.512	-0.152	-0.15	-0.136	-0.125	-0.336	-0.207	-0.029	0.163	-0.65	-0.441	-0.308	0.012
chr8	97222923	97223542	-0.117	-0.085	-0.557	-0.592	-0.383	-0.485	-0.193	0.089	0.11	-0.272	-0.047	0.068	-0.219	-0.151	-0.109	-0.271	-0.193	-0.404	-0.132	-0.497	-0.34	-0.398	0.007	-0.07	-0.384	-0.185	-0.35	-0.493	-0.086	-0.306	-0.184	-0.319	-0.242	-0.147	-0.47	-0.25	-0.328	0.083	-0.1	-0.269	0.071	-0.17	-0.015	-0.629	-0.624	-0.28	-0.462
chr8	136982513	136983013	-0.084	-0.24	-0.459	-0.484	-0.371	-0.365	-0.344	-0.084	-0.173	-0.528	-0.457	-0.354	-0.09	-0.195	-0.139	-0.241	-0.389	-0.484	-0.318	0.106	-0.332	-0.248	-0.102	-0.095	-0.173	-0.147	-0.314	-0.326	-0.503	-0.407	-0.53	-0.495	-0.399	-0.203	-0.31	-0.388	-0.185	-0.231	-0.617	-0.464	-0.066	-0.062	-0.053	-0.607	-0.485	-0.427	-0.43
chr8	139317015	139317552	-0.257	-0.419	-0.513	-0.415	-0.492	-0.344	-0.499	-0.2	-0.092	-0.62	-0.318	-0.185	-0.198	-0.174	0.045	-0.404	-0.452	-0.206	-0.283	-0.262	-0.467	-0.408	-0.058	-0.114	-0.371	-0.228	-0.256	-0.228	-0.246	-0.213	-0.58	-0.305	0.037	-0.236	-0.271	-0.38	-0.195	-0.291	-0.307	-0.179	-0.317	-0.4	-0.059	-0.556	-0.469	-0.443	-0.474
chr8	143142305	143143029	0.17	-0.478	-1	-0.724	-0.442	-0.347	-0.372	-0.129	-0.177	-0.392	-0.027	-0.18	0.21	0.028	0.075	-0.339	-0.563	-0.159	-0.078	-0.237	-0.432	-0.339	-0.354	-0.079	-0.47	-0.096	-0.383	-0.511	-0.202	-0.585	-0.113	0.181	0.073	-0.114	-0.56	-0.341	-0.141	0.234	0.083	-0.42	-0.122	-0.225	0	-0.004	-0.637	-0.303	-0.117
chr9	22862384	22863040	-0.092	-0.038	-0.484	-0.563	-0.222	-0.379	-0.306	-0.088	-0.118	-0.556	-0.385	-0.203	-0.065	-0.119	-0.046	-0.347	-0.185	-0.269	-0.281	-0.317	-0.289	-0.185	-0.089	-0.065	-0.139	-0.032	-0.242	-0.522	0.084	-0.468	-0.225	-0.143	0.044	-0.234	-0.405	-0.055	-0.131	-0.312	-0.668	-0.341	-0.081	0.031	-0.1	-0.564	-0.194	-0.291	-0.14
chr9	126376517	126377036	-0.57	-0.577	-0.721	-0.428	-0.206	-0.161	-0.151	-0.171	-0.153	-0.488	-0.394	-0.218	-0.057	-0.08	-0.284	-0.619	-0.058	-0.162	-0.342	-0.274	-0.068	-0.198	-0.157	-0.15	0.027	-0.179	0.022	-0.221	-0.398	-0.244	-0.189	0.062	-0.35	-0.194	-0.157	-0.433	-0.044	-0.461	-0.402	-0.233	0.039	0.02	-0.032	-0.441	-0.13	-0.169	-0.232
chr10	29617838	29618345	0.73	0.338	0.24	0.041	-0.005	0.04	0.509	0.02	0.258	0.302	0.307	0.334	-0.043	0.095	0.465	0.378	0.122	0.398	0.561	0.451	0.477	0.394	0.205	0.091	0.338	0.01	0.11	0.102	0.236	0.107	0.176	0.479	0.488	0.337	0.093	0.254	0.21	0.064	0.171	0.41	0.096	0.248	0.343	0.281	0.345	0.096	0.349
chr10	66298612	66299270	-0.125	-0.574	-0.607	-0.43	-0.433	-0.497	-0.407	-0.059	-0.078	-0.621	-0.425	-0.352	-0.037	-0.089	-0.12	-0.326	-0.312	-0.394	-0.349	-0.526	-0.336	-0.252	-0.104	0.002	-0.235	-0.087	-0.158	-0.535	-0.591	-0.417	-0.03	-0.365	-0.213	-0.243	-0.462	-0.239	-0.288	-0.276	-0.646	-0.457	-0.107	-0.207	-0.209	-0.561	-0.477	-0.485	-0.446
chr10	118594342	118594895	0.491	0.463	1	0.368	0.358	0.519	0.06	0.13	0.152	0.543	0.172	0.259	0.119	-0.084	-0.031	0.228	0.551	0.14	0.571	0.325	0.229	0.322	0.16	0.136	0.227	0.152	0.038	0.389	0.548	0.462	0.467	0.072	0.228	0.097	0.129	0.359	-0.107	0.25	0.278	0.509	0.237	-0.229	0.611	0.191	0.193	0.208	0.394
chr11	2421566	2422092	-0.223	0.034	0	-0.297	0.37	-0.343	-0.292	-0.127	-0.203	-0.497	-0.373	-0.134	-0.042	-0.085	-0.011	-0.37	-0.21	-0.126	0.069	-0.28	-0.174	-0.362	-0.082	-0.097	-0.239	-0.015	-0.126	-0.135	-0.247	-0.31	-0.344	-0.034	-0.401	-0.213	-0.44	0.001	-0.034	0.015	0.127	-0.258	0.027	-0.216	-0.114	-0.096	-0.489	-0.202	-0.068
chr11	117775996	117776607	-0.357	-0.387	-0.687	-0.322	-0.274	-0.348	-0.414	-0.121	-0.038	-0.541	-0.155	-0.246	0.027	-0.078	-0.211	-0.329	-0.267	-0.252	-0.113	-0.254	-0.381	-0.344	-0.19	-0.159	-0.305	-0.048	-0.144	-0.207	-0.312	-0.304	-0.314	-0.078	-0.311	-0.21	-0.173	-0.344	-0.214	-0.146	-0.005	-0.368	-0.05	-0.083	0.37	-0.706	-0.526	-0.234	-0.097
chr12	74514121	74514744	-0.144	-0.137	-0.559	-0.489	-0.185	-0.253	-0.18	-0.061	-0.103	-0.566	-0.056	-0.284	-0.053	-0.171	-0.054	-0.264	-0.09	-0.085	-0.218	-0.214	-0.347	-0.206	-0.069	-0.016	-0.116	-0.301	-0.188	-0.388	-0.451	-0.348	0.032	-0.254	-0.461	-0.25	-0.418	-0.013	-0.195	-0.042	-0.618	-0.234	-0.086	-0.095	-0.043	-0.333	-0.407	-0.266	-0.287
chr12	81171981	81172569	-0.007	-0.023	-0.775	-0.437	-0.112	-0.351	-0.12	-0.097	-0.166	-0.581	-0.176	-0.133	0.017	-0.073	-0.02	-0.492	-0.233	-0.254	-0.332	-0.182	-0.344	-0.22	-0.007	-0.031	-0.042	-0.178	-0.289	-0.57	-0.554	-0.358	-0.02	-0.112	-0.326	-0.191	-0.519	-0.053	-0.139	-0.155	-0.613	-0.557	-0.192	-0.156	-0.212	-0.506	-0.502	-0.52	-0.42
chr12	111215962	111216713	-0.258	-0.466	-0.602	-0.307	-0.282	-0.213	-0.345	-0.104	-0.057	-0.587	-0.249	-0.15	-0.16	-0.114	-0.203	-0.226	-0.192	-0.2	-0.112	-0.193	-0.316	-0.322	-0.06	-0.037	-0.203	-0.234	-0.28	-0.317	-0.341	-0.328	-0.226	-0.228	-0.4	-0.269	-0.424	-0.358	-0.203	-0.381	-0.367	-0.207	-0.076	-0.215	-0.037	-0.389	-0.429	-0.328	-0.224
chr12	119258403	119259159	-0.432	-0.609	-0.43	-0.343	-0.192	-0.385	-0.496	-0.166	-0.062	-0.451	-0.333	-0.165	-0.049	-0.093	-0.415	-0.359	-0.112	0	-0.133	-0.305	-0.225	-0.389	-0.222	-0.228	-0.074	-0.12	-0.237	-0.384	-0.392	-0.251	-0.385	-0.302	-0.484	-0.146	-0.463	-0.302	-0.382	-0.351	0.045	-0.348	-0.105	-0.101	-0.095	-0.483	-0.505	-0.409	-0.417
chr13	28485650	28486269	-0.246	-0.202	-0.673	-0.451	-0.406	-0.433	-0.328	-0.096	-0.027	-0.646	-0.16	-0.151	-0.178	-0.058	-0.173	-0.344	-0.241	-0.148	-0.03	-0.457	-0.238	-0.423	-0.034	-0.146	-0.324	0.05	-0.317	-0.28	-0.113	-0.322	-0.416	-0.199	-0.194	-0.13	-0.514	-0.289	-0.323	-0.122	-0.022	-0.297	-0.02	-0.094	-0.111	-0.472	-0.379	-0.181	-0.119
chr13	112104337	112105368	0.34	0.424	0.669	0.441	-0.088	0.387	0.175	0.101	0.083	0.344	0.239	0.204	0.049	0.148	0.045	0.231	0.183	0.46	0.606	0.489	0.287	0.418	0.418	0.222	0.642	0.018	0.15	0.21	0.414	0.591	0.372	0.444	0.577	0.686	0.242	0.493	0.28	0.647	0.77	0.489	0.074	0.019	0.359	0.364	0.474	0.628	0.539
chr13	112391278	112391963	-0.151	-0.402	-0.541	-0.435	-0.372	-0.435	-0.285	-0.044	-0.025	-0.672	-0.311	-0.095	-0.155	-0.046	-0.003	-0.338	-0.201	-0.251	-0.27	-0.493	-0.288	-0.427	-0.052	-0.062	-0.252	-0.142	-0.208	-0.314	-0.412	-0.232	-0.065	-0.336	-0.288	-0.119	-0.49	-0.13	-0.162	-0.288	-0.088	-0.217	-0.192	-0.044	-0.028	-0.301	-0.346	-0.354	-0.311
chr14	89724299	89724866	-0.386	-0.068	-0.337	-0.179	-0.424	-0.528	-0.202	-0.192	-0.282	-0.118	-0.052	-0.433	0.108	-0.222	-0.566	-0.051	-0.342	-0.099	0.091	0.004	-0.162	-0.325	-0.016	-0.064	-0.398	-0.103	-0.173	-0.12	-0.411	-0.545	-0.401	-0.326	-0.417	-0.221	-0.436	-0.511	-0.065	0.02	-0.307	-0.362	-0.253	-0.095	0.107	-0.425	-0.486	-0.515	-0.243
chr16	58053198	58053760	-0.177	-0.209	-0.615	-0.187	-0.131	-0.269	-0.08	0.028	-0.2	-0.424	-0.218	-0.098	0.08	-0.096	-0.248	-0.294	-0.287	-0.003	-0.166	-0.558	-0.507	-0.219	-0.06	-0.054	-0.142	-0.107	-0.18	-0.384	-0.348	-0.243	-0.021	-0.217	-0.338	-0.209	-0.555	-0.19	-0.268	-0.09	-0.079	-0.221	-0.219	-0.081	-0.026	-0.418	-0.412	-0.572	-0.392
chr17	8645367	8645922	-0.172	-0.668	-0.503	-0.362	-0.241	-0.474	-0.335	-0.04	-0.097	-0.651	-0.139	-0.076	-0.067	-0.015	-0.078	-0.425	-0.258	-0.277	-0.021	-0.39	-0.253	-0.256	-0.107	0	-0.154	-0.21	-0.219	-0.56	-0.201	-0.275	-0.156	-0.087	-0.165	-0.228	-0.426	-0.142	-0.104	-0.303	-0.218	-0.287	-0.144	-0.12	-0.187	-0.405	-0.454	-0.384	-0.096
chr17	34003616	34004139	-0.152	-0.707	-0.374	-0.331	-0.462	-0.485	-0.413	-0.017	-0.068	-0.191	-0.294	-0.149	-0.185	-0.21	-0.133	-0.394	-0.318	-0.337	-0.43	-0.651	-0.36	-0.549	0.037	-0.211	-0.147	-0.152	-0.18	-0.44	-0.284	-0.447	-0.468	-0.147	-0.131	-0.321	-0.337	-0.441	-0.272	-0.12	-0.484	-0.445	-0.122	-0.155	0.047	-0.477	-0.584	-0.416	-0.587
chr17	34071455	34071983	-0.143	-0.417	-0.601	-0.287	-0.175	-0.516	-0.563	-0.148	-0.06	-0.612	-0.448	-0.115	-0.032	-0.074	-0.016	-0.588	-0.12	-0.179	-0.389	-0.407	-0.424	-0.441	-0.109	-0.147	-0.202	-0.127	-0.374	-0.459	-0.305	-0.359	-0.611	-0.074	-0.151	-0.155	-0.291	-0.475	-0.196	-0.062	-0.258	-0.339	-0.169	-0.029	-0.182	-0.502	-0.509	-0.403	-0.371
chr17	74694778	74695322	-0.133	-0.25	-0.589	-0.487	-0.223	-0.401	-0.464	0.017	0.171	-0.564	-0.274	-0.08	-0.096	-0.087	0.022	-0.35	-0.18	-0.191	-0.059	-0.335	-0.336	-0.495	0.099	0.016	-0.047	-0.123	-0.237	-0.603	-0.368	-0.388	-0.315	-0.178	-0.292	0.01	-0.444	-0.336	-0.14	-0.135	-0.125	-0.013	0.017	-0.328	-0.027	-0.646	-0.452	-0.322	-0.111
chr17	79258323	79260566	-0.139	-0.243	-0.466	-0.514	-0.503	-0.509	-0.394	-0.011	-0.152	-0.66	-0.216	-0.155	-0.113	-0.198	-0.077	-0.338	-0.222	-0.215	-0.156	-0.358	-0.37	-0.507	-0.084	-0.089	-0.226	-0.114	-0.365	-0.54	-0.496	-0.48	-0.454	-0.292	-0.259	-0.099	-0.503	-0.202	-0.11	-0.226	0.033	-0.194	-0.132	-0.122	-0.178	-0.607	-0.469	-0.255	-0.222
chr18	37684301	37684834	-0.037	-0.579	-0.266	-0.529	-0.504	-0.566	-0.466	-0.107	0.015	-0.658	-0.24	-0.214	-0.296	0.028	0.057	-0.233	-0.248	-0.219	-0.147	-0.558	-0.17	-0.432	-0.155	0.064	-0.464	-0.289	-0.244	0.06	-0.145	-0.441	-0.341	-0.215	-0.262	-0.222	-0.322	-0.242	-0.277	-0.004	-0.52	-0.291	-0.079	-0.146	0.232	-0.508	-0.518	-0.335	-0.3
chr18	57104736	57105259	-0.175	-0.328	-0.412	-0.637	-0.417	-0.59	-0.289	-0.123	-0.116	-0.596	-0.355	-0.097	-0.01	-0.114	0.046	-0.346	-0.347	-0.23	-0.611	-0.401	-0.224	-0.5	-0.199	-0.145	-0.314	-0.011	-0.2	-0.378	-0.386	-0.456	-0.434	-0.272	-0.236	-0.356	-0.315	-0.432	-0.261	-0.293	-0.353	-0.391	-0.162	0	-0.059	-0.542	-0.196	-0.402	-0.424
chr19	33754935	33755520	0.029	-0.348	-0.374	-0.179	-0.501	-0.472	-0.174	0.017	-0.221	-0.377	-0.261	-0.119	-0.215	-0.022	0.103	-0.332	-0.095	-0.358	-0.45	-0.198	-0.168	-0.15	-0.136	-0.048	-0.278	-0.028	0	-0.243	-0.213	-0.287	-0.244	-0.29	-0.306	-0.342	-0.247	-0.287	-0.003	-0.288	-0.339	-0.014	-0.295	-0.072	0.032	-0.128	-0.231	-0.354	-0.309
chr19	35922668	35923198	-0.209	-0.539	-0.739	-0.526	-0.762	-0.302	-0.242	-0.071	-0.051	-0.459	-0.454	-0.065	-0.026	-0.191	-0.103	-0.468	0.009	-0.119	-0.117	-0.349	-0.186	-0.428	-0.163	0.014	-0.103	0.055	-0.233	-0.426	-0.389	-0.217	-0.312	-0.219	-0.293	-0.258	-0.189	-0.315	-0.018	-0.301	-0.528	-0.062	-0.185	-0.024	-0.02	-0.4	-0.166	-0.635	-0.444
chr19	58439847	58440765	0.364	0.412	0.711	0.425	0.66	0.488	0.189	0.018	0.065	0.439	0.476	0.204	0.071	0.137	0.025	0.517	0.063	0.406	0.805	0.239	0.402	0.357	0.303	0.117	0.621	-0.042	0.323	0.369	0.655	0.627	0.281	0.206	0.219	0.368	0.034	0.526	0.203	0.558	0.693	0.432	0.024	0.236	0.204	0.105	0.668	0.563	0.467
chr20	234114	234950	-0.217	-0.315	-0.543	-0.385	-0.209	-0.283	-0.291	-0.019	-0.013	-0.613	-0.257	-0.23	-0.013	-0.039	-0.232	-0.351	-0.13	-0.143	-0.095	-0.331	-0.358	-0.335	-0.073	-0.111	-0.176	-0.07	-0.38	-0.346	-0.098	-0.288	-0.142	-0.145	-0.178	-0.295	-0.342	-0.232	-0.134	-0.217	-0.187	-0.295	-0.04	-0.158	-0.075	-0.431	-0.35	-0.256	-0.1
chr20	31602845	31603353	-0.439	-0.118	-0.288	-0.063	-0.09	-0.425	-0.238	0.043	-0.244	-0.309	-0.44	-0.264	-0.122	-0.048	0	-0.063	-0.243	-0.213	-0.289	-0.443	-0.422	-0.424	-0.209	-0.106	-0.29	-0.18	-0.344	-0.26	-0.524	-0.244	-0.336	-0.281	-0.377	-0.226	-0.422	-0.117	-0.271	-0.277	-0.314	-0.393	-0.322	-0.247	0.026	-0.436	-0.471	-0.41	0.055
chr20	59128555	59129121	-0.238	-0.116	-0.617	-0.213	-0.408	-0.345	-0.336	-0.039	-0.03	-0.213	-0.123	-0.114	-0.059	-0.063	-0.215	-0.224	-0.162	-0.198	-0.016	-0.338	-0.324	-0.384	-0.071	-0.053	-0.253	-0.057	-0.431	-0.163	-0.114	-0.337	-0.228	-0.121	-0.092	-0.158	-0.537	-0.347	-0.322	-0.049	-0.175	-0.248	-0.066	-0.07	0.077	-0.675	-0.504	-0.283	-0.287
chr20	61414444	61414949	0.024	-0.407	-0.506	-0.398	-0.447	-0.402	-0.298	-0.022	0.029	-0.259	-0.314	0.088	-0.211	-0.128	0.003	-0.065	-0.109	-0.186	-0.153	-0.558	-0.426	-0.195	0.004	-0.006	-0.125	-0.169	-0.283	-0.409	-0.567	-0.624	-0.216	-0.288	-0.032	-0.462	-0.504	-0.157	-0.32	-0.153	-0.125	-0.079	0.049	-0.144	0.048	-0.376	-0.348	-0.351	-0.057
[truncated: 108 more columns]
