# Supplementary material for: Multimodal analysis of cfDNA methylomes for early detecting esophageal squamous cell carcinoma and precancerous lesions
Source: Nat Commun. 2024 May 2;15:3700. doi: 10.1038/s41467-024-47886-1 (PMC11065998; doi:10.1038/s41467-024-47886-1)
Supplement: Supplementary file 7 — Source data [file 41467_2024_47886_MOESM7_ESM.zip › NCOMMS-23-54857A_Source data_Supplementary Figure 1c.xlsx]

## Sheet: Supplementary Figure 1c
Supplementary Figure 1c
Accuracy	features	ploy
0.526667	2	0.500039
0.533333	2	0.500039
0.536667	2	0.500039
0.54	2	0.500039
0.516667	3	0.516614
0.523333	3	0.516614
0.53	3	0.516614
0.533333	3	0.516614
0.54	4	0.532515
0.546667	4	0.532515
0.553333	4	0.532515
0.553333	4	0.532515
0.543333	5	0.547765
0.546667	5	0.547765
0.553333	5	0.547765
0.553333	5	0.547765
0.53	6	0.562384
0.54	6	0.562384
0.54	6	0.562384
0.546667	6	0.562384
0.546667	7	0.576395
0.54	7	0.576395
0.563333	7	0.576395
0.566667	7	0.576395
0.546667	8	0.589816
0.54	8	0.589816
0.56	8	0.589816
0.56	8	0.589816
0.57	9	0.602669
0.57	9	0.602669
0.58	9	0.602669
0.596667	9	0.602669
0.616667	10	0.614972
0.62	10	0.614972
0.63	10	0.614972
0.636667	10	0.614972
0.606667	11	0.626744
0.61	11	0.626744
0.636667	11	0.626744
0.646667	11	0.626744
0.62	12	0.638002
0.623333	12	0.638002
0.636667	12	0.638002
0.64	12	0.638002
0.61	13	0.648766
0.626667	13	0.648766
0.636667	13	0.648766
0.646667	13	0.648766
0.636667	14	0.659052
0.65	14	0.659052
0.656667	14	0.659052
0.66	14	0.659052
0.663333	15	0.668877
0.673333	15	0.668877
0.683333	15	0.668877
0.696667	15	0.668877
0.676667	16	0.678257
0.686667	16	0.678257
0.703333	16	0.678257
0.713333	16	0.678257
0.676667	17	0.687207
0.69	17	0.687207
0.696667	17	0.687207
0.713333	17	0.687207
0.706667	18	0.695745
0.71	18	0.695745
0.713333	18	0.695745
0.713333	18	0.695745
0.706667	19	0.703883
0.713333	19	0.703883
0.716667	19	0.703883
0.716667	19	0.703883
0.723333	20	0.711637
0.726667	20	0.711637
0.726667	20	0.711637
0.733333	20	0.711637
0.696667	21	0.719021
0.723333	21	0.719021
0.723333	21	0.719021
0.736667	21	0.719021
0.716667	22	0.726049
0.72	22	0.726049
0.73	22	0.726049
0.736667	22	0.726049
0.723333	23	0.732733
0.736667	23	0.732733
0.74	23	0.732733
0.76	23	0.732733
0.746667	24	0.739087
0.75	24	0.739087
0.76	24	0.739087
0.763333	24	0.739087
0.753333	25	0.745124
0.753333	25	0.745124
0.753333	25	0.745124
0.763333	25	0.745124
0.733333	26	0.750855
0.746667	26	0.750855
0.76	26	0.750855
0.766667	26	0.750855
0.746667	27	0.756292
0.75	27	0.756292
0.75	27	0.756292
0.763333	27	0.756292
0.766667	28	0.761446
0.77	28	0.761446
0.773333	28	0.761446
0.776667	28	0.761446
0.75	29	0.766329
0.756667	29	0.766329
0.766667	29	0.766329
0.786667	29	0.766329
0.743333	30	0.770952
0.773333	30	0.770952
0.78	30	0.770952
0.793333	30	0.770952
0.746667	31	0.775324
0.75	31	0.775324
0.76	31	0.775324
0.78	31	0.775324
0.756667	32	0.779457
0.77	32	0.779457
0.773333	32	0.779457
0.78	32	0.779457
0.763333	33	0.783359
0.77	33	0.783359
0.786667	33	0.783359
0.793333	33	0.783359
0.766667	34	0.78704
0.79	34	0.78704
0.796667	34	0.78704
0.813333	34	0.78704
0.773333	35	0.79051
0.77	35	0.79051
0.783333	35	0.79051
0.8	35	0.79051
0.773333	36	0.793777
0.77	36	0.793777
0.783333	36	0.793777
0.78	36	0.793777
0.786667	37	0.796849
0.793333	37	0.796849
0.793333	37	0.796849
0.803333	37	0.796849
0.776667	38	0.799736
0.79	38	0.799736
0.796667	38	0.799736
0.806667	38	0.799736
0.783333	39	0.802445
0.79	39	0.802445
0.81	39	0.802445
0.823333	39	0.802445
0.776667	40	0.804984
0.793333	40	0.804984
0.79	40	0.804984
0.81	40	0.804984
0.806667	41	0.80736
0.82	41	0.80736
0.8	41	0.80736
0.8	41	0.80736
0.786667	42	0.809581
0.806667	42	0.809581
0.826667	42	0.809581
0.826667	42	0.809581
0.81	43	0.811654
0.823333	43	0.811654
0.823333	43	0.811654
0.82	43	0.811654
0.796667	44	0.813585
0.81	44	0.813585
0.82	44	0.813585
0.83	44	0.813585
0.793333	45	0.815382
0.796667	45	0.815382
0.823333	45	0.815382
0.823333	45	0.815382
0.803333	46	0.81705
0.82	46	0.81705
0.82	46	0.81705
0.84	46	0.81705
0.81	47	0.818595
0.816667	47	0.818595
0.826667	47	0.818595
0.843333	47	0.818595
0.803333	48	0.820024
0.82	48	0.820024
0.826667	48	0.820024
0.833333	48	0.820024
0.81	49	0.821343
0.826667	49	0.821343
0.833333	49	0.821343
0.836667	49	0.821343
0.823333	50	0.822555
0.83	50	0.822555
0.836667	50	0.822555
0.846667	50	0.822555
0.82	51	0.823668
0.83	51	0.823668
0.84	51	0.823668
0.846667	51	0.823668
0.806667	52	0.824686
0.826667	52	0.824686
0.836667	52	0.824686
0.85	52	0.824686
0.793333	53	0.825614
0.843333	53	0.825614
0.84	53	0.825614
0.843333	53	0.825614
0.816667	54	0.826456
0.826667	54	0.826456
0.833333	54	0.826456
0.83	54	0.826456
0.833333	55	0.827218
0.833333	55	0.827218
0.843333	55	0.827218
0.85	55	0.827218
0.826667	56	0.827903
0.836667	56	0.827903
0.84	56	0.827903
0.846667	56	0.827903
0.816667	57	0.828516
0.82	57	0.828516
0.836667	57	0.828516
0.846667	57	0.828516
0.816667	58	0.829061
0.823333	58	0.829061
0.82	58	0.829061
0.826667	58	0.829061
0.816667	59	0.829542
0.823333	59	0.829542
0.823333	59	0.829542
0.836667	59	0.829542
0.83	60	0.829962
0.836667	60	0.829962
0.853333	60	0.829962
0.8	60	0.829962
0.813333	61	0.830325
0.826667	61	0.830325
0.83	61	0.830325
0.843333	61	0.830325
0.796667	62	0.830635
0.823333	62	0.830635
0.833333	62	0.830635
0.83	62	0.830635
0.82	63	0.830895
0.82	63	0.830895
0.833333	63	0.830895
0.83	63	0.830895
0.813333	64	0.831108
0.826667	64	0.831108
0.833333	64	0.831108
0.836667	64	0.831108
0.816667	65	0.831277
0.82	65	0.831277
0.82	65	0.831277
0.82	65	0.831277
0.803333	66	0.831405
0.813333	66	0.831405
0.823333	66	0.831405
0.833333	66	0.831405
0.823333	67	0.831495
0.826667	67	0.831495
0.83	67	0.831495
0.843333	67	0.831495
0.816667	68	0.831549
0.833333	68	0.831549
0.846667	68	0.831549
0.85	68	0.831549
0.826667	69	0.83157
0.82	69	0.83157
0.833333	69	0.83157
0.84	69	0.83157
0.823333	70	0.831561
0.833333	70	0.831561
0.833333	70	0.831561
0.85	70	0.831561
0.823333	71	0.831523
0.823333	71	0.831523
0.826667	71	0.831523
0.84	71	0.831523
0.823333	72	0.83146
0.826667	72	0.83146
0.836667	72	0.83146
0.836667	72	0.83146
0.823333	73	0.831373
0.826667	73	0.831373
0.836667	73	0.831373
0.843333	73	0.831373
0.813333	74	0.831263
0.826667	74	0.831263
0.843333	74	0.831263
0.85	74	0.831263
0.816667	75	0.831134
0.843333	75	0.831134
0.846667	75	0.831134
0.85	75	0.831134
0.823333	76	0.830987
0.826667	76	0.830987
0.83	76	0.830987
0.846667	76	0.830987
0.813333	77	0.830824
0.826667	77	0.830824
0.833333	77	0.830824
0.853333	77	0.830824
0.813333	78	0.830646
0.83	78	0.830646
0.856667	78	0.830646
0.85	78	0.830646
0.826667	79	0.830454
0.826667	79	0.830454
0.84	79	0.830454
0.85	79	0.830454
0.806667	80	0.830252
0.833333	80	0.830252
0.843333	80	0.830252
0.85	80	0.830252
0.823333	81	0.830039
0.83	81	0.830039
0.846667	81	0.830039
0.84	81	0.830039
0.813333	82	0.829817
0.826667	82	0.829817
0.82	82	0.829817
0.833333	82	0.829817
0.803333	83	0.829587
0.813333	83	0.829587
0.81	83	0.829587
0.82	83	0.829587
0.813333	84	0.829351
0.816667	84	0.829351
0.823333	84	0.829351
0.83	84	0.829351
0.82	85	0.82911
0.833333	85	0.82911
0.846667	85	0.82911
0.853333	85	0.82911
0.813333	86	0.828865
0.816667	86	0.828865
0.836667	86	0.828865
0.846667	86	0.828865
0.813333	87	0.828616
0.816667	87	0.828616
0.836667	87	0.828616
0.836667	87	0.828616
0.806667	88	0.828365
0.82	88	0.828365
0.83	88	0.828365
0.84	88	0.828365
0.823333	89	0.828113
0.826667	89	0.828113
0.82	89	0.828113
0.846667	89	0.828113
0.806667	90	0.82786
0.826667	90	0.82786
0.83	90	0.82786
0.85	90	0.82786
0.793333	91	0.827607
0.823333	91	0.827607
0.82	91	0.827607
0.83	91	0.827607
0.823333	92	0.827356
0.82	92	0.827356
0.846667	92	0.827356
0.84	92	0.827356
0.813333	93	0.827105
0.826667	93	0.827105
0.836667	93	0.827105
0.836667	93	0.827105
0.826667	94	0.826857
0.826667	94	0.826857
0.833333	94	0.826857
0.83	94	0.826857
0.813333	95	0.826612
0.823333	95	0.826612
0.83	95	0.826612
0.8	95	0.826612
0.826667	96	0.82637
0.833333	96	0.82637
0.83	96	0.82637
0.86	96	0.82637
0.816667	97	0.826132
0.83	97	0.826132
0.84	97	0.826132
0.8	97	0.826132
0.806667	98	0.825898
0.826667	98	0.825898
0.843333	98	0.825898
0.85	98	0.825898
0.813333	99	0.825668
0.826667	99	0.825668
0.82	99	0.825668
0.85	99	0.825668
0.83	100	0.825444
0.833333	100	0.825444
0.833333	100	0.825444
0.836667	100	0.825444
0.803333	101	0.825225
0.813333	101	0.825225
0.813333	101	0.825225
0.823333	101	0.825225
0.813333	102	0.825011
0.813333	102	0.825011
0.82	102	0.825011
0.836667	102	0.825011
0.806667	103	0.824804
0.823333	103	0.824804
0.833333	103	0.824804
0.836667	103	0.824804
0.83	104	0.824602
0.83	104	0.824602
0.833333	104	0.824602
0.833333	104	0.824602
0.813333	105	0.824407
0.813333	105	0.824407
0.83	105	0.824407
0.843333	105	0.824407
0.813333	106	0.824218
0.823333	106	0.824218
0.826667	106	0.824218
0.83	106	0.824218
0.803333	107	0.824036
0.813333	107	0.824036
0.82	107	0.824036
0.833333	107	0.824036
0.813333	108	0.823861
0.82	108	0.823861
0.83	108	0.823861
0.833333	108	0.823861
0.82	109	0.823692
0.826667	109	0.823692
0.83	109	0.823692
0.846667	109	0.823692
0.823333	110	0.823531
0.826667	110	0.823531
0.84	110	0.823531
0.846667	110	0.823531
0.796667	111	0.823376
0.816667	111	0.823376
0.82	111	0.823376
0.823333	111	0.823376
0.793333	112	0.823228
0.816667	112	0.823228
0.823333	112	0.823228
0.826667	112	0.823228
0.82	113	0.823088
0.823333	113	0.823088
0.833333	113	0.823088
0.85	113	0.823088
0.82	114	0.822955
0.82	114	0.822955
0.823333	114	0.822955
0.85	114	0.822955
0.81	115	0.822828
0.816667	115	0.822828
0.82	115	0.822828
0.83	115	0.822828
0.8	116	0.822709
0.833333	116	0.822709
0.833333	116	0.822709
0.856667	116	0.822709
0.81	117	0.822596
0.81	117	0.822596
0.833333	117	0.822596
0.836667	117	0.822596
0.806667	118	0.82249
0.81	118	0.82249
0.82	118	0.82249
0.83	118	0.82249
0.81	119	0.822392
0.813333	119	0.822392
0.82	119	0.822392
0.833333	119	0.822392
0.81	120	0.822299
0.81	120	0.822299
0.816667	120	0.822299
0.82	120	0.822299
0.793333	121	0.822214
0.806667	121	0.822214
0.82	121	0.822214
0.84	121	0.822214
0.81	122	0.822135
0.813333	122	0.822135
0.833333	122	0.822135
0.846667	122	0.822135
0.81	123	0.822062
0.823333	123	0.822062
0.826667	123	0.822062
0.836667	123	0.822062
0.803333	124	0.821995
0.806667	124	0.821995
0.823333	124	0.821995
0.833333	124	0.821995
0.81	125	0.821935
0.833333	125	0.821935
0.836667	125	0.821935
0.836667	125	0.821935
0.803333	126	0.82188
0.81	126	0.82188
0.823333	126	0.82188
0.83	126	0.82188
0.796667	127	0.821831
0.826667	127	0.821831
0.833333	127	0.821831
0.843333	127	0.821831
0.813333	128	0.821788
0.833333	128	0.821788
0.833333	128	0.821788
0.846667	128	0.821788
0.816667	129	0.82175
0.833333	129	0.82175
0.833333	129	0.82175
0.836667	129	0.82175
0.816667	130	0.821718
0.836667	130	0.821718
0.84	130	0.821718
0.846667	130	0.821718
0.803333	131	0.82169
0.813333	131	0.82169
0.816667	131	0.82169
0.83	131	0.82169
0.816667	132	0.821668
0.816667	132	0.821668
0.823333	132	0.821668
0.826667	132	0.821668
0.806667	133	0.82165
0.816667	133	0.82165
0.82	133	0.82165
0.836667	133	0.82165
0.81	134	0.821636
0.813333	134	0.821636
0.823333	134	0.821636
0.826667	134	0.821636
0.8	135	0.821627
0.83	135	0.821627
0.83	135	0.821627
0.833333	135	0.821627
0.813333	136	0.821622
0.826667	136	0.821622
0.833333	136	0.821622
0.85	136	0.821622
0.826667	137	0.821621
0.83	137	0.821621
0.836667	137	0.821621
0.843333	137	0.821621
0.806667	138	0.821624
0.806667	138	0.821624
0.82	138	0.821624
0.846667	138	0.821624
0.813333	139	0.82163
0.816667	139	0.82163
0.826667	139	0.82163
0.843333	139	0.82163
0.796667	140	0.82164
0.816667	140	0.82164
0.823333	140	0.82164
0.833333	140	0.82164
0.823333	141	0.821652
0.826667	141	0.821652
0.833333	141	0.821652
0.853333	141	0.821652
0.81	142	0.821668
0.823333	142	0.821668
0.83	142	0.821668
0.84	142	0.821668
0.813333	143	0.821686
0.823333	143	0.821686
0.83	143	0.821686
0.843333	143	0.821686
0.793333	144	0.821707
0.803333	144	0.821707
0.813333	144	0.821707
0.823333	144	0.821707
0.81	145	0.82173
0.82	145	0.82173
0.826667	145	0.82173
0.83	145	0.82173
0.803333	146	0.821756
0.816667	146	0.821756
0.823333	146	0.821756
0.84	146	0.821756
0.813333	147	0.821783
0.813333	147	0.821783
0.813333	147	0.821783
0.83	147	0.821783
0.796667	148	0.821812
0.82	148	0.821812
0.83	148	0.821812
0.836667	148	0.821812
0.796667	149	0.821842
0.81	149	0.821842
0.82	149	0.821842
0.823333	149	0.821842
0.796667	150	0.821874
0.796667	150	0.821874
0.81	150	0.821874
0.816667	150	0.821874
0.82	151	0.821908
0.823333	151	0.821908
0.833333	151	0.821908
0.833333	151	0.821908
0.803333	152	0.821942
0.813333	152	0.821942
0.83	152	0.821942
0.836667	152	0.821942
0.806667	153	0.821977
0.813333	153	0.821977
0.82	153	0.821977
0.823333	153	0.821977
0.81	154	0.822013
0.813333	154	0.822013
0.816667	154	0.822013
0.846667	154	0.822013
0.81	155	0.822049
0.81	155	0.822049
0.826667	155	0.822049
0.826667	155	0.822049
0.796667	156	0.822085
0.81	156	0.822085
0.816667	156	0.822085
0.833333	156	0.822085
0.806667	157	0.822122
0.826667	157	0.822122
0.833333	157	0.822122
0.846667	157	0.822122
0.816667	158	0.822159
0.816667	158	0.822159
0.83	158	0.822159
0.836667	158	0.822159
0.813333	159	0.822195
0.8	159	0.822195
0.826667	159	0.822195
0.826667	159	0.822195
0.81	160	0.822232
0.81	160	0.822232
0.816667	160	0.822232
0.846667	160	0.822232
0.806667	161	0.822268
0.826667	161	0.822268
0.833333	161	0.822268
0.836667	161	0.822268
0.81	162	0.822303
0.83	162	0.822303
0.836667	162	0.822303
0.843333	162	0.822303
0.8	163	0.822338
0.82	163	0.822338
0.843333	163	0.822338
0.85	163	0.822338
0.803333	164	0.822372
0.8	164	0.822372
0.82	164	0.822372
0.826667	164	0.822372
0.8	165	0.822404
0.816667	165	0.822404
0.826667	165	0.822404
0.83	165	0.822404
0.813333	166	0.822436
0.826667	166	0.822436
0.836667	166	0.822436
0.85	166	0.822436
0.806667	167	0.822467
0.823333	167	0.822467
0.833333	167	0.822467
0.833333	167	0.822467
0.81	168	0.822496
0.8	168	0.822496
0.82	168	0.822496
0.826667	168	0.822496
0.793333	169	0.822524
0.813333	169	0.822524
0.83	169	0.822524
0.846667	169	0.822524
0.796667	170	0.82255
0.823333	170	0.82255
0.83	170	0.82255
0.86	170	0.82255
0.803333	171	0.822574
0.81	171	0.822574
0.82	171	0.822574
0.823333	171	0.822574
0.786667	172	0.822597
0.806667	172	0.822597
0.833333	172	0.822597
0.836667	172	0.822597
0.806667	173	0.822618
0.816667	173	0.822618
0.82	173	0.822618
0.823333	173	0.822618
0.803333	174	0.822637
0.823333	174	0.822637
0.833333	174	0.822637
0.843333	174	0.822637
0.81	175	0.822655
0.82	175	0.822655
0.82	175	0.822655
0.823333	175	0.822655
0.806667	176	0.82267
0.81	176	0.82267
0.813333	176	0.82267
0.826667	176	0.82267
0.793333	177	0.822682
0.816667	177	0.822682
0.826667	177	0.822682
0.833333	177	0.822682
0.81	178	0.822693
0.816667	178	0.822693
0.833333	178	0.822693
0.853333	178	0.822693
0.81	179	0.822702
0.82	179	0.822702
0.82	179	0.822702
0.823333	179	0.822702
0.82	180	0.822708
0.823333	180	0.822708
0.83	180	0.822708
0.843333	180	0.822708
0.81	181	0.822711
0.81	181	0.822711
0.83	181	0.822711
0.846667	181	0.822711
0.81	182	0.822713
0.81	182	0.822713
0.813333	182	0.822713
0.833333	182	0.822713
0.826667	183	0.822711
0.83	183	0.822711
0.833333	183	0.822711
0.843333	183	0.822711
0.813333	184	0.822708
0.816667	184	0.822708
0.823333	184	0.822708
0.853333	184	0.822708
0.8	185	0.822701
0.826667	185	0.822701
0.84	185	0.822701
0.843333	185	0.822701
0.806667	186	0.822692
0.823333	186	0.822692
0.846667	186	0.822692
0.853333	186	0.822692
0.81	187	0.822681
0.823333	187	0.822681
0.83	187	0.822681
0.843333	187	0.822681
0.816667	188	0.822667
0.816667	188	0.822667
0.82	188	0.822667
0.83	188	0.822667
0.803333	189	0.82265
0.823333	189	0.82265
0.823333	189	0.82265
0.843333	189	0.82265
0.806667	190	0.82263
0.823333	190	0.82263
0.833333	190	0.82263
0.846667	190	0.82263
0.803333	191	0.822608
0.813333	191	0.822608
0.813333	191	0.822608
0.833333	191	0.822608
0.803333	192	0.822583
0.826667	192	0.822583
0.826667	192	0.822583
0.843333	192	0.822583
0.806667	193	0.822555
0.813333	193	0.822555
0.816667	193	0.822555
0.846667	193	0.822555
0.813333	194	0.822525
0.823333	194	0.822525
0.823333	194	0.822525
0.826667	194	0.822525
0.803333	195	0.822492
0.82	195	0.822492
0.826667	195	0.822492
0.83	195	0.822492
0.796667	196	0.822456
0.796667	196	0.822456
0.823333	196	0.822456
0.84	196	0.822456
0.79	197	0.822418
0.81	197	0.822418
0.82	197	0.822418
0.823333	197	0.822418
0.806667	198	0.822376
0.81	198	0.822376
0.81	198	0.822376
0.816667	198	0.822376
0.793333	199	0.822333
0.82	199	0.822333
0.82	199	0.822333
0.843333	199	0.822333
0.793333	200	0.822286
0.82	200	0.822286
0.833333	200	0.822286
0.846667	200	0.822286
0.803333	201	0.822237
0.826667	201	0.822237
0.83	201	0.822237
0.83	201	0.822237
0.813333	202	0.822185
0.813333	202	0.822185
0.816667	202	0.822185
0.8	202	0.822185
0.813333	203	0.822131
0.816667	203	0.822131
0.816667	203	0.822131
0.82	203	0.822131
0.803333	204	0.822074
0.83	204	0.822074
0.836667	204	0.822074
0.843333	204	0.822074
0.793333	205	0.822014
0.8	205	0.822014
0.826667	205	0.822014
0.826667	205	0.822014
0.81	206	0.821952
0.816667	206	0.821952
0.816667	206	0.821952
0.84	206	0.821952
0.813333	207	0.821887
0.826667	207	0.821887
0.83	207	0.821887
0.833333	207	0.821887
0.813333	208	0.821821
0.823333	208	0.821821
0.823333	208	0.821821
0.843333	208	0.821821
0.813333	209	0.821751
0.823333	209	0.821751
0.833333	209	0.821751
0.833333	209	0.821751
0.816667	210	0.821679
0.816667	210	0.821679
0.82	210	0.821679
0.83	210	0.821679
0.81	211	0.821605
0.81	211	0.821605
0.82	211	0.821605
0.84	211	0.821605
0.81	212	0.821529
0.813333	212	0.821529
0.83	212	0.821529
0.836667	212	0.821529
0.81	213	0.821451
0.823333	213	0.821451
0.833333	213	0.821451
0.836667	213	0.821451
0.823333	214	0.82137
0.826667	214	0.82137
0.826667	214	0.82137
0.846667	214	0.82137
0.806667	215	0.821287
0.816667	215	0.821287
0.823333	215	0.821287
0.83	215	0.821287
0.813333	216	0.821203
0.823333	216	0.821203
0.826667	216	0.821203
0.846667	216	0.821203
0.806667	217	0.821116
0.81	217	0.821116
0.816667	217	0.821116
0.843333	217	0.821116
0.806667	218	0.821027
0.806667	218	0.821027
0.833333	218	0.821027
0.836667	218	0.821027
0.826667	219	0.820936
0.826667	219	0.820936
0.83	219	0.820936
0.833333	219	0.820936
0.806667	220	0.820844
0.813333	220	0.820844
0.833333	220	0.820844
0.836667	220	0.820844
0.813333	221	0.820749
0.83	221	0.820749
0.83	221	0.820749
0.833333	221	0.820749
0.81	222	0.820653
0.84	222	0.820653
0.84	222	0.820653
0.846667	222	0.820653
0.833333	223	0.820556
0.836667	223	0.820556
0.843333	223	0.820556
0.866667	223	0.820556
0.816667	224	0.820456
0.816667	224	0.820456
0.833333	224	0.820456
0.85	224	0.820456
0.806667	225	0.820356
0.816667	225	0.820356
0.816667	225	0.820356
0.82	225	0.820356
0.823333	226	0.820253
0.83	226	0.820253
0.833333	226	0.820253
0.856667	226	0.820253
0.81	227	0.820149
0.82	227	0.820149
0.826667	227	0.820149
0.83	227	0.820149
0.826667	228	0.820044
0.826667	228	0.820044
0.833333	228	0.820044
0.836667	228	0.820044
0.796667	229	0.819938
0.81	229	0.819938
0.813333	229	0.819938
0.82	229	0.819938
0.803333	230	0.81983
0.823333	230	0.81983
0.83	230	0.81983
0.836667	230	0.81983
0.803333	231	0.819722
0.813333	231	0.819722
0.82	231	0.819722
0.823333	231	0.819722
0.816667	232	0.819612
0.82	232	0.819612
0.823333	232	0.819612
0.836667	232	0.819612
0.81	233	0.819501
0.813333	233	0.819501
0.83	233	0.819501
0.846667	233	0.819501
0.813333	234	0.819389
0.816667	234	0.819389
0.82	234	0.819389
0.826667	234	0.819389
0.813333	235	0.819276
0.82	235	0.819276
0.823333	235	0.819276
0.84	235	0.819276
0.803333	236	0.819163
0.803333	236	0.819163
0.81	236	0.819163
0.833333	236	0.819163
0.81	237	0.819048
0.823333	237	0.819048
0.833333	237	0.819048
0.846667	237	0.819048
0.813333	238	0.818933
0.82	238	0.818933
0.833333	238	0.818933
0.836667	238	0.818933
0.826667	239	0.818817
0.833333	239	0.818817
0.843333	239	0.818817
0.846667	239	0.818817
0.81	240	0.818701
0.813333	240	0.818701
0.826667	240	0.818701
0.826667	240	0.818701
0.806667	241	0.818584
0.816667	241	0.818584
0.826667	241	0.818584
0.85	241	0.818584
0.803333	242	0.818467
0.816667	242	0.818467
0.83	242	0.818467
0.85	242	0.818467
0.796667	243	0.818349
0.823333	243	0.818349
0.823333	243	0.818349
0.826667	243	0.818349
0.81	244	0.818231
0.816667	244	0.818231
0.82	244	0.818231
0.836667	244	0.818231
0.79	245	0.818113
0.796667	245	0.818113
0.8	245	0.818113
0.846667	245	0.818113
0.796667	246	0.817994
0.806667	246	0.817994
0.813333	246	0.817994
0.816667	246	0.817994
0.796667	247	0.817876
0.803333	247	0.817876
0.823333	247	0.817876
0.83	247	0.817876
0.81	248	0.817757
0.82	248	0.817757
0.8	248	0.817757
0.833333	248	0.817757
0.793333	249	0.817638
0.796667	249	0.817638
0.803333	249	0.817638
0.836667	249	0.817638
0.81	250	0.817519
0.82	250	0.817519
0.826667	250	0.817519
0.84	250	0.817519
0.796667	251	0.817401
0.806667	251	0.817401
0.81	251	0.817401
0.83	251	0.817401
0.79	252	0.817282
0.816667	252	0.817282
0.82	252	0.817282
0.826667	252	0.817282
0.793333	253	0.817164
0.813333	253	0.817164
0.82	253	0.817164
0.833333	253	0.817164
0.81	254	0.817046
0.816667	254	0.817046
0.82	254	0.817046
0.823333	254	0.817046
0.79	255	0.816928
0.81	255	0.816928
0.816667	255	0.816928
0.826667	255	0.816928
0.803333	256	0.816811
0.81	256	0.816811
0.816667	256	0.816811
0.816667	256	0.816811
0.783333	257	0.816694
0.81	257	0.816694
0.826667	257	0.816694
0.83	257	0.816694
0.803333	258	0.816577
0.806667	258	0.816577
0.816667	258	0.816577
0.826667	258	0.816577
0.796667	259	0.816461
0.803333	259	0.816461
0.82	259	0.816461
0.823333	259	0.816461
0.806667	260	0.816345
0.82	260	0.816345
0.823333	260	0.816345
0.8	260	0.816345
0.796667	261	0.816231
0.796667	261	0.816231
0.803333	261	0.816231
0.82	261	0.816231
0.806667	262	0.816116
0.813333	262	0.816116
0.82	262	0.816116
0.826667	262	0.816116
0.813333	263	0.816003
0.816667	263	0.816003
0.823333	263	0.816003
0.83	263	0.816003
0.803333	264	0.81589
0.806667	264	0.81589
0.81	264	0.81589
0.83	264	0.81589
0.81	265	0.815778
0.813333	265	0.815778
0.813333	265	0.815778
0.836667	265	0.815778
0.786667	266	0.815666
0.79	266	0.815666
0.81	266	0.815666
0.823333	266	0.815666
0.78	267	0.815556
0.796667	267	0.815556
0.823333	267	0.815556
0.84	267	0.815556
0.786667	268	0.815447
0.803333	268	0.815447
0.806667	268	0.815447
0.82	268	0.815447
0.793333	269	0.815338
0.806667	269	0.815338
0.816667	269	0.815338
0.8	269	0.815338
0.806667	270	0.81523
0.81	270	0.81523
0.826667	270	0.81523
0.8	270	0.81523
0.796667	271	0.815124
0.823333	271	0.815124
0.8	271	0.815124
0.83	271	0.815124
0.806667	272	0.815018
0.816667	272	0.815018
0.816667	272	0.815018
0.826667	272	0.815018
0.786667	273	0.814914
0.806667	273	0.814914
0.806667	273	0.814914
0.81	273	0.814914
0.793333	274	0.81481
0.816667	274	0.81481
0.823333	274	0.81481
0.8	274	0.81481
0.813333	275	0.814708
0.816667	275	0.814708
0.833333	275	0.814708
0.836667	275	0.814708
0.813333	276	0.814607
0.823333	276	0.814607
0.8	276	0.814607
0.85	276	0.814607
0.793333	277	0.814507
0.806667	277	0.814507
0.8	277	0.814507
0.83	277	0.814507
0.796667	278	0.814408
0.813333	278	0.814408
0.826667	278	0.814408
0.833333	278	0.814408
0.793333	279	0.814311
0.803333	279	0.814311
0.806667	279	0.814311
0.823333	279	0.814311
0.806667	280	0.814214
0.813333	280	0.814214
0.8	280	0.814214
0.833333	280	0.814214
0.81	281	0.814119
0.8	281	0.814119
0.843333	281	0.814119
0.846667	281	0.814119
0.803333	282	0.814026
0.813333	282	0.814026
0.8	282	0.814026
0.85	282	0.814026
0.796667	283	0.813933
0.803333	283	0.813933
0.81	283	0.813933
0.83	283	0.813933
0.793333	284	0.813842
0.806667	284	0.813842
0.81	284	0.813842
0.826667	284	0.813842
0.81	285	0.813753
0.81	285	0.813753
0.8	285	0.813753
0.833333	285	0.813753
0.78	286	0.813664
0.796667	286	0.813664
0.82	286	0.813664
0.823333	286	0.813664
0.793333	287	0.813577
0.81	287	0.813577
0.813333	287	0.813577
0.823333	287	0.813577
0.803333	288	0.813492
0.82	288	0.813492
0.823333	288	0.813492
0.8	288	0.813492
0.776667	289	0.813408
0.813333	289	0.813408
0.82	289	0.813408
0.83	289	0.813408
0.786667	290	0.813325
0.786667	290	0.813325
0.826667	290	0.813325
0.83	290	0.813325
0.773333	291	0.813244
0.803333	291	0.813244
0.816667	291	0.813244
0.84	291	0.813244
0.793333	292	0.813164
0.813333	292	0.813164
0.813333	292	0.813164
0.833333	292	0.813164
0.806667	293	0.813086
0.82	293	0.813086
0.8	293	0.813086
0.846667	293	0.813086
0.82	294	0.813009
0.8	294	0.813009
0.83	294	0.813009
0.833333	294	0.813009
0.803333	295	0.812934
0.813333	295	0.812934
0.82	295	0.812934
0.82	295	0.812934
0.806667	296	0.81286
0.806667	296	0.81286
0.816667	296	0.81286
0.826667	296	0.81286
0.803333	297	0.812788
0.803333	297	0.812788
0.813333	297	0.812788
0.823333	297	0.812788
0.793333	298	0.812717
0.82	298	0.812717
0.823333	298	0.812717
0.8	298	0.812717
0.81	299	0.812647
0.823333	299	0.812647
0.833333	299	0.812647
0.853333	299	0.812647
0.79	300	0.812579
0.803333	300	0.812579
0.806667	300	0.812579
0.84	300	0.812579
0.79	301	0.812513
0.793333	301	0.812513
0.816667	301	0.812513
0.823333	301	0.812513
0.793333	302	0.812448
0.793333	302	0.812448
0.796667	302	0.812448
0.816667	302	0.812448
0.793333	303	0.812384
0.806667	303	0.812384
0.823333	303	0.812384
0.836667	303	0.812384
0.806667	304	0.812322
0.813333	304	0.812322
0.82	304	0.812322
0.826667	304	0.812322
0.793333	305	0.812262
0.806667	305	0.812262
0.816667	305	0.812262
0.84	305	0.812262
0.806667	306	0.812203
0.813333	306	0.812203
0.816667	306	0.812203
0.823333	306	0.812203
0.806667	307	0.812145
0.82	307	0.812145
0.83	307	0.812145
0.836667	307	0.812145
0.79	308	0.812089
0.81	308	0.812089
0.813333	308	0.812089
0.816667	308	0.812089
0.803333	309	0.812035
0.813333	309	0.812035
0.82	309	0.812035
0.836667	309	0.812035
0.803333	310	0.811981
0.813333	310	0.811981
0.82	310	0.811981
0.83	310	0.811981
0.816667	311	0.81193
0.82	311	0.81193
0.823333	311	0.81193
0.833333	311	0.81193
0.796667	312	0.811879
0.813333	312	0.811879
0.82	312	0.811879
0.8	312	0.811879
0.803333	313	0.811831
0.816667	313	0.811831
0.823333	313	0.811831
0.833333	313	0.811831
0.803333	314	0.811783
0.813333	314	0.811783
0.816667	314	0.811783
0.833333	314	0.811783
0.803333	315	0.811737
0.803333	315	0.811737
0.813333	315	0.811737
0.833333	315	0.811737
0.79	316	0.811693
0.803333	316	0.811693
0.803333	316	0.811693
0.82	316	0.811693
0.803333	317	0.81165
0.803333	317	0.81165
0.81	317	0.81165
0.82	317	0.81165
0.796667	318	0.811608
0.806667	318	0.811608
0.823333	318	0.811608
0.823333	318	0.811608
0.79	319	0.811567
0.79	319	0.811567
0.806667	319	0.811567
0.81	319	0.811567
0.783333	320	0.811528
0.796667	320	0.811528
0.8	320	0.811528
0.843333	320	0.811528
0.79	321	0.811491
0.806667	321	0.811491
0.816667	321	0.811491
0.83	321	0.811491
0.793333	322	0.811454
0.806667	322	0.811454
0.81	322	0.811454
0.82	322	0.811454
0.796667	323	0.811419
0.813333	323	0.811419
0.816667	323	0.811419
0.84	323	0.811419
0.796667	324	0.811386
0.81	324	0.811386
0.823333	324	0.811386
0.826667	324	0.811386
0.796667	325	0.811353
0.803333	325	0.811353
0.806667	325	0.811353
0.82	325	0.811353
0.81	326	0.811322
0.816667	326	0.811322
0.823333	326	0.811322
0.8	326	0.811322
0.793333	327	0.811292
0.806667	327	0.811292
0.813333	327	0.811292
0.82	327	0.811292
0.786667	328	0.811264
0.8	328	0.811264
0.83	328	0.811264
0.84	328	0.811264
0.806667	329	0.811236
0.813333	329	0.811236
0.83	329	0.811236
0.85	329	0.811236
0.816667	330	0.81121
0.8	330	0.81121
0.83	330	0.81121
0.833333	330	0.81121
0.793333	331	0.811185
0.826667	331	0.811185
0.83	331	0.811185
0.83	331	0.811185
0.823333	332	0.811161
0.826667	332	0.811161
0.8	332	0.811161
0.846667	332	0.811161
0.79	333	0.811139
0.803333	333	0.811139
0.813333	333	0.811139
0.816667	333	0.811139
0.793333	334	0.811118
0.823333	334	0.811118
0.82	334	0.811118
0.82	334	0.811118
0.81	335	0.811097
0.816667	335	0.811097
0.823333	335	0.811097
0.826667	335	0.811097
0.813333	336	0.811078
0.813333	336	0.811078
0.816667	336	0.811078
0.82	336	0.811078
0.803333	337	0.81106
0.806667	337	0.81106
0.816667	337	0.81106
0.82	337	0.81106
0.766667	338	0.811044
0.77	338	0.811044
0.8	338	0.811044
0.836667	338	0.811044
0.806667	339	0.811028
0.813333	339	0.811028
0.833333	339	0.811028
0.8	339	0.811028
0.806667	340	0.811013
0.806667	340	0.811013
0.82	340	0.811013
0.8	340	0.811013
0.813333	341	0.811
0.816667	341	0.811
0.8	341	0.811
0.8	341	0.811
0.796667	342	0.810987
0.803333	342	0.810987
0.806667	342	0.810987
0.813333	342	0.810987
0.81	343	0.810975
0.816667	343	0.810975
0.816667	343	0.810975
0.823333	343	0.810975
0.793333	344	0.810965
0.813333	344	0.810965
0.82	344	0.810965
0.853333	344	0.810965
0.806667	345	0.810955
0.806667	345	0.810955
0.81	345	0.810955
0.823333	345	0.810955
0.783333	346	0.810947
0.813333	346	0.810947
0.816667	346	0.810947
0.82	346	0.810947
0.806667	347	0.810939
0.81	347	0.810939
0.83	347	0.810939
0.84	347	0.810939
0.783333	348	0.810933
0.803333	348	0.810933
0.813333	348	0.810933
0.81	348	0.810933
0.78	349	0.810927
0.79	349	0.810927
0.816667	349	0.810927
0.823333	349	0.810927
0.806667	350	0.810922
0.806667	350	0.810922
0.816667	350	0.810922
0.823333	350	0.810922
0.816667	351	0.810918
0.82	351	0.810918
0.826667	351	0.810918
0.826667	351	0.810918
0.803333	352	0.810915
0.816667	352	0.810915
0.823333	352	0.810915
0.8	352	0.810915
0.803333	353	0.810913
0.803333	353	0.810913
0.823333	353	0.810913
0.826667	353	0.810913
0.806667	354	0.810912
0.813333	354	0.810912
0.816667	354	0.810912
0.833333	354	0.810912
0.81	355	0.810912
0.816667	355	0.810912
0.823333	355	0.810912
0.826667	355	0.810912
0.793333	356	0.810912
0.803333	356	0.810912
0.813333	356	0.810912
0.833333	356	0.810912
0.79	357	0.810913
0.803333	357	0.810913
0.82	357	0.810913
0.826667	357	0.810913
0.803333	358	0.810915
0.81	358	0.810915
0.81	358	0.810915
0.8	358	0.810915
0.806667	359	0.810918
0.81	359	0.810918
0.81	359	0.810918
0.8	359	0.810918
0.796667	360	0.810922
0.803333	360	0.810922
0.823333	360	0.810922
0.82	360	0.810922
0.786667	361	0.810926
0.79	361	0.810926
0.803333	361	0.810926
0.84	361	0.810926
0.806667	362	0.810932
0.813333	362	0.810932
0.816667	362	0.810932
0.823333	362	0.810932
0.793333	363	0.810938
0.816667	363	0.810938
0.816667	363	0.810938
0.84	363	0.810938
0.816667	364	0.810944
0.816667	364	0.810944
0.833333	364	0.810944
0.83	364	0.810944
0.803333	365	0.810952
0.806667	365	0.810952
0.813333	365	0.810952
0.8	365	0.810952
0.796667	366	0.81096
0.813333	366	0.81096
0.813333	366	0.81096
0.81	366	0.81096
0.79	367	0.810968
0.81	367	0.810968
0.81	367	0.810968
0.826667	367	0.810968
0.803333	368	0.810978
0.81	368	0.810978
0.816667	368	0.810978
0.82	368	0.810978
0.813333	369	0.810988
0.82	369	0.810988
0.82	369	0.810988
0.826667	369	0.810988
0.786667	370	0.810999
0.803333	370	0.810999
0.803333	370	0.810999
0.813333	370	0.810999
0.793333	371	0.81101
0.803333	371	0.81101
0.816667	371	0.81101
0.833333	371	0.81101
0.793333	372	0.811022
0.803333	372	0.811022
0.806667	372	0.811022
0.836667	372	0.811022
0.803333	373	0.811035
0.803333	373	0.811035
0.823333	373	0.811035
0.843333	373	0.811035
0.803333	374	0.811049
0.82	374	0.811049
0.82	374	0.811049
0.826667	374	0.811049
0.793333	375	0.811062
0.81	375	0.811062
0.816667	375	0.811062
0.82	375	0.811062
0.796667	376	0.811077
0.82	376	0.811077
0.83	376	0.811077
0.8	376	0.811077
0.786667	377	0.811092
0.796667	377	0.811092
0.813333	377	0.811092
0.816667	377	0.811092
0.79	378	0.811108
0.806667	378	0.811108
0.816667	378	0.811108
0.82	378	0.811108
0.786667	379	0.811124
0.813333	379	0.811124
0.826667	379	0.811124
0.826667	379	0.811124
0.81	380	0.811141
0.816667	380	0.811141
0.823333	380	0.811141
0.843333	380	0.811141
0.813333	381	0.811158
0.81	381	0.811158
0.826667	381	0.811158
0.836667	381	0.811158
0.793333	382	0.811176
0.796667	382	0.811176
0.823333	382	0.811176
0.836667	382	0.811176
0.806667	383	0.811195
0.81	383	0.811195
0.816667	383	0.811195
0.826667	383	0.811195
0.796667	384	0.811214
0.803333	384	0.811214
0.81	384	0.811214
0.8	384	0.811214
0.803333	385	0.811233
0.813333	385	0.811233
0.81	385	0.811233
0.816667	385	0.811233
0.783333	386	0.811253
0.81	386	0.811253
0.816667	386	0.811253
0.816667	386	0.811253
0.796667	387	0.811274
0.823333	387	0.811274
0.826667	387	0.811274
0.833333	387	0.811274
0.783333	388	0.811295
0.786667	388	0.811295
0.823333	388	0.811295
0.83	388	0.811295
0.793333	389	0.811316
0.793333	389	0.811316
0.79	389	0.811316
0.806667	389	0.811316
0.793333	390	0.811338
0.796667	390	0.811338
0.796667	390	0.811338
0.81	390	0.811338
0.803333	391	0.811361
0.806667	391	0.811361
0.816667	391	0.811361
0.823333	391	0.811361
0.773333	392	0.811384
0.806667	392	0.811384
0.82	392	0.811384
0.8	392	0.811384
0.783333	393	0.811407
0.816667	393	0.811407
0.826667	393	0.811407
0.826667	393	0.811407
0.786667	394	0.811431
0.793333	394	0.811431
0.81	394	0.811431
0.833333	394	0.811431
0.806667	395	0.811455
0.813333	395	0.811455
0.813333	395	0.811455
0.82	395	0.811455
0.786667	396	0.811479
0.813333	396	0.811479
0.816667	396	0.811479
0.8	396	0.811479
0.806667	397	0.811504
0.806667	397	0.811504
0.826667	397	0.811504
0.8	397	0.811504
0.813333	398	0.81153
0.813333	398	0.81153
0.836667	398	0.81153
0.8	398	0.81153
0.806667	399	0.811555
0.813333	399	0.811555
0.816667	399	0.811555
0.823333	399	0.811555
0.793333	400	0.811582
0.813333	400	0.811582
0.816667	400	0.811582
0.82	400	0.811582
0.803333	401	0.811608
0.813333	401	0.811608
0.82	401	0.811608
0.826667	401	0.811608
0.786667	402	0.811635
0.806667	402	0.811635
0.806667	402	0.811635
0.813333	402	0.811635
0.79	403	0.811662
0.806667	403	0.811662
0.816667	403	0.811662
0.823333	403	0.811662
0.793333	404	0.81169
0.803333	404	0.81169
0.806667	404	0.81169
0.823333	404	0.81169
0.79	405	0.811718
0.806667	405	0.811718
0.81	405	0.811718
0.82	405	0.811718
0.793333	406	0.811746
0.803333	406	0.811746
0.806667	406	0.811746
0.826667	406	0.811746
0.79	407	0.811775
0.813333	407	0.811775
0.81	407	0.811775
0.826667	407	0.811775
0.803333	408	0.811804
0.806667	408	0.811804
0.823333	408	0.811804
0.826667	408	0.811804
0.79	409	0.811833
0.796667	409	0.811833
0.81	409	0.811833
0.81	409	0.811833
0.803333	410	0.811862
0.806667	410	0.811862
0.82	410	0.811862
0.826667	410	0.811862
0.803333	411	0.811892
0.81	411	0.811892
0.816667	411	0.811892
0.816667	411	0.811892
0.78	412	0.811922
0.793333	412	0.811922
0.81	412	0.811922
0.8	412	0.811922
0.79	413	0.811952
0.806667	413	0.811952
0.81	413	0.811952
0.823333	413	0.811952
0.78	414	0.811982
0.79	414	0.811982
0.806667	414	0.811982
0.84	414	0.811982
0.78	415	0.812013
0.813333	415	0.812013
0.81	415	0.812013
0.823333	415	0.812013
0.803333	416	0.812044
0.813333	416	0.812044
0.813333	416	0.812044
0.816667	416	0.812044
0.813333	417	0.812075
0.823333	417	0.812075
0.83	417	0.812075
0.83	417	0.812075
0.803333	418	0.812106
0.803333	418	0.812106
0.823333	418	0.812106
0.8	418	0.812106
0.803333	419	0.812138
0.806667	419	0.812138
0.816667	419	0.812138
0.8	419	0.812138
0.78	420	0.812169
0.78	420	0.812169
0.82	420	0.812169
0.82	420	0.812169
0.806667	421	0.812201
0.823333	421	0.812201
0.82	421	0.812201
0.82	421	0.812201
0.806667	422	0.812233
0.813333	422	0.812233
0.823333	422	0.812233
0.82	422	0.812233
0.803333	423	0.812264
0.806667	423	0.812264
0.833333	423	0.812264
0.8	423	0.812264
0.816667	424	0.812296
0.816667	424	0.812296
0.816667	424	0.812296
0.833333	424	0.812296
0.813333	425	0.812328
0.813333	425	0.812328
0.82	425	0.812328
0.82	425	0.812328
0.806667	426	0.812361
0.81	426	0.812361
0.82	426	0.812361
0.82	426	0.812361
0.79	427	0.812393
0.83	427	0.812393
0.83	427	0.812393
0.836667	427	0.812393
0.793333	428	0.812425
0.813333	428	0.812425
0.81	428	0.812425
0.816667	428	0.812425
0.803333	429	0.812457
0.803333	429	0.812457
0.806667	429	0.812457
0.84	429	0.812457
0.806667	430	0.812489
0.823333	430	0.812489
0.8	430	0.812489
0.843333	430	0.812489
0.793333	431	0.812521
0.82	431	0.812521
0.836667	431	0.812521
0.8	431	0.812521
0.803333	432	0.812554
0.803333	432	0.812554
0.816667	432	0.812554
0.84	432	0.812554
0.796667	433	0.812586
0.806667	433	0.812586
0.816667	433	0.812586
0.823333	433	0.812586
0.813333	434	0.812617
0.816667	434	0.812617
0.833333	434	0.812617
0.84	434	0.812617
0.803333	435	0.812649
0.803333	435	0.812649
0.82	435	0.812649
0.83	435	0.812649
0.796667	436	0.812681
0.806667	436	0.812681
0.816667	436	0.812681
0.816667	436	0.812681
0.803333	437	0.812713
0.813333	437	0.812713
0.81	437	0.812713
0.836667	437	0.812713
0.813333	438	0.812744
0.813333	438	0.812744
0.816667	438	0.812744
0.8	438	0.812744
0.783333	439	0.812775
0.796667	439	0.812775
0.823333	439	0.812775
0.833333	439	0.812775
0.823333	440	0.812806
0.823333	440	0.812806
0.833333	440	0.812806
0.836667	440	0.812806
0.813333	441	0.812837
0.81	441	0.812837
0.82	441	0.812837
0.833333	441	0.812837
0.793333	442	0.812867
0.813333	442	0.812867
0.823333	442	0.812867
0.8	442	0.812867
0.806667	443	0.812897
0.823333	443	0.812897
0.82	443	0.812897
0.826667	443	0.812897
0.813333	444	0.812927
0.816667	444	0.812927
0.823333	444	0.812927
0.82	444	0.812927
0.806667	445	0.812956
0.813333	445	0.812956
0.833333	445	0.812956
0.83	445	0.812956
0.806667	446	0.812986
0.813333	446	0.812986
0.81	446	0.812986
0.816667	446	0.812986
0.796667	447	0.813014
0.806667	447	0.813014
0.816667	447	0.813014
0.84	447	0.813014
0.796667	448	0.813043
0.81	448	0.813043
0.82	448	0.813043
0.833333	448	0.813043
0.776667	449	0.81307
0.796667	449	0.81307
0.813333	449	0.81307
0.833333	449	0.81307
0.796667	450	0.813098
0.813333	450	0.813098
0.83	450	0.813098
0.8	450	0.813098
0.793333	451	0.813125
0.793333	451	0.813125
0.803333	451	0.813125
0.806667	451	0.813125
0.796667	452	0.813151
0.82	452	0.813151
0.82	452	0.813151
0.83	452	0.813151
0.786667	453	0.813177
0.786667	453	0.813177
0.806667	453	0.813177
0.823333	453	0.813177
0.77	454	0.813202
0.796667	454	0.813202
0.813333	454	0.813202
0.826667	454	0.813202
0.816667	455	0.813227
0.816667	455	0.813227
0.826667	455	0.813227
0.833333	455	0.813227
0.803333	456	0.813251
0.806667	456	0.813251
0.816667	456	0.813251
0.826667	456	0.813251
0.79	457	0.813275
0.813333	457	0.813275
0.836667	457	0.813275
0.8	457	0.813275
0.82	458	0.813297
0.826667	458	0.813297
0.83	458	0.813297
0.84	458	0.813297
0.81	459	0.813319
0.81	459	0.813319
0.81	459	0.813319
0.8	459	0.813319
0.803333	460	0.813341
0.81	460	0.813341
0.82	460	0.813341
0.82	460	0.813341
0.796667	461	0.813361
0.813333	461	0.813361
0.816667	461	0.813361
0.833333	461	0.813361
0.816667	462	0.813381
0.82	462	0.813381
0.82	462	0.813381
0.826667	462	0.813381
0.79	463	0.8134
0.806667	463	0.8134
0.816667	463	0.8134
0.8	463	0.8134
0.806667	464	0.813418
0.816667	464	0.813418
0.816667	464	0.813418
0.823333	464	0.813418
0.793333	465	0.813436
0.793333	465	0.813436
0.81	465	0.813436
0.816667	465	0.813436
0.813333	466	0.813452
0.813333	466	0.813452
0.81	466	0.813452
0.833333	466	0.813452
0.79	467	0.813468
0.81	467	0.813468
0.816667	467	0.813468
0.833333	467	0.813468
0.793333	468	0.813482
0.816667	468	0.813482
0.8	468	0.813482
0.853333	468	0.813482
0.786667	469	0.813496
0.796667	469	0.813496
0.813333	469	0.813496
0.843333	469	0.813496
0.806667	470	0.813508
0.813333	470	0.813508
0.826667	470	0.813508
0.8	470	0.813508
0.803333	471	0.81352
0.816667	471	0.81352
0.82	471	0.81352
0.833333	471	0.81352
0.81	472	0.813531
0.826667	472	0.813531
0.826667	472	0.813531
0.826667	472	0.813531
0.786667	473	0.81354
0.806667	473	0.81354
0.816667	473	0.81354
0.816667	473	0.81354
0.813333	474	0.813549
0.82	474	0.813549
0.833333	474	0.813549
0.8	474	0.813549
0.806667	475	0.813556
0.816667	475	0.813556
0.833333	475	0.813556
0.833333	475	0.813556
0.796667	476	0.813562
0.81	476	0.813562
0.826667	476	0.813562
0.84	476	0.813562
0.81	477	0.813567
0.82	477	0.813567
0.826667	477	0.813567
0.8	477	0.813567
0.806667	478	0.813571
0.813333	478	0.813571
0.816667	478	0.813571
0.826667	478	0.813571
0.803333	479	0.813574
0.82	479	0.813574
0.82	479	0.813574
0.833333	479	0.813574
0.793333	480	0.813576
0.813333	480	0.813576
0.816667	480	0.813576
0.82	480	0.813576
0.79	481	0.813576
0.81	481	0.813576
0.82	481	0.813576
0.836667	481	0.813576
0.796667	482	0.813576
0.8	482	0.813576
0.8	482	0.813576
0.8	482	0.813576
0.806667	483	0.813574
0.813333	483	0.813574
0.823333	483	0.813574
0.8	483	0.813574
0.83	484	0.81357
0.83	484	0.81357
0.83	484	0.81357
0.8	484	0.81357
0.796667	485	0.813566
0.803333	485	0.813566
0.833333	485	0.813566
0.8	485	0.813566
0.81	486	0.81356
0.816667	486	0.81356
0.823333	486	0.81356
0.823333	486	0.81356
0.79	487	0.813553
0.813333	487	0.813553
0.81	487	0.813553
0.83	487	0.813553
0.813333	488	0.813545
0.813333	488	0.813545
0.82	488	0.813545
0.836667	488	0.813545
0.796667	489	0.813535
0.796667	489	0.813535
0.813333	489	0.813535
0.81	489	0.813535
0.793333	490	0.813525
0.793333	490	0.813525
0.81	490	0.813525
0.81	490	0.813525
0.803333	491	0.813512
0.813333	491	0.813512
0.81	491	0.813512
0.82	491	0.813512
0.806667	492	0.813499
0.81	492	0.813499
0.81	492	0.813499
0.82	492	0.813499
0.806667	493	0.813484
0.813333	493	0.813484
0.83	493	0.813484
0.836667	493	0.813484
0.79	494	0.813469
0.823333	494	0.813469
0.82	494	0.813469
0.82	494	0.813469
0.79	495	0.813451
0.81	495	0.813451
0.82	495	0.813451
0.8	495	0.813451
0.79	496	0.813433
0.816667	496	0.813433
0.816667	496	0.813433
0.823333	496	0.813433
0.813333	497	0.813413
0.81	497	0.813413
0.816667	497	0.813413
0.83	497	0.813413
0.78	498	0.813392
0.81	498	0.813392
0.816667	498	0.813392
0.84	498	0.813392
0.786667	499	0.81337
0.796667	499	0.81337
0.803333	499	0.81337
0.813333	499	0.81337
0.796667	500	0.813347
0.803333	500	0.813347
0.81	500	0.813347
0.82	500	0.813347
0.803333	501	0.813322
0.813333	501	0.813322
[truncated: 594 more rows]
