# Supplementary material for: Multimodal analysis of cfDNA methylomes for early detecting esophageal squamous cell carcinoma and precancerous lesions
Source: Nat Commun. 2024 May 2;15:3700. doi: 10.1038/s41467-024-47886-1 (PMC11065998; doi:10.1038/s41467-024-47886-1)
Supplement: Supplementary file 7 — Source data [file 41467_2024_47886_MOESM7_ESM.zip › NCOMMS-23-54857A_Source data_Supplementary Figure 1b.xlsx]

## Sheet: Supplementary Figure 1b
Supplementary figure S1B
genome coverage	clinical diagnosis
0.9103	ESCC/IEN
0.904363	ESCC/IEN
0.910581	ESCC/IEN
0.907007	ESCC/IEN
0.905406	ESCC/IEN
0.904712	ESCC/IEN
0.90769	ESCC/IEN
0.888626	ESCC/IEN
0.89806	ESCC/IEN
0.888018	ESCC/IEN
0.908496	ESCC/IEN
0.890421	ESCC/IEN
0.889549	ESCC/IEN
0.888876	ESCC/IEN
0.892153	ESCC/IEN
0.889056	ESCC/IEN
0.888585	ESCC/IEN
0.895108	ESCC/IEN
0.893942	ESCC/IEN
0.887784	ESCC/IEN
0.89974	ESCC/IEN
0.889578	ESCC/IEN
0.887865	ESCC/IEN
0.907426	ESCC/IEN
0.893739	ESCC/IEN
0.903932	ESCC/IEN
0.905892	ESCC/IEN
0.898029	ESCC/IEN
0.89154	ESCC/IEN
0.89309	ESCC/IEN
0.90306	ESCC/IEN
0.904213	ESCC/IEN
0.894579	ESCC/IEN
0.893404	ESCC/IEN
0.901783	ESCC/IEN
0.895368	ESCC/IEN
0.896403	ESCC/IEN
0.902494	ESCC/IEN
0.900589	ESCC/IEN
0.889294	ESCC/IEN
0.903609	ESCC/IEN
0.895315	ESCC/IEN
0.886719	ESCC/IEN
0.902689	ESCC/IEN
0.901096	ESCC/IEN
0.882685	ESCC/IEN
0.843787	ESCC/IEN
0.888851	ESCC/IEN
0.880778	ESCC/IEN
0.890512	ESCC/IEN
0.888145	ESCC/IEN
0.901738	ESCC/IEN
0.905002	ESCC/IEN
0.896015	ESCC/IEN
0.897776	ESCC/IEN
0.90851	ESCC/IEN
0.874567	ESCC/IEN
0.902218	ESCC/IEN
0.896932	ESCC/IEN
0.900673	ESCC/IEN
0.898329	ESCC/IEN
0.893355	ESCC/IEN
0.895177	ESCC/IEN
0.885747	ESCC/IEN
0.890991	ESCC/IEN
0.88471	ESCC/IEN
0.885647	ESCC/IEN
0.888485	ESCC/IEN
0.88391	ESCC/IEN
0.898391	ESCC/IEN
0.891035	ESCC/IEN
0.892872	ESCC/IEN
0.897272	ESCC/IEN
0.892068	ESCC/IEN
0.899518	ESCC/IEN
0.892864	ESCC/IEN
0.887969	ESCC/IEN
0.895685	ESCC/IEN
0.894547	ESCC/IEN
0.885988	ESCC/IEN
0.882989	ESCC/IEN
0.888744	ESCC/IEN
0.880047	ESCC/IEN
0.88569	ESCC/IEN
0.884624	ESCC/IEN
0.890757	ESCC/IEN
0.895165	ESCC/IEN
0.907246	ESCC/IEN
0.896044	ESCC/IEN
0.908095	ESCC/IEN
0.900101	ESCC/IEN
0.88515	ESCC/IEN
0.885832	ESCC/IEN
0.89135	ESCC/IEN
0.908781	ESCC/IEN
0.896897	ESCC/IEN
0.892589	ESCC/IEN
0.889425	ESCC/IEN
0.910873	ESCC/IEN
0.892655	ESCC/IEN
0.893062	ESCC/IEN
0.907515	ESCC/IEN
0.911085	ESCC/IEN
0.907508	ESCC/IEN
0.888601	ESCC/IEN
0.892722	ESCC/IEN
0.908365	ESCC/IEN
0.884316	ESCC/IEN
0.891562	ESCC/IEN
0.879586	ESCC/IEN
0.894781	ESCC/IEN
0.887357	ESCC/IEN
0.899829	ESCC/IEN
0.895812	ESCC/IEN
0.893853	ESCC/IEN
0.899465	ESCC/IEN
0.903434	ESCC/IEN
0.89647	ESCC/IEN
0.903026	ESCC/IEN
0.909314	ESCC/IEN
0.892056	ESCC/IEN
0.893757	ESCC/IEN
0.904458	ESCC/IEN
0.896883	ESCC/IEN
0.890387	ESCC/IEN
0.894601	ESCC/IEN
0.882989	ESCC/IEN
0.897722	ESCC/IEN
0.884874	ESCC/IEN
0.887597	ESCC/IEN
0.884878	ESCC/IEN
0.902289	ESCC/IEN
0.883184	ESCC/IEN
0.889109	ESCC/IEN
0.880416	ESCC/IEN
0.885497	ESCC/IEN
0.886582	ESCC/IEN
0.880201	ESCC/IEN
0.872198	ESCC/IEN
0.888073	ESCC/IEN
0.870106	ESCC/IEN
0.909995	ESCC/IEN
0.872725	ESCC/IEN
0.884797	ESCC/IEN
0.886241	ESCC/IEN
0.888768	ESCC/IEN
0.892097	ESCC/IEN
0.888007	ESCC/IEN
0.908835	ESCC/IEN
0.907339	ESCC/IEN
0.88107	ESCC/IEN
0.888569	ESCC/IEN
0.892278	ESCC/IEN
0.882659	ESCC/IEN
0.880499	ESCC/IEN
0.890401	ESCC/IEN
0.881872	ESCC/IEN
0.883124	ESCC/IEN
0.886318	ESCC/IEN
0.885905	ESCC/IEN
0.887455	ESCC/IEN
0.895949	ESCC/IEN
0.896539	ESCC/IEN
0.891736	ESCC/IEN
0.897282	ESCC/IEN
0.883564	ESCC/IEN
0.897968	ESCC/IEN
0.879724	ESCC/IEN
0.899492	ESCC/IEN
0.888708	ESCC/IEN
0.887785	ESCC/IEN
0.897598	ESCC/IEN
0.897994	ESCC/IEN
0.897727	ESCC/IEN
0.883298	ESCC/IEN
0.880508	ESCC/IEN
0.897514	ESCC/IEN
0.894527	ESCC/IEN
0.888574	ESCC/IEN
0.894199	ESCC/IEN
0.911333	ESCC/IEN
0.888314	ESCC/IEN
0.908095	ESCC/IEN
0.888427	ESCC/IEN
0.887847	ESCC/IEN
0.885059	ESCC/IEN
0.909356	ESCC/IEN
0.910014	ESCC/IEN
0.887182	ESCC/IEN
0.905808	ESCC/IEN
0.899459	ESCC/IEN
0.904895	ESCC/IEN
0.902763	ESCC/IEN
0.89744	ESCC/IEN
0.907247	ESCC/IEN
0.900318	ESCC/IEN
0.904302	ESCC/IEN
0.899641	ESCC/IEN
0.90174	ESCC/IEN
0.895705	ESCC/IEN
0.890806	ESCC/IEN
0.900419	ESCC/IEN
0.901392	ESCC/IEN
0.901582	ESCC/IEN
0.900142	ESCC/IEN
0.893772	ESCC/IEN
0.90688	ESCC/IEN
0.890014	ESCC/IEN
0.884665	ESCC/IEN
0.884946	ESCC/IEN
0.889751	ESCC/IEN
0.888259	ESCC/IEN
0.883988	ESCC/IEN
0.878948	ESCC/IEN
0.894939	ESCC/IEN
0.893882	ESCC/IEN
0.890817	ESCC/IEN
0.892414	ESCC/IEN
0.894507	ESCC/IEN
0.890804	ESCC/IEN
0.883164	ESCC/IEN
0.899432	ESCC/IEN
0.891485	ESCC/IEN
0.887494	ESCC/IEN
0.898439	ESCC/IEN
0.8921	ESCC/IEN
0.892606	ESCC/IEN
0.884555	ESCC/IEN
0.894168	ESCC/IEN
0.866827	ESCC/IEN
0.902927	HC
0.898823	HC
0.901561	HC
0.9022	HC
0.894478	HC
0.892154	HC
0.885356	HC
0.895399	HC
0.901325	HC
0.902684	HC
0.898612	HC
0.897547	HC
0.897225	HC
0.886259	HC
0.886627	HC
0.90677	HC
0.900125	HC
0.896724	HC
0.897383	HC
0.89964	HC
0.902565	HC
0.904422	HC
0.898553	HC
0.900913	HC
0.914121	HC
0.888731	HC
0.910441	HC
0.893728	HC
0.905815	HC
0.901839	HC
0.895369	HC
0.894388	HC
0.876845	HC
0.887195	HC
0.897287	HC
0.892793	HC
0.896271	HC
0.891506	HC
0.890624	HC
0.872734	HC
0.899118	HC
0.897642	HC
0.897362	HC
0.891196	HC
0.898745	HC
0.889338	HC
0.891706	HC
0.887613	HC
0.890273	HC
0.8963	HC
0.882122	HC
0.88779	HC
0.877209	HC
0.887585	HC
0.887242	HC
0.889592	HC
0.884591	HC
0.890379	HC
0.889863	HC
0.892906	HC
0.891758	HC
0.889747	HC
0.887193	HC
0.887765	HC
0.883783	HC
0.893092	HC
0.890991	HC
0.891	HC
0.881922	HC
0.895335	HC
0.894721	HC
0.890423	HC
0.875475	HC
0.864228	HC
0.87841	HC
0.887145	HC
0.894071	HC
0.893021	HC
0.886716	HC
0.891681	HC
0.887129	HC
0.880492	HC
0.888939	HC
0.896985	HC
0.88435	HC
0.891085	HC
0.833706	HC
0.884729	HC
0.887758	HC
0.887623	HC
0.871421	HC
0.884299	HC
0.863688	HC
0.893499	HC
0.887346	HC
0.892751	HC
0.883134	HC
0.893202	HC
0.891924	HC
0.89703	HC
0.882652	HC
0.896116	HC
0.883935	HC
0.877913	HC
0.875927	HC
0.899557	HC
0.887838	HC
0.885398	HC
0.882508	HC
0.887489	HC
0.889664	HC
0.885931	HC
0.889159	HC
0.880145	HC
0.895636	HC
0.886999	HC
0.884132	HC
0.891546	HC
0.910131	HC
0.901416	HC
0.900647	HC
0.901046	HC
0.896264	HC
0.880615	HC
0.897055	HC
0.90098	HC
0.90818	HC
0.908157	HC
0.907464	HC
0.906329	HC
0.90485	HC
0.897633	HC
0.909879	HC
0.902658	HC
0.903219	HC
0.90523	HC
0.907334	HC
0.900429	HC
0.904078	HC
0.912283	HC
0.906603	HC
0.908091	HC
0.906082	HC
0.899501	HC
0.883002	HC
0.909449	HC
0.906578	HC
0.905882	HC
0.903261	HC
0.889154	HC
0.871931	HC
0.89677	HC
0.876479	HC
0.870164	HC
0.882966	HC
0.877822	HC
0.886071	HC
0.872645	HC
0.880225	HC
0.890682	HC
0.884309	HC
0.893015	HC
0.88094	HC
0.88995	HC
0.880085	HC
0.883445	HC
0.889735	HC
0.877681	HC
0.903258	HC
0.884782	HC
0.878506	HC
0.889455	HC
0.887045	HC
0.885007	HC
0.885114	HC
0.877796	HC
0.881895	HC
0.882242	HC
0.88214	HC
0.87923	HC
0.892448	HC
0.88886	HC
0.897103	HC
0.898546	HC
0.898858	HC
0.90031	HC
0.901248	HC
0.911888	HC
0.902967	HC
0.893709	HC
0.882248	HC
0.890825	HC
0.887149	HC
0.895333	HC
0.896577	HC
0.887524	HC
0.885985	HC
0.908104	HC
0.896435	HC
0.886994	HC
0.89441	HC
0.896409	HC
0.891265	HC
0.892277	HC
0.895536	HC
0.883249	HC
0.888895	HC
0.897049	HC
0.89504	HC
0.897716	HC
0.897241	HC
0.893586	HC
0.899379	HC
0.892281	HC
0.89711	HC
0.897091	HC
0.876369	HC
0.88251	HC
0.883528	HC
0.888796	HC
0.889863	HC
0.897297	HC
0.897864	HC
0.894812	HC
0.893213	HC
0.896715	HC
0.88837	HC
0.897931	HC
0.889311	HC
0.891213	HC
