# Supplementary material for: Multimodal analysis of cfDNA methylomes for early detecting esophageal squamous cell carcinoma and precancerous lesions
Source: Nat Commun. 2024 May 2;15:3700. doi: 10.1038/s41467-024-47886-1 (PMC11065998; doi:10.1038/s41467-024-47886-1)
Supplement: Supplementary file 7 — Source data [file 41467_2024_47886_MOESM7_ESM.zip › NCOMMS-23-54857A_Source data_Supplementary Figure 1a.xlsx]

## Sheet: Supplementary Figure 1a
Supplementary Figure 1a
Average Concentration of cfDNA (ng/mL)	clinical diagnosis
4.03333	ESCC/IEN
3.96667	ESCC/IEN
5.89867	ESCC/IEN
4.83333	ESCC/IEN
4.76667	ESCC/IEN
2.73333	ESCC/IEN
7.43333	ESCC/IEN
6.42133	ESCC/IEN
8.81067	ESCC/IEN
5.9	ESCC/IEN
4.8	ESCC/IEN
5.46667	ESCC/IEN
6.44	ESCC/IEN
10.1667	ESCC/IEN
6.73333	ESCC/IEN
5.7	ESCC/IEN
6.5	ESCC/IEN
9.9	ESCC/IEN
8.03333	ESCC/IEN
3.8	ESCC/IEN
9.43333	ESCC/IEN
6.832	ESCC/IEN
8.38133	ESCC/IEN
7.896	ESCC/IEN
5.43333	ESCC/IEN
8.56667	ESCC/IEN
8.83333	ESCC/IEN
12.8	ESCC/IEN
15.8667	ESCC/IEN
22.7667	ESCC/IEN
5.96667	ESCC/IEN
22.0333	ESCC/IEN
11.1	ESCC/IEN
13.8	ESCC/IEN
8.46667	ESCC/IEN
5.96667	ESCC/IEN
10.4667	ESCC/IEN
14.9333	ESCC/IEN
6.02933	ESCC/IEN
6.68267	ESCC/IEN
12.4133	ESCC/IEN
9.8	ESCC/IEN
7.20533	ESCC/IEN
10.1733	ESCC/IEN
8.03333	ESCC/IEN
10.5333	ESCC/IEN
12.0333	ESCC/IEN
9.3	ESCC/IEN
19.0333	ESCC/IEN
7.83333	ESCC/IEN
9.7	ESCC/IEN
7.66667	ESCC/IEN
8.66667	ESCC/IEN
9.16667	ESCC/IEN
10.5333	ESCC/IEN
9.16667	ESCC/IEN
11	ESCC/IEN
7.26667	ESCC/IEN
9.2	ESCC/IEN
6.13333	ESCC/IEN
5.8	ESCC/IEN
10.1	ESCC/IEN
7.4	ESCC/IEN
11.8	ESCC/IEN
5.4	ESCC/IEN
4.3	ESCC/IEN
4.4	ESCC/IEN
17.4	ESCC/IEN
10	ESCC/IEN
8	ESCC/IEN
5.4	ESCC/IEN
7.6	ESCC/IEN
4.4	ESCC/IEN
8.3	ESCC/IEN
6.2	ESCC/IEN
6	ESCC/IEN
8	ESCC/IEN
6.3	ESCC/IEN
5	ESCC/IEN
4	ESCC/IEN
4.6	ESCC/IEN
21.7	ESCC/IEN
15.4	ESCC/IEN
4.3	ESCC/IEN
4.1	ESCC/IEN
4.9	ESCC/IEN
6.3	ESCC/IEN
7.6	ESCC/IEN
3.2	ESCC/IEN
8.6	ESCC/IEN
4.2	ESCC/IEN
3.6	ESCC/IEN
2.6	ESCC/IEN
2.75	ESCC/IEN
113.4	ESCC/IEN
3.6	ESCC/IEN
3.6	ESCC/IEN
3.4	ESCC/IEN
6.4	ESCC/IEN
3.2	ESCC/IEN
4.4	ESCC/IEN
64.4	ESCC/IEN
14.6	ESCC/IEN
9.6	ESCC/IEN
3	ESCC/IEN
2.6	ESCC/IEN
54.6	ESCC/IEN
3	ESCC/IEN
3.9	ESCC/IEN
4.5	ESCC/IEN
3.3	ESCC/IEN
3.4	ESCC/IEN
7.8	ESCC/IEN
5.25	ESCC/IEN
5.85	ESCC/IEN
6.9	ESCC/IEN
4.85	ESCC/IEN
5.85	ESCC/IEN
6.7	ESCC/IEN
8.55	ESCC/IEN
4	ESCC/IEN
2.6	ESCC/IEN
18.2	ESCC/IEN
NA	ESCC/IEN
NA	ESCC/IEN
NA	ESCC/IEN
NA	ESCC/IEN
NA	ESCC/IEN
2.95	ESCC/IEN
2.75	ESCC/IEN
2.4	ESCC/IEN
2.3	ESCC/IEN
1.425	ESCC/IEN
1.375	ESCC/IEN
5.225	ESCC/IEN
8.45	ESCC/IEN
3.225	ESCC/IEN
1.45	ESCC/IEN
23	ESCC/IEN
21.6	ESCC/IEN
1.75	ESCC/IEN
8.7	ESCC/IEN
4.175	ESCC/IEN
1.65	ESCC/IEN
3.65	ESCC/IEN
2.975	ESCC/IEN
4.125	ESCC/IEN
4.65	ESCC/IEN
4.3	ESCC/IEN
4.6	ESCC/IEN
10.9	ESCC/IEN
6.95	ESCC/IEN
14.2	ESCC/IEN
5.75	ESCC/IEN
6.45	ESCC/IEN
7.35	ESCC/IEN
14	ESCC/IEN
11.2	ESCC/IEN
15.1	ESCC/IEN
7.4	ESCC/IEN
12.2	ESCC/IEN
8.6	ESCC/IEN
8	ESCC/IEN
14.8	ESCC/IEN
8.85	ESCC/IEN
10.15	ESCC/IEN
12.2	ESCC/IEN
7.1	ESCC/IEN
5.4	ESCC/IEN
12.6	ESCC/IEN
9.65	ESCC/IEN
5.7	ESCC/IEN
5.7	ESCC/IEN
5.45	ESCC/IEN
6	ESCC/IEN
10.4	ESCC/IEN
6.9	ESCC/IEN
7.4	ESCC/IEN
8.25	ESCC/IEN
9.45	ESCC/IEN
9.13333	ESCC/IEN
5.56667	ESCC/IEN
10.3667	ESCC/IEN
8.46667	ESCC/IEN
10	ESCC/IEN
5.432	ESCC/IEN
6.14133	ESCC/IEN
4.90933	ESCC/IEN
11.8533	ESCC/IEN
6.23467	ESCC/IEN
9.6	ESCC/IEN
13.4333	ESCC/IEN
10.1667	ESCC/IEN
8.73333	ESCC/IEN
6.76667	ESCC/IEN
8.26667	ESCC/IEN
6.104	ESCC/IEN
7.392	ESCC/IEN
7.28	ESCC/IEN
6.13333	ESCC/IEN
11.4	ESCC/IEN
7.86667	ESCC/IEN
20.9	ESCC/IEN
6	ESCC/IEN
6.96667	ESCC/IEN
7.53333	ESCC/IEN
7.33333	ESCC/IEN
14.1	ESCC/IEN
NA	ESCC/IEN
4.3	ESCC/IEN
8.5	ESCC/IEN
4.1	ESCC/IEN
8.5	ESCC/IEN
NA	ESCC/IEN
4.7	ESCC/IEN
5.7	ESCC/IEN
NA	ESCC/IEN
8.5	ESCC/IEN
5.5	ESCC/IEN
4.2	ESCC/IEN
NA	ESCC/IEN
5.4	ESCC/IEN
8.2	ESCC/IEN
5.4	ESCC/IEN
9	ESCC/IEN
NA	ESCC/IEN
4.9	ESCC/IEN
4	ESCC/IEN
5.5	ESCC/IEN
4.1	ESCC/IEN
NA	HC
NA	HC
20.8	HC
21.8	HC
NA	HC
NA	HC
NA	HC
NA	HC
NA	HC
NA	HC
NA	HC
NA	HC
NA	HC
NA	HC
NA	HC
NA	HC
NA	HC
NA	HC
NA	HC
NA	HC
NA	HC
NA	HC
NA	HC
NA	HC
NA	HC
NA	HC
NA	HC
NA	HC
NA	HC
NA	HC
6.3	HC
5.9	HC
4.1	HC
4.5	HC
5.4	HC
10.2	HC
4.3	HC
7.5	HC
6.8	HC
6.8	HC
13.2	HC
5.6	HC
8.4	HC
17.2	HC
4.8	HC
7.2	HC
5.6	HC
5.4	HC
28.7	HC
8.6	HC
13.1	HC
20.2	HC
7.7	HC
4.1	HC
4.2	HC
9.6	HC
5.4	HC
5.9	HC
6.5	HC
5	HC
4.8	HC
7.2	HC
8.1	HC
7.8	HC
7.4	HC
NA	HC
9.9	HC
15	HC
12.9	HC
11.9	HC
9.3	HC
13	HC
8.9	HC
8	HC
7.8	HC
7.7	HC
14.2	HC
9.4	HC
5.3	HC
9.3	HC
11.4	HC
13.7	HC
9.8	HC
10.6	HC
12.3	HC
15.4	HC
5.7	HC
6.8	HC
13.3	HC
8.4	HC
9.4	HC
8.6	HC
7.6	HC
9.3	HC
7.8	HC
10.9	HC
16.7	HC
7.8	HC
11	HC
13.6	HC
3.6	HC
7.6	HC
9.1	HC
11.5	HC
5	HC
8.7	HC
4.2	HC
18.1	HC
7.8	HC
11	HC
16.7	HC
11.2	HC
7	HC
4.6	HC
5.8	HC
4.1	HC
4.1	HC
5.5	HC
NA	HC
NA	HC
NA	HC
NA	HC
NA	HC
NA	HC
NA	HC
NA	HC
NA	HC
NA	HC
NA	HC
NA	HC
NA	HC
NA	HC
NA	HC
NA	HC
NA	HC
NA	HC
NA	HC
NA	HC
NA	HC
NA	HC
NA	HC
NA	HC
NA	HC
NA	HC
NA	HC
NA	HC
NA	HC
NA	HC
NA	HC
NA	HC
5.6	HC
11	HC
7.3	HC
12.6	HC
7.9	HC
8.2	HC
5.7	HC
8.6	HC
6.2	HC
5.7	HC
8.6	HC
6.2	HC
5	HC
5	HC
9	HC
9.4	HC
9.7	HC
19.6	HC
8.6	HC
10.4	HC
10.6	HC
5.4	HC
12.6	HC
8.6	HC
12.6	HC
6.6	HC
18.5	HC
5.6	HC
16.2	HC
7	HC
5	HC
7.3	HC
6.3	HC
7.5	HC
8.7	HC
5	HC
6	HC
6.2	HC
5.9	HC
5.8	HC
5.9	HC
7.2	HC
6.5	HC
4.5	HC
9	HC
5.4	HC
10.9	HC
6.9	HC
2.8	HC
4.2	HC
7	HC
7.8	HC
7.3	HC
7.8	HC
5.2	HC
6.8	HC
6.8	HC
9	HC
9.7	HC
6.6	HC
7.4	HC
5.3	HC
5.4	HC
15.4	HC
6.6	HC
5.7	HC
10.6	HC
6.6	HC
8.4	HC
8	HC
8.1	HC
5.4	HC
11.2	HC
5.6	HC
8	HC
14.8	HC
5.1	HC
12.3	HC
5.8	HC
5.6	HC
