# Supplementary material for: Multimodal analysis of cfDNA methylomes for early detecting esophageal squamous cell carcinoma and precancerous lesions
Source: Nat Commun. 2024 May 2;15:3700. doi: 10.1038/s41467-024-47886-1 (PMC11065998; doi:10.1038/s41467-024-47886-1)
Supplement: Supplementary file 7 — Source data [file 41467_2024_47886_MOESM7_ESM.zip › NCOMMS-23-54857A_Source data_Figure 6d.xlsx]

## Sheet: Figure 6d
Figure 6d
	PC1	PC2	methylation_group		methy_cluster	go	ONTOLOGY	ID	Description	GeneRatio	BgRatio	pvalue	p.adjust	qvalue	geneID	Count
R17001926LR01	1.49014	-1.44814	dm_rank1		Dominate	GO:0034660	BP	GO:0034660	ncRNA metabolic process	48/561	492/18862	4.72e-13	1.79e-09	1.64e-09	26173/55157/9221/348180/283989/7965/83732/10799/283459/9188/4141/55124/1478/10885/4234/92935/3692/24140/23246/162989/54555/1736/79922/10969/90353/25983/54973/56915/117246/23223/54512/51367/27304/55661/26024/51605/55039/11056/10528/8270/84705/87178/64118/29960/22984/55759/11062/51154	48
R17001928LR01	-0.822538	4.34001	dm_rank1		Dominate	GO:0000280	BP	GO:0000280	nuclear division	36/561	436/18862	3.63e-08	2.29e-05	2.09e-05	6790/51529/644186/891/3832/23397/55124/3835/3837/8379/146956/8697/27338/9232/991/10388/8260/11004/7153/4487/29127/201254/10419/4288/54443/4041/64151/995/81929/146909/7283/29893/2175/22974/9212/286053	36
R17001932LR01	0.518604	-0.340257	dm_rank1		Dominate	GO:0048285	BP	GO:0048285	organelle fission	37/561	486/18862	1.86e-07	5.86e-05	5.36e-05	6790/51529/644186/891/3832/23397/55124/3835/3837/8379/146956/8697/80179/27338/9232/991/10388/8260/11004/7153/4487/29127/201254/10419/4288/54443/4041/64151/995/81929/146909/7283/29893/2175/22974/9212/286053	37
R17001936LR01	-2.27932	-4.35288	dm_rank3		Dominate	GO:0006261	BP	GO:0006261	DNA-dependent DNA replication	19/561	157/18862	2.25e-07	6.55e-05	5.99e-05	9837/4176/5426/6119/54962/9188/5557/146956/9401/222229/201254/3980/59343/79892/92667/10189/56652/63922/5425	19
R17001938LR01	1.28899	3.05007	dm_rank3		Dominate	GO:0140014	BP	GO:0140014	mitotic nuclear division	27/561	296/18862	2.68e-07	6.93e-05	6.34e-05	6790/51529/891/3832/23397/3835/3837/8379/8697/27338/9232/991/8260/11004/29127/10419/4288/54443/4041/64151/995/81929/146909/7283/22974/9212/286053	27
R17004740LR01	-1.10551	-0.308279	dm_rank2		Dominate	GO:0007059	BP	GO:0007059	chromosome segregation	29/561	337/18862	3.33e-07	7.9e-05	7.22e-05	51529/9391/644186/891/332/23397/3835/3837/8379/146956/8697/9232/991/10388/64946/8260/11004/7153/29127/201254/4288/64151/79892/81929/55839/146909/7283/9212/286053	29
R17004743LR01	-1.57969	-0.403571	dm_rank1		Dominate	GO:0006260	BP	GO:0006260	DNA replication	24/561	280/18862	3.68e-06	0.00038762	0.000354314	9837/4176/5426/6119/54962/9188/5557/146956/9401/222229/201254/116447/3980/59343/79892/92667/84515/10189/56652/63922/9768/5425/83743/27000	24
R17004747LR01	-1.03453	-0.581417	dm_rank1		Dominate	GO:0006310	BP	GO:0006310	DNA recombination	24/561	299/18862	1.12e-05	0.00103936	0.000950056	644186/3010/4176/6119/79447/79913/10213/86/146956/9401/79000/7153/5531/201254/3980/10856/729475/55135/84515/10189/29893/3838/3329/286053	24
R17004748LR01	-0.00146828	4.06291	dm_rank1		Dominate	GO:0051783	BP	GO:0051783	regulation of nuclear division	14/561	135/18862	5.07e-05	0.0037984	0.00347203	6790/51529/891/55124/8379/8697/991/4487/10419/4288/4041/995/9212/286053	14
R17004749LR01	0.613651	1.76471	dm_rank2		Dominate	GO:0007080	BP	GO:0007080	mitotic metaphase plate congression	8/561	50/18862	0.000103984	0.0067966	0.00621261	891/3835/3837/8379/8697/11004/81929/9212	8
R17006666LR01	1.45504	-1.65673	dm_rank3		Poor	GO:0042110	BP	GO:0042110	T cell activation	108/1454	474/18862	2.79e-25	1.5e-21	1.26e-21	7292/3965/5771/7704/56253/959/5295/151888/4773/64926/57705/30009/926/5873/1326/814/26279/1378/160365/3559/3115/5133/3111/3936/5063/7805/3122/596/22914/2534/914/3815/8809/868/10148/3479/1880/9750/3702/923/9402/120425/27086/27240/9760/916/1794/201633/387357/57580/3707/146850/972/5788/1235/3594/10385/55423/11005/3071/5588/54440/197358/84868/921/50856/3683/3593/9840/10803/79626/11151/26191/399/944/91…	108
R17006670LR01	-2.21802	-4.08209	dm_rank3		Poor	GO:1903131	BP	GO:1903131	mononuclear cell differentiation	92/1454	411/18862	4.12e-21	1.11e-17	9.29e-18	10461/7292/3635/3965/5771/7704/56253/959/23228/5295/4773/2242/30009/1436/3516/25793/814/26279/974/1378/3087/3559/10320/115352/150372/3111/3122/3676/596/2322/914/3815/640/8809/1880/3702/27086/9760/916/1794/9734/387357/57580/3707/406911/146850/972/5788/1235/9452/3594/5795/11005/3071/54440/22806/28959/3593/9840/3394/10803/26191/399/140685/944/917/931/915/864/8320/64343/7048/5734/7535/920/695/912/114…	92
R17006672LR01	-1.60613	-0.68163	dm_rank3		Poor	GO:0030098	BP	GO:0030098	lymphocyte differentiation	84/1454	358/18862	9.4e-21	1.68e-17	1.41e-17	10461/7292/3635/3965/5771/7704/56253/959/23228/5295/4773/30009/3516/25793/814/26279/974/1378/3087/3559/10320/115352/150372/3111/3122/3676/596/2322/914/3815/8809/1880/3702/27086/9760/916/1794/9734/387357/57580/3707/146850/972/5788/1235/9452/3594/5795/11005/3071/54440/22806/3593/9840/10803/26191/399/944/917/931/915/864/8320/7048/5734/7535/920/695/912/114836/3953/112616/4066/925/1840/57379/84433/940…	84
R17006676LR01	-1.02447	-4.0909	dm_rank1		Poor	GO:0002683	BP	GO:0002683	negative regulation of immune system process	84/1454	403/18862	2.34e-17	2.51e-14	2.11e-14	10461/7292/3635/3965/5771/10077/10225/56253/23228/5295/23208/26228/145581/30009/7099/25793/1268/26279/1378/284/3559/115352/116449/5133/23143/11213/3111/7805/374403/3112/22914/130733/640/9173/9370/284021/933/868/53347/2/9750/714/90865/3824/201633/5169/55024/406911/972/5788/9404/10385/5795/11005/146722/197358/84868/26060/1831/4057/28959/4068/3593/9607/79626/26191/140685/54941/864/1843/9353/5734/116…	84
R17006678LR01	-1.07964	-3.30959	dm_rank2		Poor	GO:0007159	BP	GO:0007159	leukocyte cell-cell adhesion	78/1454	366/18862	8.91e-17	7.97e-14	6.7e-14	7292/3965/5771/7704/56253/959/5295/151888/64926/30009/1326/26279/1378/160365/3559/8631/3115/5133/5063/7805/3122/3676/22914/2534/868/10148/3479/9750/923/9402/916/201633/3707/146850/972/5788/2650/3594/10385/55423/2113/3071/5588/8174/54440/84868/921/3683/3593/9840/5175/79626/11151/26191/399/864/7048/3592/81704/7535/920/58494/199/912/3109/10673/1840/84433/940/3932/10875/3572/3113/3695/240/11326/29851…	78
R17006680LR01	-1.22212	4.36751	dm_rank2		Poor	GO:0003012	BP	GO:0003012	muscle system process	88/1454	453/18862	3.85e-16	2.4e-13	2.02e-13	1147/4660/7871/1837/4205/5997/3778/9464/7111/7402/92241/4653/56203/4634/3752/6546/1674/6547/5023/10580/1910/8470/287/51738/4638/55800/7168/6442/7852/9499/3741/6332/1129/3815/477/3479/844/7169/29895/9472/5592/1311/183/25802/4629/3784/28999/2308/3672/4606/29995/59/775/1160/5350/3270/8736/70/51778/8837/93649/3764/9172/2309/783/1756/1908/10316/29119/10324/406937/8912/1760/11214/497189/10398/6865/7133…	88
R17006684LR01	-2.40615	-2.09851	dm_rank2		Poor	GO:0050851	BP	GO:0050851	antigen receptor-mediated signaling pathway	71/1454	323/18862	4.02e-16	2.4e-13	2.02e-13	1147/3635/5771/23228/5579/1997/5295/4773/26228/199920/974/28639/89857/9473/28638/84106/28682/28664/115352/150372/8631/3115/4208/5063/7805/3122/28755/596/2534/640/933/868/53347/23118/3702/9402/27086/2533/919/916/387357/5079/660/5788/9404/10385/5795/3071/5588/23180/4068/3127/9840/26191/917/931/915/50852/102723170/7535/10666/3119/920/695/7294/84433/28589/940/3932/3113/7454	71
R17006690LR01	-2.38428	-1.4505	dm_rank1		Poor	GO:0070661	BP	GO:0070661	leukocyte proliferation	69/1454	312/18862	7.58e-16	3.7e-13	3.11e-13	7292/3635/3965/56253/959/23228/4773/64926/1436/7099/26279/1378/160365/3087/3559/115352/3115/4208/596/2322/2534/3815/640/933/202309/868/10148/3479/1880/923/90865/916/1794/5169/972/5788/3594/10385/3071/5588/54440/22806/84868/1191/3593/11151/26191/944/931/64343/7048/3592/81704/7535/920/896/695/199/912/3109/10673/84433/940/7133/3572/2255/3113/11326/6693	69
R17006692LR01	-2.56772	-1.78979	dm_rank1		Poor	GO:0046651	BP	GO:0046651	lymphocyte proliferation	63/1454	282/18862	8.44e-15	3.02e-12	2.54e-12	7292/3635/3965/56253/959/23228/4773/64926/7099/26279/1378/160365/3559/115352/3115/4208/596/2322/2534/640/933/202309/868/10148/3479/1880/923/916/1794/972/5788/3594/10385/3071/5588/54440/22806/84868/3593/11151/26191/944/931/64343/7048/3592/81704/7535/920/896/695/199/912/3109/10673/84433/940/7133/3572/2255/3113/11326/6693	63
R17006694LR01	-0.785531	4.65615	dm_rank1		Poor	GO:0006936	BP	GO:0006936	muscle contraction	70/1454	352/18862	1.31e-13	2.81e-11	2.36e-11	1147/4660/7871/1837/5997/3778/7111/7402/92241/56203/4634/3752/6546/1674/6547/5023/10580/1910/287/51738/4638/55800/7168/6442/7852/9499/3741/6332/1129/3815/477/844/7169/29895/5592/1311/25802/4629/3784/3672/4606/59/775/1160/5350/3270/8736/70/93649/3764/9172/783/1756/1908/10316/29119/10324/406937/8912/1760/497189/10398/6865/309/6262/10203/845/3357/23676/7273	70
R17006911LR01	1.39106	2.85318	dm_rank3
R17006912LR01	0.868837	2.33533	dm_rank3
R17006915LR01	-0.314693	4.63556	dm_rank2
R17006916LR01	4.031	-1.30167	dm_rank3
R17006918LR01	1.53414	2.93906	dm_rank2
R17006919LR01	-0.946775	-2.02862	dm_rank1
R17006920LR01	-1.11305	4.15009	dm_rank1
R17006922LR01	1.28251	3.12312	dm_rank1
R17006923LR01	0.51475	3.86182	dm_rank1
R17006924LR01	3.24748	-0.652977	dm_rank2
R17006925LR01	-1.89388	-3.00862	dm_rank2
R17006926LR01	4.21568	-1.36243	dm_rank2
R17006927LR01	-1.27959	-2.44463	dm_rank1
R17006928LR01	-0.663415	2.68809	dm_rank1
R17006929LR01	0.310211	1.96812	dm_rank2
R17012898LR01	0.416923	0.836922	dm_rank2
R17012900LR01	-1.85476	3.4846	dm_rank1
R17012902LR01	-0.960668	-0.355237	dm_rank1
R17012904LR01	-2.09148	-4.11837	dm_rank3
R17012906LR01	-2.33756	-3.96801	dm_rank3
R17012912LR01	-0.42246	2.46785	dm_rank3
R17012914LR01	-2.38597	-2.21081	dm_rank1
R17012916LR01	-1.61967	4.2698	dm_rank1
R17012918LR01	-2.38299	-2.1112	dm_rank1
R17017098LR01	-1.09822	-0.120648	dm_rank1
R17017100LR01	-0.975511	-2.33783	dm_rank1
R17017102LR01	-1.84838	-4.09744	dm_rank1
R17017104LR01	4.02024	-1.18906	dm_rank1
R17017106LR01	0.432172	0.745937	dm_rank2
R17017108LR01	3.33909	-0.793408	dm_rank2
R17017110LR01	-0.992957	-4.48687	dm_rank2
R17017112LR01	-1.24575	-0.139678	dm_rank1
R17017114LR01	3.03119	-0.822086	dm_rank2
R17017116LR01	2.45907	-1.31093	dm_rank1
R17017118LR01	0.0780268	1.84587	dm_rank1
R17017120LR01	4.57026	-1.535	dm_rank3
R17017122LR01	2.83178	-0.791441	dm_rank2
R17027042LR01	0.918386	3.28035	dm_rank1
R17027044LR01	-2.27733	-2.36738	dm_rank2
R17027046LR01	-1.17058	-1.46114	dm_rank2
R17027048LR01	-2.03631	-0.500008	dm_rank1
R17027050LR01	-1.35887	-0.131948	dm_rank2
R17027052LR01	-2.22331	-1.53205	dm_rank3
R17027054LR01	-0.410998	2.28488	dm_rank1
R17027056LR01	0.870797	-1.70318	dm_rank2
R17027058LR01	3.37285	-0.7106	dm_rank2
R17027060LR01	-0.117197	2.04142	dm_rank3
R18000586LR01	-1.27171	4.55076	dm_rank1
R18000588LR01	-0.682885	2.8284	dm_rank2
R18000590LR01	-2.09962	-4.30681	dm_rank3
R18000592LR01	4.29801	-1.38723	dm_rank2
R18000594LR01	-1.31863	-4.28648	dm_rank2
R18000596LR01	-0.253435	2.14523	dm_rank1
R18000600LR01	-1.10285	-4.53778	dm_rank2
R18000602LR01	-1.54715	-0.473478	dm_rank2
R18000604LR01	-1.97576	-2.86288	dm_rank2
R18000606LR01	3.242	0.0946655	dm_rank2
R18000608LR01	-1.50813	-4.11154	dm_rank3
R18000610LR01	-1.63135	3.96516	dm_rank1
R18000616LR01	-2.04338	3.18015	dm_rank2
R18000618LR01	-0.59775	3.95933	dm_rank1
R18000620LR01	-1.46119	-3.91118	dm_rank1
R18004447LR01	-1.27669	3.81714	dm_rank1
R18004449LR01	0.402742	1.607	dm_rank2
R18008278LR01	-2.25208	-2.39892	dm_rank3
R18008282LR01	-0.167748	2.06841	dm_rank2
R18018876LR01	0.644266	0.327658	dm_rank1
R18018878LR01	-0.803938	4.71301	dm_rank1
R18018880LR01	3.09852	0.300417	dm_rank2
R18018882LR01	1.0167	-1.28872	dm_rank1
R18018884LR01	-2.23343	-0.908969	dm_rank1
R18018888LR01	2.96557	-0.486812	dm_rank3
R18018890LR01	-1.87839	-3.60593	dm_rank1
R18018892LR01	-1.29532	-1.13577	dm_rank2
R18018894LR01	-1.15915	-4.37134	dm_rank3
R18018896LR01	1.14777	-1.44853	dm_rank1
R18027121LR01	-2.02728	3.15619	dm_rank1
R18027123LR01	4.10995	-1.28641	dm_rank3
R18027125LR01	-0.612737	2.60595	dm_rank3
R18027127LR01	2.65703	-0.999635	dm_rank2
R18027129LR01	1.5747	2.69323	dm_rank2
R18027131LR01	-1.00259	-4.40294	dm_rank3
R18027133LR01	-1.09757	-3.59361	dm_rank2
R18027137LR01	4.07521	-1.25934	dm_rank2
R18027139LR01	-2.18822	-1.39616	dm_rank1
R18027141LR01	0.487866	1.84835	dm_rank1
R18027143LR01	-1.27732	-0.886214	dm_rank1
R18027145LR01	1.01701	-1.69275	dm_rank3
R18027147LR01	1.19539	-1.20724	dm_rank1
R18035214LR01	-2.68419	-1.72606	dm_rank2
R18035216LR01	-1.07385	-2.52446	dm_rank1
R18035218LR01	-1.70694	3.63432	dm_rank1
R18035220LR01	1.03882	3.11985	dm_rank2
R18035222LR01	0.307018	1.50027	dm_rank2
R18035226LR01	1.30526	-1.55541	dm_rank3
R18035228LR01	-1.35517	-0.96157	dm_rank1
R18035230LR01	1.01271	2.87921	dm_rank1
R18035232LR01	-2.43222	-1.7315	dm_rank2
R18035234LR01	0.328133	0.909431	dm_rank2
R18037530LR01	0.966525	3.31022	dm_rank1
R18037532LR01	-1.36077	4.26603	dm_rank1
R18037534LR01	-0.836572	-3.66219	dm_rank3
R18037536LR01	3.23434	0.327679	dm_rank2
R18037538LR01	2.23405	-1.13944	dm_rank1
R18037540LR01	3.15878	-0.0284946	dm_rank3
R18037542LR01	-0.655075	4.18535	dm_rank1
R18037544LR01	2.95152	-0.949404	dm_rank2
R18037546LR01	3.16726	0.232938	dm_rank2
R18037548LR01	-1.02858	-0.690758	dm_rank1
R18037550LR01	-0.765185	0.0428589	dm_rank1
R18039941LR01	-0.15015	4.13602	dm_rank3
R18039943LR01	0.362873	0.200662	dm_rank1
R18039945LR01	-2.26833	-4.20222	dm_rank2
R18039947LR01	3.03287	0.134986	dm_rank2
R18039949LR01	1.24039	3.04683	dm_rank2
R18039951LR01	4.64941	-1.58681	dm_rank3
R18039953LR01	-0.869761	-3.89814	dm_rank2
R18039972LR01	-0.369796	4.33077	dm_rank1
R18039976LR01	0.105673	4.14363	dm_rank2
R18039980LR01	0.33449	4.0502	dm_rank1
R18046324LR01	-1.80063	3.0438	dm_rank1
R18046328LR01	-0.168441	0.454482	dm_rank2
R18046332LR01	-2.00999	-0.58611	dm_rank1
R18046335LR01	-1.87895	3.12992	dm_rank1
R18046339LR01	2.582	-1.50919	dm_rank3
R18046343LR01	-0.0471396	-1.91336	dm_rank1
R18046347LR01	-1.65929	-4.06385	dm_rank2
R18046351LR01	2.09004	-1.04205	dm_rank3
R18046355LR01	-1.85386	-4.0431	dm_rank2
R18046359LR01	4.68198	-1.62289	dm_rank3
R18046367LR01	-0.0818846	4.08848	dm_rank1
R18046371LR01	-1.20944	-3.83872	dm_rank1
R18046376LR01	0.0635826	3.88352	dm_rank3
TI1706230041LR01	-1.41037	4.37875	dm_rank1
TI1706230045LR01	4.69905	-1.63468	dm_rank1
