# Supplementary material for: Multimodal analysis of cfDNA methylomes for early detecting esophageal squamous cell carcinoma and precancerous lesions
Source: Nat Commun. 2024 May 2;15:3700. doi: 10.1038/s41467-024-47886-1 (PMC11065998; doi:10.1038/s41467-024-47886-1)
Supplement: Supplementary file 7 — Source data [file 41467_2024_47886_MOESM7_ESM.zip › NCOMMS-23-54857A_Source data_Figure 6c.xlsx]

## Sheet: Figure 6c
Figure 6c
	R17001923LR01	R17001925LR01	R17001926LR01	R17001928LR01	R17001929LR01	R17001930LR01	R17001932LR01	R17001935LR01	R17001936LR01	R17001937LR01	R17001938LR01	R17001941LR01	R17001943LR01	R17004740LR01	R17004741LR01	R17004742LR01	R17004743LR01	R17004744LR01	R17004745LR01	R17004746LR01	R17004747LR01	R17004748LR01	R17004749LR01	R17004750LR01	R17006665LR01	R17006666LR01	R17006667LR01	R17006668LR01	R17006669LR01	R17006670LR01	R17006671LR01	R17006672LR01	R17006673LR01	R17006674LR01	R17006675LR01	R17006676LR01	R17006677LR01	R17006678LR01	R17006679LR01	R17006680LR01	R17006681LR01	R17006682LR01	R17006683LR01	R17006684LR01	R17006687LR01	R17006688LR01	R17006689LR01	R17006690LR01	R17006691LR01
aDC	0	0.00716988	0.0382879	0.0174454	0.0487631	0.00462473	0.0878361	0.108175	0.216098	0.0268934	0.114517	0.248984	0.0135421	0.166755	0.175567	0.183791	0.246864	0.0498148	0.0952028	1.59e-18	0.0272546	0.140756	0.0687113	0.00944085	0.0437644	0.269686	0.310691	0.233447	0.0393517	0.274829	0.0401874	0.324884	0.0506578	0.368263	0.000276108	0.115405	0.183498	0.145826	0.0328863	0.193787	0.139216	0.0100698	0.0358939	0.0582371	0.0327703	0.0421264	0.0211601	0.0852147	0.110929
Adipocytes	0.0182957	0.00780578	1.3e-19	0	0.0155496	1.67e-19	0.00166539	0.0123559	7.6e-05	0.0247102	0.000396909	0.0116751	0.0184617	1.79e-20	0.0359224	0.0125786	1.2e-18	0.0207527	0.123832	0.0123648	1.91e-18	4.56e-19	0	0.0212796	0.0333815	0	0.0224455	1.39e-18	0.016791	4.94e-20	0.019541	0	0.0262231	0.000715084	0.0272117	1.59e-18	0.0195115	0	0.0148532	2.31e-19	2.18e-18	0.0285476	0.0193507	2.16e-19	0.0252855	0	0.0126552	0	0.00800365
Astrocytes	0.0321118	0.00968128	0.0549525	0.0864185	0.032738	0.0757067	0.0656877	0.0525198	0.0278613	0.074766	0.147469	0.0449868	0.0310531	0.0976666	0.054949	1.82e-20	0.096049	0	0.111862	0	0.0409522	0.106616	0.134392	0.0142417	0	0.136445	0.0854981	0.118036	0.0346968	0.0308605	0.0194963	0.00679337	0.0972428	0.114019	0.0378089	0.0148052	0	0.0206258	0.0245063	0.0743356	0.0326016	0.0547808	0.0316358	0	0.0843843	0.0532181	0.0881588	0.0730787	0.0419511
B-cells	0	0	0.0214419	3.69e-19	0	7.65e-19	0	0.22873	0.235541	0	1.06e-20	9.85e-20	0.0128701	0.0264667	0.0895392	0	0.0496849	0.00935497	8.8e-18	2.97e-20	0.0507051	0.0142224	0.0204613	0	0.000291315	0.154041	0.0499738	6.08e-19	2.43e-18	0.0366538	0	0.096937	4.29e-18	0.0642638	0	0.0459018	0.00628871	0.183094	4.57e-19	0.0127787	0.0323648	0	0	0.00989751	4.55e-18	0.0504308	3.05e-18	0	0
Basophils	4.72e-18	0.0115384	0.0489838	0	0.0232656	0.0120897	0.0372396	0	0.0363398	0	0	0.0597768	0.0397781	0	0.0486135	0.0413679	0.0531077	0	0	0.02621	0.063613	0	0	0.020985	0.0723938	0.00125448	0	0.0165254	0	0.0384889	0.0111867	0.014299	2.23e-19	0.0420707	0.00692063	0.0105152	0.0867102	0.00561039	0.0322373	0.0307414	0.018971	0	0.0220537	0.0324425	0.0319834	2.2e-18	0.0529136	6.23e-19	0.0163217
CD4+ memory T-cells	3.77e-19	0.000394771	1.52e-21	0.00158449	5.71e-21	2.36e-20	8.08e-20	0.00668204	0.0255057	0	2.58e-21	0	0	0.00105124	0	4.18e-20	0.0158535	0.00323517	0	0	0	0.00317513	0	0	1.97e-19	0.0223055	0.00878371	0.018438	0	0.014239	2.81e-19	0.0152511	0	0.00184198	0	0.0100422	0.00856128	0	0	0.00426932	0.0135709	0	0	2.91e-19	0	1.46e-19	7.86e-19	8.41e-19	0.00383831
CD4+ naive T-cells	1.06e-17	3.19e-20	1.59e-18	0	0	0	4.31e-19	0.0292278	0.0121046	0	0	0	2.42e-18	0	0.00191314	0	0.00968983	5.19e-19	4.26e-19	0	1.16e-20	0.00801825	0	2.31e-19	3.9e-20	0.0131949	0.0636725	2.14e-18	0	4.21e-19	0	0	1.38e-18	0	0	0	1.07e-18	9.54e-05	1.72e-18	0	3.91e-18	0	0	0	0	0.000339291	0	0	2.35e-05
CD4+ T-cells	6.74e-18	0	0	1.15e-20	1.85e-18	0	2.17e-18	0	4.95e-23	0	1.04e-05	0	0	0	0	0	0	0	4.84e-18	0.00175717	0	2.18e-21	0	2.76e-18	0	0	0.0133603	0.0032816	8.86e-19	0.00162324	1.94e-19	0	0	7.9e-19	8.81e-19	2.69e-19	7.03e-19	0	9.38e-20	0	0.00164546	2.57e-18	1.04e-18	0	0	0	4.03e-18	2.05e-20	1.14e-19
CD4+ Tcm	0	2.67e-19	0.00194127	7.89e-20	2.07e-19	9.98e-19	0	0.0176159	0.0436715	0.0189731	0	0.00483942	0.00734848	1.68e-18	0.0122676	0	5.55e-20	1.28e-18	2.82e-17	0	0.0503012	1.92e-19	1.93e-18	1e-18	2.01e-19	3.65e-18	0	1.53e-18	0	0.0149883	7.35e-05	0.0032782	0.00844513	0.0316226	0.0115663	0	9.88e-19	0.014449	0.0108437	0	1.32e-18	0.00673582	0	0.0276041	0.00428602	1.81e-20	0	0	0.00184434
CD4+ Tem	4.73e-18	0.00995133	2.01e-18	0	0	0	0	1.58e-20	0.0267435	0	0	0.0336024	0.00261558	0.0482547	0.0135479	1.52e-19	1.07e-18	0	0	0.0224149	0	0.00152946	0	3.08e-18	0	0.0161587	0.03526	0.0174873	0	0.0358996	0.0150641	0.0213913	2.1e-18	0	0	3.17e-19	0.00122884	7.25e-19	0.0067149	3.32e-19	0	9.08e-19	0.001813	1.02e-18	4.92e-18	0	0	5.59e-19	0.0053239
CD8+ naive T-cells	0	0.00404412	0	0.0100926	2.12e-20	0	0.000389984	0.000537518	0.000775154	0.00353651	0.0042605	1.39e-19	0	0.00175027	1.57e-20	0.0033487	0.00504228	0.00335333	6.64e-19	0.00574748	7.14e-21	0.00930602	0.00873631	0	9.31e-19	0	1.61e-05	0	5.86e-21	0.00377162	5.62e-20	0.00705993	0	0.00705839	0	0.00154531	0.0146123	0.00336382	0.000241932	0.00872548	0.00215997	0	0	0.00151559	0	1.44e-20	6.13e-20	0.00364802	0.00188306
CD8+ T-cells	0.00178506	0.0177075	0.00555622	0.00269696	0	0.0121848	0	0.0464723	0.0456699	0.011901	0.0221309	0.00574745	0.00745227	0.0226021	0.0231784	8.05e-19	1.23e-20	0.00718101	0	0.0352977	0.00398042	0.0303982	0.0151872	0.00787434	0.00269196	0.0358792	0.0518392	0.0118558	5.87e-19	0.0295314	0.00332419	0.0504809	0	0.0224719	0.00992136	0.0317767	0	0.0464165	0.0110695	4.02e-19	1.12e-19	1.71e-20	0	0.0264604	0	0.026102	2.63e-18	0.0361467	0.0255436
CD8+ Tcm	0	0.00172882	0	0	0	3.76e-19	1.41e-18	0.0110191	0.0140455	2.04e-19	0	0.000623244	0	2.14e-19	0.00608406	0	0	0	0	0.00374811	2.08e-19	0.00248983	7.53e-20	7.7e-19	0	0.0200819	0.0120529	0	7.23e-19	0.0186961	0	0.015638	6.29e-18	1.57e-19	0	0.0023518	0	1.31e-18	1.11e-18	2.04e-19	0.00841534	2.86e-18	0	2.38e-20	6.88e-18	6.57e-20	0	4.49e-19	0.00140208
CD8+ Tem	2.87e-18	1.55e-18	2.05e-18	2.37e-18	0	2.45e-19	1.31e-19	1.93e-19	4.13e-19	1.02e-18	4.38e-19	0	3.47e-19	0.00561668	0	1.26e-18	5.44e-19	1.02e-18	0	1.04e-19	1.23e-18	0.00282345	1.45e-19	0	0	0.0122386	0.00244508	0	0	1.22e-20	0	0.0133593	0	0	0	7.02e-19	2.06e-18	0	7.29e-19	2.07e-18	0	2.53e-19	1.76e-19	8.79e-19	0	0.000886914	0	6.81e-20	0
cDC	0.0833985	0.0620705	0.0238001	0.0133173	0.0451509	0.0608718	0.0172691	0.0694952	0.0831582	0.0728843	0.0312801	0.11009	0.0538136	0.0159511	0.110173	0.168654	0.111174	0.0897536	0.0503684	0	0.0101288	0.0421721	0.0118724	0.0699555	0.0651675	0.0604408	0.1618	0.0690425	0.0583151	0.0769447	0.0498441	0.0908407	0.0596454	0.10541	0.038137	0.0304695	0.131339	0.042722	0.0534339	0.041908	0.0585694	0.0642925	0.0638358	0.0206493	0.076121	0.00639368	0.0647853	0.0353886	0.084092
Chondrocytes	0.0263897	0.00677061	3.34e-18	6.03e-18	0.0127804	0	5.73e-19	0.017379	0	0.0287497	0	0.0158767	0.0174265	0	0.0102486	0	0	0.000471589	0.0992924	5.37e-18	4.04e-18	0	0	0.0220265	0.00309549	1.28e-18	0.0305048	0	0.0194598	0	0.0114407	0	0.0275808	2.83e-20	0.0171806	1.29e-18	0.0114864	0	0.00255103	1.72e-18	0	0.0158943	0.0109233	0	0.0158379	0	0.0155897	0	0.0278231
Class-switched memory B-cells	1.86e-19	4.83e-19	0.00337109	0.00351479	0	0.00230779	1.61e-20	0.120793	0.125807	0	0.00681233	0.0339689	0.0391844	0.0141875	0.0709725	6e-19	0.034426	0.017463	0	0.00205402	0.0436918	0.0169213	0.00783635	0.00821642	0.0155044	0.0614064	0.0801902	0.000889623	0	0.0327659	0.00445062	0.0531145	0.0138924	0.078693	0.0266883	0.0328911	0.0127603	0.0996821	0.0110032	0.00901767	0.043573	0	0.0168426	0.0112266	0	0.0144791	0.000720147	0.00371315	0.019479
CLP	0.03374	0.0343827	0.0381334	0.0714254	0.0202944	0.00532012	0.0780429	0.0108061	0.0421861	0.0160925	0.0191144	0.0278574	0.0143085	0.0195179	0.0100496	0.0705909	0.038369	0.0326985	0.0032639	0.003137	0.0431782	0.0470896	0.0278716	0.0228535	0.0204152	0.00331989	0.00296216	0.0245837	0.0210321	0.0185844	0.0321831	0.0469598	0.00612258	0.0165274	0.0122195	0.0398376	0.112335	0.058489	0.0424219	0.0791042	0.0313067	0.0169214	0.0183138	0.00901895	0.0253329	0.000354875	0.0232085	0.0277992	0.0225194
CMP	0.0164889	0.00614222	0	2.14e-18	0.00697147	1.68e-18	7.35e-19	0.0093151	0	0.0137391	2.52e-19	1.22e-19	0.00891405	0	0.0114044	0	0	0.0130312	0.0368134	0.00429512	1.67e-18	7.61e-19	5.91e-20	0.00516336	0.000845203	0.00045765	0.0235725	0.00174979	0.0132062	0.00898859	0.00680036	0.00269157	0.0116211	0.00145718	0.0116833	0.00997184	0.00243881	1.18e-18	0	2.19e-18	0	0.00992385	0.0057266	0.0163487	0.00449498	0.00390328	7.21e-19	0	0.00602692
DC	0.0030073	0.00453468	0.00289402	5.94e-19	0.00606993	0.00199665	2.13e-21	0.00938307	0.0150191	0.00667316	0.00180769	0.023347	0.00375221	0.00557592	0.0156901	0.0231675	0.0379197	0.0113232	0.0242462	0	0	0.00494317	8.72e-19	0.00453634	0.00639929	0.0192639	0.0374203	0.0187422	0.00383158	0.01684	0.00422989	0.0200845	0.00783005	0.0247618	0.00243994	0.0101404	0.0193142	0.0084482	0.00630824	0.00582914	0.0118565	0.00448553	0.00729242	0.000901326	0.00572657	0.000481196	0.00750407	0.000719056	0.0122454
Endothelial cells	0.0358593	0.0224454	0.0157353	0.00502354	0.075365	0.0167383	0.00630497	0.0271909	0.0496893	0.0575158	0.0600615	0.0410652	0.0234761	0.0409291	0.0260165	0.0312551	0.00261319	0.0461393	0.207248	0.0120763	0.000205648	0.00721598	0.0153951	0.0449674	0.0130363	0.0191097	0.0873106	0.0977118	0.0456528	0.0347346	0.0347394	0.0249555	0.060788	0.0899578	0.0393401	0.0365196	0.0325005	0.0433854	0.0130476	0.0268185	0.0123161	0.0337952	0.0260177	0	0.0448938	0.00996703	0.0588133	0.0384881	0.0646752
Eosinophils	0	1.13e-19	0	0	5.6e-20	8.06e-19	2.03e-18	4.27e-20	0.00307157	0.00216986	1e-19	0.00093641	0	4.06e-19	8.35e-20	0	0.00326165	0	6.47e-18	0	0	0	0	7.31e-19	0	0.000377556	0.00146479	0	1.58e-19	0.00271776	0.000178146	0.0103747	0.00433462	0.00335808	0.0021602	0.000222078	0	0.00528231	0.000189625	0	0.00181479	5.04e-20	0.00240907	0.00632915	0.0014216	0.00344139	1.02e-20	3.98e-18	0.000326021
Epithelial cells	0.471123	0.590148	0.322479	0.468562	0.674509	0.315088	0.448285	0.534612	0.588036	0.493916	0.309373	0.626426	0.599757	0.477533	0.534644	0.628534	0.33914	0.592544	0.00103898	0.229699	0.47115	0.407716	0.342531	0.545446	0.573423	0.33008	0.454578	0.546667	0.553015	0.613855	0.627172	0.50724	0.621061	0.39982	0.55912	0.338406	0.478978	0.448321	0.598732	0.502672	0.564846	0.598879	0.600545	0.53234	0.587621	0.413733	0.63683	0.59446	0.492643
Erythrocytes	1.52e-20	2.26e-20	1.63e-18	0	1.8e-19	7.39e-20	0	1.78e-19	4.8e-19	1.06e-19	0	0	0	2.06e-19	5.2e-22	0	0	1.53e-20	1.78e-20	0	4.42e-20	4.83e-20	4.81e-19	0	0	8.09e-20	0	2.89e-20	3.07e-20	2.79e-21	0	2.25e-05	0	0	3.96e-20	0	0	1.78e-19	0	0	0	7.23e-19	9.77e-19	1.68e-19	0	0	0	0	0
Fibroblasts	0.086722	0.0387957	0	1.1e-17	0.00589788	3.24e-18	1.62e-18	0.0940446	5.08e-19	0.192747	0.00328082	0.0647689	0.0862119	0	0.14	0	1.52e-18	0.0306791	0.522446	0.0197092	0	1.11e-18	0	0.0651737	0.0444939	0.0898977	0.202719	1.23e-18	0.0921282	0	0.0672954	0	0.107711	0.071326	0.127557	1.38e-18	0.0999982	0	0.0176619	0	0	0.09393	0.0888417	8.17e-18	0.0945407	0	0.0524844	0	0.119668
GMP	9.26e-19	0	3.36e-19	0	0	0	1.22e-18	0	9.85e-20	2.14e-18	1.97e-18	4.07e-18	0	0	0	0	2.87e-20	4.33e-19	0.00829298	4.79e-18	0	0	0	0	0	6.09e-19	0.0147794	0.00565506	0	0.00484841	0	0	0	3.49e-19	0	0.00284013	0	0	1.63e-18	0	1.55e-18	0	0	4.66e-18	1.23e-17	0.000213539	3.15e-18	3.53e-20	4.04e-19
Hepatocytes	4.57e-19	4.83e-18	0	0	0.000771988	0.000801067	0	7.06e-19	0.00102147	2.93e-19	3.14e-19	0.00132901	1.93e-18	0	4.91e-21	4.55e-18	5.66e-19	2.18e-18	0	0.0027512	0	3e-19	0	0	1.67e-18	0.0012407	9.65e-20	4.08e-20	0	3.32e-20	0	4.24e-20	0	0.00140692	3.11e-19	8.05e-21	0	0	1.39e-18	0	0	0	6.62e-19	1.23e-18	0	0	0.000602105	1.38e-18	6.21e-19
HSC	0.239718	0.175186	0.0530015	0.0357267	0.210782	0.107703	0.158122	0.142828	0.0525818	0.265437	0.0106872	0.120677	0.179273	0.0188613	0.163127	0.164816	0	0.210474	0.688009	0.0459441	0.0313572	0.0137619	0.0112453	0.17706	0.122861	0.117072	0.345062	0.148877	0.271496	0.0880317	0.19336	0.122956	0.264443	0.147523	0.222204	0.125678	0.194198	0.0797549	0.0527787	0.00792266	0.066653	0.164518	0.130534	0.0120884	0.188295	3.64e-19	0.155495	0.019812	0.223967
iDC	0.0868633	0.0535564	0.0846876	0.0369244	0.0969837	0.231796	0.0317943	0.0621421	0.0997162	0.103573	0.0494154	0.130179	0.0661967	0.0292663	0.0708413	0.15266	0.336611	0.141898	0.43901	3.22e-19	0.00164062	0.0681494	7.92e-18	0.0797317	0.0821962	0.121324	0.178239	0.146104	0.0664146	0.0376743	0.0445345	0.0402446	0.12598	0.115807	0.048663	0.116787	0.117986	0.0532734	0.0509759	0.00880805	0.0614703	0.0594524	0.0839207	0	0.107594	0.0355328	0.142823	0.0570565	0.07524
Keratinocytes	0.252111	0.295245	0.176519	0.273062	0.339194	0.0194528	0.199257	0.268529	0.294479	0.275874	0.215879	0.307658	0.28746	0.180058	0.259464	0.321026	0.199881	0.309016	4.27e-19	0.00846247	0.252548	0.223366	0.181386	0.27421	0.267	0.141776	0.236366	0.262108	0.307544	0.312138	0.307189	0.26935	0.296256	0.214293	0.28501	0.175155	0.250922	0.250539	0.301128	0.266484	0.290032	0.276865	0.276259	0.22655	0.282824	0.0953991	0.303901	0.324597	0.275569
ly Endothelial cells	0.000880163	0.00111291	0.000167912	4.22e-19	0.00987716	0.00114278	1.81e-20	0.000479714	0.00633634	0.00677583	0.00503099	0.00240013	3.01e-20	2.44e-20	0.00349366	0.00312376	6.24e-19	0.000222097	0.0845526	0.00265635	0	2.27e-19	0	0.00448455	4.17e-19	0	0.0136927	0.0221511	0.0037307	0.00225716	0.00854765	0.000324691	0.00822525	0.0191312	0.00490476	0.00359763	0.00605766	0.00118763	0	0	0.000390204	0.00268598	0	0	0.00695542	0	0.011136	0.0015098	0.00671984
Macrophages	2.27e-20	0.000707367	0.0118332	0.00195058	0.00235199	0.0089564	0.0195829	0.00350681	0.0153157	7.32e-20	0.0114654	0.00694762	5.03e-20	0.0641284	0.0034262	0.0280263	0.0455642	0.00545947	0.0379737	9.69e-20	3.91e-19	0.0260975	0.0100555	0	0.000860818	0.122212	0.0077768	0.029395	0.000993495	0.025305	0.00310539	0.0666466	3.75e-20	0.0543804	0	0.0204308	0.00784964	0.0084161	2.87e-20	0.0225599	0.0294988	9.58e-20	0.00115777	0.00203826	1.19e-18	0.00698865	0	0.0134177	0.00476937
Macrophages M1	0.000946777	0.00299579	0.00931298	1.27e-18	0.00998088	0.0138144	0.0141517	0.00991075	0.0217609	0.00063773	0.00944415	0.0202799	0.00621701	0.0624879	0.0110005	0.0227342	0.0434832	0.00674041	0.0229235	0.00376714	0.000259254	0.0273222	0.0251197	2.56e-20	0.00265933	0.0870133	0.0139436	0.0252984	0.00870741	0.030567	0.00932147	0.0820264	0.00591089	0.0629893	0.00143524	0.0224411	0.00869094	0.0105378	0.000218898	0.030275	0.0167766	1.09e-20	0.00753122	0.00376723	0.001853	0.00495422	0.00453752	0.0118595	0.0141297
Macrophages M2	0	9.87e-20	0.00259095	0.00329762	0	0.00109225	0.00925458	0.00144404	0.0126275	1.01e-19	0.0102339	0.0014568	0	0.022562	0.000999127	0.00314316	0.0100367	0	0.0428875	0.00412184	0.00460165	0.0103975	0.00327257	0	0	0.0513725	0.00367286	0.00317223	0.000573529	0.0111236	0	0.00652376	0	0.0256246	0	0.00605846	0.00504247	0.0055753	8.37e-20	0.0121571	0.00971662	2.57e-21	0	0.00687885	0	0.00762023	1.16e-18	0.00279226	0.00337872
Mast cells	0	0.00316822	0.00580129	0	0.00231079	0	1.26e-19	0.00886657	0.0207741	0.0179458	3.64e-21	0	0.00455674	4.63e-20	0.00450838	0	0.00185947	0.00368442	0	0.0186733	0.00847108	0.00202443	0.00298987	0.0021271	0.00141122	0.00476925	0.00744264	1.83e-20	0.00370583	0.0132699	0.00201694	0.0188809	0.00259755	0.0247073	0.00831225	0.00263361	0.00204717	0.0171999	0.00621914	0.000531985	2.77e-23	0.00317684	0.00183949	0.0200536	0.00194659	0.0090891	0.00321886	0	0.00369489
Megakaryocytes	0.0124356	0.0129085	0.00333709	0.00291891	0.0263703	0.00344729	0.00702735	0.00873176	0.0100022	0.0172832	0.00607983	0.0115755	0.0100282	0.00465324	0.0121216	0.00989297	6.84e-21	0.00935498	0.0373744	0.0138121	0.00216496	0.00140331	0.000647399	0.0121736	0.0104403	0.00533862	0.0230427	0.0169542	0.0134809	0.00876645	0.013931	0.00283552	0.0245092	0.00942624	0.0113287	0.0114397	0.0138273	0.00573577	0.00854678	0.00124867	0.00313306	0.011424	0.0104018	0.00285455	0.0174077	0.00584633	0.0161683	0.00509272	0.0183215
Melanocytes	0	0	0.000484516	0	0.00165962	0.0174854	0.00126384	0	0.00235147	1.11e-18	0.00239793	0	2.54e-18	0.00533287	6.72e-19	0.00161006	0.00198647	0	0	1.95e-19	3.35e-18	4.53e-21	4.83e-20	0	4.66e-20	0.0135975	4.79e-19	0.00565686	7.09e-19	0.00308238	0.00294841	0.00287339	0	0.00361309	7.2e-19	0	0	0.00227092	0.00178159	0	1.08e-20	6.52e-19	1.67e-18	0.00183447	7.31e-19	0.00256562	0	0	0
Memory B-cells	1.69e-17	0	0.00644546	0	0	6.37e-18	5.29e-18	0.0544875	0.072275	0	1.31e-20	1.37e-18	0	0.00479238	0.0128779	0	0.012246	0	0	9.95e-19	0.013359	0	0.00700692	8.12e-18	4.37e-18	0.0243987	0	2.11e-18	1.06e-17	0.00051297	0	0.0180972	5.64e-18	3.3e-18	0	0.00571162	0	0.0504927	7.56e-19	0.00432093	0.000858269	0	6.34e-18	3.21e-18	2.12e-17	0.0198529	0	0	7.21e-19
MEP	0.0165723	0.0151455	0.0368018	0.0867775	0.0328241	0.0465769	0.0602058	0.006352	0.00471923	0.0350535	0.0280581	3.53e-20	0.014075	0.0357774	0.0043367	0.0198848	0.052574	0.033145	0.0294496	0.0331343	0.0346497	0.082894	0.0387615	0.0210793	0	0.0250094	0.000865262	0.025815	0.0417204	0.0335083	0.0137824	0.0552745	0.00864548	0.0389924	0.0157587	0.0475339	0.0346706	0.0261299	0.00825654	0.0742144	0.0174932	0.00591684	0.00244158	0.020271	0.00529379	0.0308494	0.00815516	0.0264364	0.0230091
Mesangial cells	1.65e-17	1.07e-17	1.13e-18	9.43e-18	0.000225331	0.0815442	9.33e-19	0.00587865	0.0270743	0.00446145	1.34e-18	0.0184664	0	0	0.0100603	5.25e-19	0	8.36e-19	0	2.07e-18	0.0232002	0	0	0	0	3.47e-19	0.0321072	0.0567838	3.61e-19	0.0125383	0	0.0148428	0.00659597	0.0115526	0	9.04e-19	3.56e-18	1.38e-21	0	0.0178028	0.00781785	0.00599802	0.00350978	0	0.0196689	0.0212811	0.0208846	0	0.00950068
Monocytes	0	0.00386965	0	0.00600658	0.0181483	2.07e-19	0.000190741	0.00981585	0.0661414	0.00414194	0.0197344	0.0507421	1.19e-20	0.0980086	0.0165179	0.0339561	0.0250013	0.0131216	0.0426878	1.02e-18	0	0.0315572	0.0145124	0.00295235	9.72e-20	0.0689906	0.0205267	0.0275277	0.00772631	0.043459	0.00661291	0.0345406	0.0143289	0.0808486	0	0.0163729	0.0108424	0.0318135	0.0185224	0.0260241	0.0130922	0.00111112	0.00870266	0.00847092	0.0129652	0.0055578	0.0323585	0.0391684	0.0159613
MPP	0	0	0	6.37e-18	0	0	1.29e-18	0	0	0	0	0	0	0	0	0	0	0	7.92e-18	0	1.96e-18	0	9.27e-19	3.21e-18	3.2e-19	2.61e-18	0	0	1.11e-18	1.46e-18	0	4.35e-19	0	0	0	2.91e-18	2.2e-18	9.78e-18	0	0	0	2.83e-18	1.8e-18	2.04e-18	1.04e-20	0	0	0	0
MSC	0	0	0.18161	0.134847	0.021798	0.0270713	0.0666276	0	0.034984	2.39e-18	0.540232	0	0	0.0675526	0	0.0663674	0.176753	0	0	7.24e-18	0	0.281041	0.299508	2.27e-19	0	0.173592	0	0.105924	6.61e-18	0.00168192	0	0.0473561	9.85e-18	0.00355008	6.68e-18	0	1.17e-17	0.0544139	0.0231994	0.0967864	0.102444	7.69e-18	0	0.134954	0	0.08942	0	0.261405	0
mv Endothelial cells	0.00949877	0.0184842	0.00634292	0.0214206	0.0574414	0.00292243	0.0101315	0.0183678	0.0397012	0.0406939	0.0314912	0.0420889	0.0188866	0.0236476	0.0278663	0.0358656	0.00392603	0.0363322	0.10658	0.000770536	0.00246388	0.00861969	0.0130819	0.0398989	0.0124293	0.00900462	0.0572611	0.0533082	0.0314908	0.024135	0.0444241	0.0230408	0.0595065	0.062604	0.0294571	0.0191206	0.0358639	0.0278189	0.0217055	0.0154635	0.0238184	0.0342198	0.0227422	0.00449182	0.0417817	0.0026787	0.0512561	0.0271979	0.0445398
Myocytes	0.0217672	0.0173365	0.0146478	0.00105953	0.0137564	0.00186796	0.00984087	0.0114461	1.82e-19	0.0202159	6.18e-19	0.00379213	0.0160616	0	0.0173085	4.7e-20	0.00445404	0.0127944	0.0277459	0.0104843	0.000151873	0.00448918	0	0.0167433	0.0144695	0.000289597	0.00690396	0	0.0141207	0.000342125	0.0131477	3.3e-19	0.0123094	5.72e-20	0.01751	0.0159616	0.0115042	0	0.013027	0	1.64e-19	0.0119729	0.0128186	0.00445404	0.0180983	0.000821286	0.0064278	0	0.00843189
naive B-cells	3.68e-18	3.94e-18	0.00961671	2.31e-20	0	0	0.000797672	0.0426349	0.0385845	3.27e-18	0.00260212	5.91e-19	0.00029052	1.22e-18	0.0177255	0	0.00569174	0.00184118	3.46e-17	0	0.010901	0.000491854	0.0027623	0	3.1e-19	0.00146395	0	0	1.08e-18	0.00662212	0	0.00948484	0	0	0	0.00854725	0.00100634	0.0241541	1.07e-18	0.000161325	0.00269009	3.04e-18	5.42e-18	0	2.92e-18	0.0147208	0	0	5.3e-19
Neurons	0.0074742	0.00339755	0.00548203	0.00206833	0.00103688	0.00514657	0.00396833	0.00276787	0.00039369	0.00369496	0.000923312	0.00145575	0.00351841	0.00069989	0.00358184	0.00190089	0.000957457	0.00245019	0.0274359	0.00788927	0.00212483	0.000204924	0.00132544	0.00274496	0.00331195	0.00212783	0.0052734	0.00481003	0.00272621	0.000314566	0.00188008	0	0.00236831	0.000499259	0.00245206	0.00804047	0.00434559	0.000468651	0.00115776	0.000255162	0.000933555	0.0028604	0.0031704	0.000189306	0.0029146	0.00234483	0.00337756	0.000319981	0.00391641
Neutrophils	0	0.00130581	9.33e-19	0.00417413	0.0104924	1.18e-19	4.15e-21	8.5e-19	0.0142513	3.58e-20	2.24e-19	0.00629518	0.000652846	0.0204918	0.000892654	0.00362368	0	0.00251622	0.00116159	4.85e-19	1.77e-19	1.17e-19	0	0.00392423	0.00121741	0.0463173	1.69e-19	0.00257444	0.00177739	0.00322441	0.00558864	6.18e-21	0.000879377	0.00998958	0.0017367	0.00161827	1.9e-20	0.00163316	0.00393639	0.00403381	0.000587454	0.00117121	0.0020907	0.0108692	0.00372204	0	0.0253062	0.00769795	0.00494934
NK cells	0	7.1e-18	4.69e-18	3.06e-18	0	2.51e-18	0	0	0	0	0	0	0	0	3.41e-19	0	5.2e-18	4.81e-18	0	9.79e-20	0	0	0	0	9.16e-18	7.87e-19	2.14e-19	3.98e-18	0	0	3.96e-18	0	0	9.46e-20	4.59e-18	3.56e-18	2.12e-18	4.57e-18	0	0	1.02e-18	6.42e-19	2.27e-18	3.6e-18	0	1.01e-18	1.64e-17	0	0
NKT	2.28e-18	0	0.0102034	0.0328526	0	0.0129253	0.0172193	0	0.024525	5.38e-18	0.0285702	0	6.51e-18	0.0402368	1.32e-19	0.00450274	0.0194851	2.29e-19	0	0.0083589	0.0115036	0.0208637	0.0213246	4.89e-18	0	0.0267189	7.35e-18	0	0	0.0100887	0	0.0304642	4.39e-18	0.0358055	0	0	9.23e-18	0.0177392	0.00807966	0.0267113	0.0159202	0	4.25e-18	0.0312507	0	0.0218797	1.51e-19	0.0218859	0
Osteoblast	4.65e-18	0	5.55e-19	0	0.00072296	0.00507686	0.00230837	0	2.6e-18	1.42e-17	3.05e-18	6.19e-18	0	0	9.2e-18	0	0	0	5.49e-17	0.0410705	0	0	1.43e-17	0	0	3.92e-18	2.35e-18	0	0	3.08e-18	3.73e-19	7.09e-18	1.09e-18	1.07e-18	1.48e-18	1.63e-19	6.03e-18	0	0	1.38e-17	0	0	0	0	0	2.55e-20	4.95e-18	2.48e-18	0
pDC	0.00263792	0	0	8.21e-20	0	0	4.04e-18	0.000344906	0.0164753	8.78e-18	0.00260929	0.00856151	0	0.000864523	0	0	0.00613791	6.27e-19	0	0	0	4.22e-22	2.73e-19	0	2.32e-18	0.0113132	5.85e-20	0	2.02e-19	0.0060475	0	0.00818814	0	0.000477565	2.35e-18	0	0.000367769	2.07e-20	0	0.00899009	0.00315778	1.68e-18	1.41e-18	0	6.67e-18	0.000655867	1.99e-18	0.000204538	0
Pericytes	0	0	0.0678459	0.0938819	0	0.214074	0.0138043	8.97e-18	0.0622751	0	0.131598	1.92e-18	0	0.107552	7.94e-18	0	0.114025	1.47e-18	0.0700521	1.52e-17	0.0720838	0.133777	0.169691	0	0	0.0759268	6.64e-19	0.0732806	5.61e-18	0.0374408	2.58e-19	0.0645883	0	0.184528	0	0.0358118	0	0.118264	5.92e-19	0.10759	0.0603637	0	0	0.0733835	5.17e-19	0.045416	4.97e-19	0.0916151	1.14e-17
Plasma cells	3.53e-19	0.00161148	0.0111073	0.00361324	0	0	0.00343732	0	0.0160257	8.24e-19	0.0052479	0.000261618	0.003442	0.020962	0.0020949	0.00660872	0.00760168	0.0095235	0	0.0442982	0.00265595	0.0110432	0.0183121	0.00384225	0.00837157	0.0472098	9.03e-19	0.00420107	1.91e-19	0.00898369	0	0.0190259	0	0.0186453	0.00375737	0.014611	0.0110052	0.0339524	0.00182869	0.0136441	0.00742472	0.000781212	0.000761986	0.0108023	2.36e-18	0.00671435	4.58e-19	0.00713	0.00143952
Platelets	0.0261356	0.0236265	1.15e-19	1.43e-19	0.0117576	0	7.32e-19	0.0287503	0.0109758	0.0236158	6.26e-19	0.0091804	0.018689	1.69e-21	0.00404949	0.0124285	0.0012358	0.021713	0	0	4.23e-19	7.51e-19	4.97e-20	0.026811	0.0125405	0	0.00693458	0.000278519	0.0184841	0.00380821	0	1.45e-18	0.0170675	0	0.0176864	0.00985351	6.03e-21	0	0.0177081	2.47e-19	0	0.0220668	0.0229818	2.26e-20	0.0163324	0.00166908	0.00263112	1.19e-18	0.0264432
Preadipocytes	0.0786817	0.0425125	9.72e-18	0	0.0372222	0	0	0.0794763	0.0895476	0.153145	5.35e-18	0.152706	0.0781191	0	0.139454	0	1.45e-17	0.0363857	0.230083	0.0826412	0	1.05e-18	2.56e-17	0.0893944	0.0948635	0.0584272	0.139644	0	0.0630297	0.011875	0.0762425	3.23e-19	0.105318	0.102517	0.101835	2.15e-18	0.100395	0.0406783	0.0714596	1.1e-17	8.72e-18	0.0866416	0.104004	6.84e-19	0.13716	4.99e-19	0.0949784	2.48e-17	0.157345
pro B-cells	4.38e-18	0	0.0112785	0.0122455	2.32e-18	0	0	0.00386172	0.0191318	0	0.00192356	0	1.16e-17	0.0227565	0	0	0.0297406	0	0	0	0.0153967	0.00901262	0.0298297	3.02e-19	0	1.6e-18	0	0	6.16e-19	6.24e-20	0	0	5.93e-18	7.02e-19	1.08e-18	0	8.87e-19	0.0078016	3.64e-19	0.0180621	0.00318766	0	7.94e-19	0.0230345	3.43e-19	0.00652647	1.56e-17	0.0125157	7.7e-19
Sebocytes	0.174826	0.208371	0.0711118	0.202081	0.249855	0.019329	0.113555	0.182051	0.225994	0.208837	0.131838	0.224047	0.205239	0.106831	0.19717	0.216312	0.107963	0.228005	7.58e-20	0.000494491	0.131683	0.185478	0.0712005	0.207921	0.208605	0.0965995	0.169359	0.226695	0.211194	0.228879	0.250145	0.17338	0.209643	0.144267	0.209898	0.135703	0.200424	0.187707	0.224842	0.167319	0.181549	0.19853	0.196523	0.120341	0.17969	0.04124	0.211853	0.23903	0.1853
Skeletal muscle	0	3.02e-19	0	2.84e-18	0.000510753	1.01e-18	2.69e-18	0	0.00263108	0	0	0	0	0	0	0.000364982	9.11e-19	7.11e-19	3.68e-19	2.63e-18	0	1.13e-18	0	0	0	0.00412477	3.86e-19	0.00379384	0	0.0016189	4.46e-20	0	6.18e-19	0.00391368	0	2.1e-18	0	0.00175707	5.22e-20	1.79e-18	0	0	1.77e-18	0	8.35e-19	0	4.17e-19	4.05e-18	0
Smooth muscle	0.434415	0.329752	0.313468	0.324307	0.236583	0.302602	0.282156	0.196831	0.117366	0.250812	0.351262	0.149307	0.261461	0.296326	0.207226	0.4045	0.403733	0.411497	0.434811	0.316343	0.185763	0.24838	0.23812	0.328728	0.299406	0.351582	0.221021	0.266396	0.311393	0.167027	0.226151	0.255394	0.191928	0.14618	0.246825	0.391083	0.535153	0.292438	0.203113	0.214076	0.218166	0.234476	0.240409	0.00595272	0.208467	0.232605	0.182064	0.312533	0.245001
Tgd cells	0	2.17e-18	3.46e-18	0	0	0	0	0	1.4e-18	1.1e-18	4.11e-18	0	0	1.72e-18	1.23e-19	2.58e-18	2.71e-18	0	1.48e-17	8.07e-19	0	0.00614485	6.66e-19	0	7.99e-20	7.05e-19	1.35e-18	0	1.46e-17	0	0	0.00978966	0	0	2.12e-18	3.23e-18	1.2e-18	0	2.51e-18	4.57e-19	8.58e-18	0	7.28e-19	4.13e-18	0	1.13e-18	6.11e-18	1.67e-17	0
Th1 cells	1.09e-19	0.0215757	0.0370555	0.202875	0.0497944	0.048953	0.110529	0.0144426	0.0685858	0.00125861	0.0609339	0.0152551	0.00720618	0.108373	0.00249304	0.0290891	0.107189	0.0316901	2.21e-17	0.0122737	0.0351872	0.113003	0.15454	0.0258943	0.00933632	0.0242592	8.69e-19	0.0264124	0.0100194	0.0535155	0.0264717	0.111388	0.00672805	0.0727612	0.00935592	0.0639764	0.0286009	0.0654575	0.0505575	0.137275	0.0625368	0.0164866	0.0054221	0.101118	0.00579145	0.0323745	0.0115426	0.065493	2.11e-21
Th2 cells	0.0675114	0.0448969	0.260678	0.0910224	0.0184853	0.160556	0.146939	0.0176788	0.0358457	0.0603269	0.183665	0.0142589	0.0144245	0.102152	0.00967584	0.0138304	0.200743	0.0250396	0.0273015	0	0.122445	0.0865338	0.0669992	0.0195412	0.015719	0.120613	2.88e-19	0.0757075	0.0451596	0.0738535	0.0208745	0.102311	0.0180651	0.100692	0.013121	0.104734	0.0366046	0.0621362	0.0278193	0.155071	0.104965	0.00426013	0.0202613	0.0460366	0.0223117	0.0313072	0.014276	0.113918	0.0267085
Tregs	0.0336081	0.0462118	0.0277023	0.00825375	0.0309893	0.0261843	0.0294761	0.060799	0.0825549	0.0445686	0.0550693	0.065573	0.0450707	0.0473262	0.0598662	0.0472895	0.0474345	0.0453612	0.0431924	0.0405822	0.00656191	0.035331	0.0398333	0.024364	0.0349392	0.117028	0.0807381	0.0891154	0.0412923	0.0931407	0.0375146	0.0834429	0.0153754	0.127114	0.0268055	0.055582	0.0620323	0.0699369	0.0313744	0.0218133	0.0811362	0.0201741	0.0340647	0.0588083	0.0320499	0.0446332	0.0331922	0.036335	0.0738257
ImmuneScore	0.00319491	0.0208622	0.0316844	0.0098855	0.0262489	0.0154252	0.0131824	0.204516	0.277189	0.0285545	0.0367659	0.0626772	0.0195228	0.158182	0.102502	0.0591824	0.108861	0.0350939	0.0707129	0.0371522	0.0421044	0.0728286	0.0421375	0.0142762	0.00858135	0.301233	0.126536	0.0622512	0.0120231	0.115083	0.0167041	0.19863	0.0199804	0.189854	0.0163803	0.0860644	0.0308947	0.201536	0.0308302	0.0478384	0.0605734	0.0066298	0.0156614	0.0566802	0.017188	0.0680606	0.0455918	0.0647666	0.0449933
StromaScore	0.0704385	0.0345234	0.00786766	0.00251177	0.0484063	0.00836917	0.00398518	0.0667957	0.0248826	0.137486	0.0318696	0.0587546	0.0640748	0.0204645	0.100969	0.0219169	0.0013066	0.0487856	0.426763	0.0220752	0.000102824	0.00360799	0.00769753	0.0657103	0.0454558	0.0545037	0.156238	0.0488559	0.077286	0.0173673	0.060788	0.0124777	0.0973609	0.0809994	0.0970544	0.0182598	0.0760051	0.0216927	0.0227813	0.0134092	0.00615806	0.0781364	0.067105	4.19e-18	0.08236	0.00498352	0.0619765	0.0192441	0.0961734
MicroenvironmentScore	0.0736334	0.0553856	0.0395521	0.0123973	0.0746552	0.0237944	0.0171676	0.271312	0.302072	0.166041	0.0686355	0.121432	0.0835976	0.178647	0.203471	0.0810992	0.110167	0.0838795	0.497476	0.0592273	0.0422072	0.0764366	0.049835	0.0799866	0.0540372	0.355737	0.282774	0.111107	0.0893091	0.13245	0.077492	0.211108	0.117341	0.270854	0.113435	0.104324	0.1069	0.223229	0.0536115	0.0612477	0.0667314	0.0847662	0.0827664	0.0566802	0.099548	0.0730441	0.107568	0.0840106	0.141167
[truncated: 326 more columns]
