# Supplementary material for: Multimodal analysis of cfDNA methylomes for early detecting esophageal squamous cell carcinoma and precancerous lesions
Source: Nat Commun. 2024 May 2;15:3700. doi: 10.1038/s41467-024-47886-1 (PMC11065998; doi:10.1038/s41467-024-47886-1)
Supplement: Supplementary file 7 — Source data [file 41467_2024_47886_MOESM7_ESM.zip › NCOMMS-23-54857A_Source data_Figure 6b.xlsx]

## Sheet: Figure 6b
Figure 6b
X1	X2	label	percents
dominate	CCA	26	37.68
dominate	IM	11	15.94
dominate	IS	11	15.94
dominate	NRFA	21	30.43
moderate	CCA	10	18.52
moderate	IM	23	42.59
moderate	IS	12	22.22
moderate	NRFA	9	16.67
poor	CCA	3	9.38
poor	IM	14	43.75
poor	IS	7	21.88
poor	NRFA	8	25
