# Supplementary material for: Multimodal analysis of cfDNA methylomes for early detecting esophageal squamous cell carcinoma and precancerous lesions
Source: Nat Commun. 2024 May 2;15:3700. doi: 10.1038/s41467-024-47886-1 (PMC11065998; doi:10.1038/s41467-024-47886-1)
Supplement: Supplementary file 7 — Source data [file 41467_2024_47886_MOESM7_ESM.zip › NCOMMS-23-54857A_Source data_Figure 6a.xlsx]

## Sheet: Figure 6a
Figure 6a
		X002T	X003T	X004T	X006T	X009T	X010T	X014T	X015T	X022T	X029T	X030T	X031T	X040T	X041T	X043T	X044T	X048T	X049T	X054T	X055T	X061T	X062T	X063T	X067T	X068T	X069T	X070T	X074T	X076T	X077T	X080T	X083T	X086T	X090T	X095T	X102T	X106T	X107T	X108T	X127T	X128T	X130T	X132T	X138T	X141T	X144T	X158T	X159T
Meth-cluster	-	dm_rank1	dm_rank1	dm_rank1	dm_rank1	dm_rank1	dm_rank1	dm_rank1	dm_rank1	dm_rank1	dm_rank1	dm_rank1	dm_rank1	dm_rank1	dm_rank1	dm_rank1	dm_rank1	dm_rank1	dm_rank1	dm_rank1	dm_rank1	dm_rank1	dm_rank1	dm_rank1	dm_rank1	dm_rank1	dm_rank1	dm_rank1	dm_rank1	dm_rank1	dm_rank1	dm_rank1	dm_rank1	dm_rank1	dm_rank1	dm_rank1	dm_rank1	dm_rank1	dm_rank1	dm_rank1	dm_rank1	dm_rank1	dm_rank1	dm_rank1	dm_rank1	dm_rank1	dm_rank1	dm_rank1	dm_rank1
CIMP	-	CIMP1	CIMP2	CIMP1	CIMP2	CIMP2	CIMP2	CIMP2	CIMP2	CIMP2	CIMP1	CIMP2	CIMP1	CIMP2	CIMP2	CIMP1	CIMP2	CIMP2	CIMP2	CIMP2	CIMP2	CIMP2	CIMP1	CIMP1	CIMP1	CIMP2	CIMP2	CIMP1	CIMP2	CIMP2	CIMP2	CIMP2	CIMP2	CIMP1	CIMP1	CIMP2	CIMP2	CIMP2	CIMP1	CIMP1	CIMP1	CIMP1	CIMP1	CIMP2	CIMP1	CIMP1	CIMP1	CIMP2	CIMP1
COCA subtype	-	IS	NRFA	CCA	IM	IS	CCA	CCA	CCA	IM	IM	NRFA	CCA	IM	IM	IM	IM	IM	IS	CCA	CCA	NRFA	CCA	NRFA	IS	IS	CCA	NRFA	CCA	CCA	NRFA	NRFA	CCA	NRFA	IS	NRFA	IM	CCA	IM	IM	IM	IM	NRFA	IS	IM	NRFA	NRFA	IS	IM
Stage	-	II	II	II	III	II	III	III	II	II	III	II	II	II	II	II	III	III	II	II	II	II	I	II	II	II	II	II	II	II	III	III	II	III	II	I	I	II	III	II	III	III	II	III	II	III	III	II	III
Grade	-	G2	G2	G2	G3	G2	G3	G2	G1	G2	G1	G2	G2	G3	G2	G3	G3	G3	G2	G2	G2	G3	G2	G2	G2	G1	G1	G2	G3	G2	G2	G2	G2	G2	G1	G3	G2	G3	G3	G2	G2	G2	G1	G3	G3	G3	G2	G2	G2
Purity	-	p0.6_1	p0.3_0.5	p0.3_0.5	p0.6_1	p0.6_1	p0.3_0.5	p0.3_0.5	p0.1_0.2	p0.3_0.5	p0.3_0.5	p0.3_0.5	p0.3_0.5	p0.3_0.5	p0.3_0.5	p0.3_0.5	p0.6_1	p0.3_0.5	p0.3_0.5	p0.3_0.5	p0.1_0.2	p0.6_1	p0.3_0.5	p0.3_0.5	p0.3_0.5	p0.1_0.2	p0.1_0.2	p0.3_0.5	p0.3_0.5	p0.1_0.2	p0.3_0.5	p0.3_0.5	p0.3_0.5	p0.3_0.5	p0.3_0.5	p0.6_1	p0.6_1	p0.6_1	p0.3_0.5	p0.3_0.5	p0.3_0.5	p0.3_0.5	p0.3_0.5	p0.1_0.2	p0.3_0.5	p0.3_0.5	p0.3_0.5	p0.3_0.5	p0.3_0.5
Gender	-	Male	Male	Female	Female	Female	Male	Female	Male	Male	Male	Male	Male	Male	Male	Male	Male	Female	Female	Female	Female	Male	Male	Male	Male	Male	Male	Female	Female	Male	Male	Male	Male	Male	Male	Male	Male	Male	Male	Male	Male	Male	Male	Female	Female	Female	Female	Female	Male
CNV	-	positive	negative	positive	positive	positive	positive	positive	positive	positive	positive	negative	negative	positive	positive	positive	negative	positive	negative	negative	negative	positive	positive	positive	negative	negative	negative	positive	positive	negative	positive	positive	positive	negative	negative	positive	positive	positive	negative	positive	positive	positive	negative	negative	positive	positive	positive	positive	negative
hypo	chr1_3092419_3093092	-0.566	-0.609	-0.544	-0.483	-0.465	-0.279	-0.574	-0.23	-0.256	-0.368	-0.432	-0.358	-0.633	-0.339	-0.409	-0.644	-0.452	-0.265	0.084	-0.035	-0.395	-0.074	-0.317	-0.15	-0.61	-0.299	-0.183	-0.257	-0.431	-0.261	-0.396	-0.568	-0.615	-0.647	-0.444	-0.607	-0.385	-0.477	-0.512	-0.039	-0.383	-0.314	-0.553	-0.353	-0.368	-0.479	-0.136	-0.173
hyper	chr1_3892598_3893141	0.216	0.076	0.174	-0.304	0.17	0.224	0.213	0.281	0.396	0.46	-0.004	0.26	0.338	0.363	0.318	0.244	0.477	0.035	0.132	0.379	0.376	0.414	0.296	0.359	0.033	0.279	0.483	0.416	0.273	0.11	0.115	0.036	0.228	0.539	-0.073	0.322	0.226	0.311	0.354	0.229	0.346	0.359	0.167	0.194	0.238	0.392	0.106	0.258
hypo	chr1_8973886_8974601	-0.145	-0.55	-0.302	-0.402	-0.507	-0.399	-0.359	-0.449	-0.229	-0.616	-0.507	-0.526	-0.402	-0.499	-0.405	-0.633	-0.495	-0.566	-0.436	-0.482	-0.517	-0.405	-0.48	-0.025	-0.526	-0.341	-0.453	-0.668	-0.44	-0.376	-0.298	-0.475	-0.53	-0.423	-0.298	-0.515	-0.161	-0.534	-0.22	-0.186	-0.517	-0.594	-0.695	-0.244	-0.342	-0.372	-0.365	-0.22
hyper	chr1_148317643_148318711	0.451	0.138	0.403	0.425	0.323	0.315	0.292	0.263	0.215	0.342	0.075	0.337	0.191	0.287	0.37	0.458	0.128	0.367	0.463	0.109	-0.133	0.327	0.343	0.357	0.306	0.027	0.367	0.21	0.306	0.218	0.332	0.056	0.391	0.144	0.132	0.367	0.151	0.319	0.535	0.367	0.484	0.468	0.235	0.471	0.356	-0.004	0.256	0.465
hypo	chr1_159490680_159491329	-0.506	-0.431	-0.21	-0.253	-0.413	-0.387	-0.393	-0.318	-0.242	-0.32	-0.236	-0.245	-0.309	-0.367	-0.318	-0.238	-0.246	-0.178	-0.217	-0.126	-0.534	-0.413	-0.24	-0.245	-0.382	-0.214	-0.446	-0.36	-0.314	-0.33	-0.231	-0.059	-0.321	-0.309	-0.464	-0.337	-0.39	-0.293	-0.26	-0.379	-0.288	-0.158	-0.605	-0.346	-0.32	-0.285	-0.101	-0.396
hypo	chr2_2103405_2103918	-0.571	-0.537	-0.512	-0.368	-0.377	-0.288	-0.65	-0.409	-0.421	-0.485	-0.223	-0.478	-0.272	-0.377	-0.303	-0.43	-0.462	-0.332	-0.361	-0.224	-0.462	-0.495	-0.543	-0.19	-0.421	-0.367	-0.134	-0.054	-0.291	-0.547	-0.426	-0.336	-0.414	-0.408	-0.478	-0.387	-0.67	-0.58	-0.463	-0.355	-0.254	-0.222	-0.43	-0.471	-0.227	-0.376	-0.477	-0.515
hyper	chr4_133150303_133152751	0.563	0.55	0.274	0.322	0.445	0.284	0.46	0.408	0.407	0.6	0.175	0.4	0.263	-0.018	0.533	0.517	0.061	0.567	0.29	0.118	0.475	0.401	0.577	0.452	0.588	0.349	0.233	0.006	0.485	0.325	0.313	0.445	0.517	0.402	0.027	0.753	0.177	0.522	0.435	0.275	0.669	0.674	0.296	0.563	0.216	-0.022	0.243	0.531
hypo	chr4_170270875_170271434	-0.01	-0.374	-0.452	-0.07	-0.429	-0.21	-0.53	-0.312	-0.306	-0.421	-0.336	-0.184	-0.404	-0.346	-0.311	-0.183	-0.385	-0.076	-0.57	-0.312	-0.422	-0.611	-0.414	-0.347	-0.352	-0.342	-0.211	-0.433	-0.347	-0.307	-0.431	-0.383	-0.458	-0.439	-0.341	-0.524	-0.523	-0.417	-0.365	-0.381	-0.22	-0.305	-0.455	-0.364	-0.116	-0.354	-0.266	-0.407
hyper	chr5_3602157_3603127	0.663	0.781	0.285	0.528	0.456	0.1	0.406	0.395	0.408	0.479	0.383	0.25	0.487	0.429	0.636	-0.234	0.012	0.453	0.667	0.506	-0.1	0.443	0.631	0.692	0.617	0.199	0.654	0.418	0.426	0.066	0.376	0.304	0.545	0.57	0.338	0.771	0.742	0.253	0.505	0.069	0.623	0.445	0.668	0.33	0.146	0.255	0.56	0.076
hypo	chr5_11679648_11680243	-0.654	-0.544	-0.56	-0.381	-0.601	-0.267	-0.657	-0.521	-0.467	-0.538	-0.368	-0.388	-0.556	-0.263	-0.481	-0.476	-0.447	-0.32	-0.643	-0.355	-0.491	-0.482	-0.523	-0.562	-0.434	-0.625	-0.562	-0.623	-0.359	-0.106	-0.427	-0.341	-0.6	-0.34	-0.366	-0.582	-0.605	-0.53	-0.489	-0.327	-0.391	-0.372	-0.607	-0.397	-0.475	-0.425	-0.288	-0.549
hypo	chr6_27600589_27601541	-0.445	-0.48	-0.361	-0.3	-0.377	-0.158	-0.499	-0.455	-0.417	-0.455	-0.251	-0.439	-0.513	-0.435	-0.305	-0.528	-0.512	-0.446	-0.539	-0.298	-0.474	-0.32	-0.519	-0.484	-0.536	-0.399	-0.314	-0.569	-0.558	-0.397	-0.334	-0.298	-0.565	-0.447	-0.45	-0.324	-0.287	-0.459	-0.468	-0.314	-0.617	-0.455	-0.628	-0.502	-0.518	-0.222	-0.226	-0.427
hypo	chr6_58242893_58243453	-0.43	-0.317	-0.395	-0.259	-0.29	-0.339	-0.305	-0.37	-0.331	-0.431	-0.278	-0.279	-0.456	-0.43	-0.361	-0.343	-0.243	-0.257	-0.681	0.008	-0.358	-0.314	-0.346	-0.087	-0.198	-0.192	-0.458	-0.274	-0.074	-0.609	-0.469	-0.307	-0.368	-0.067	-0.247	-0.377	-0.452	-0.551	-0.297	-0.197	-0.293	-0.185	-0.565	-0.232	-0.283	-0.149	-0.111	-0.244
hypo	chr6_94361536_94362388	-0.066	-0.864	-0.359	-0.607	-0.296	-0.016	-0.536	-0.054	0.005	-0.358	-0.282	-0.137	-0.111	-0.489	-0.386	-0.064	-0.393	-0.312	-0.39	-0.215	-0.447	-0.586	-0.416	-0.324	-0.171	-0.493	-0.359	-0.461	-0.316	-0.483	-0.321	-0.386	-0.551	-0.257	-0.239	-0.487	-0.147	-0.404	-0.353	-0.026	-0.313	-0.178	-0.639	-0.391	-0.281	-0.265	-0.184	-0.057
hyper	chr6_104940796_104941725	0.631	0.586	0.659	0.338	0.458	0.084	0.544	0.107	0.215	0.495	0.434	0.309	0.158	0.238	0.715	0.627	0.215	0.701	0.607	0.394	0.491	0.545	0.651	0.435	0.828	0.585	0.698	0.63	0.603	0.447	0.591	0.574	0.428	0.419	0.076	0.536	0.237	0.278	0.563	0.369	0.713	0.75	0.705	0.378	0.081	-0.024	0.416	0.497
hyper	chr7_25858585_25859151	0.629	0.669	0.431	0.522	0.39	0.05	0.506	0.227	0.585	0.245	0.251	0.366	0.451	0.272	0.338	0.421	0.28	0.259	0.513	0.141	-0.012	0.322	0.279	0.359	0.364	0.249	0.311	0.149	0.062	-0.143	0.333	0.199	0.385	0.392	-0.1	0.251	0.364	0.387	0.24	0.225	0.423	0.354	-0.175	0.241	0.174	0.073	0.073	0.271
hypo	chr7_45713710_45714211	-0.078	-0.652	-0.502	-0.126	-0.494	-0.583	-0.594	-0.232	-0.407	-0.055	-0.319	-0.535	-0.467	-0.118	-0.264	-0.452	-0.512	-0.152	-0.125	-0.336	-0.65	-0.441	-0.308	0.012	-0.452	-0.389	-0.392	-0.457	-0.215	-0.345	-0.232	-0.514	-0.475	-0.243	-0.422	-0.522	-0.397	-0.616	-0.33	-0.177	-0.361	-0.532	-0.649	-0.223	-0.319	-0.244	-0.253	-0.529
hypo	chr8_97222923_97223542	-0.085	-0.557	-0.592	-0.383	-0.485	-0.193	-0.272	-0.047	-0.271	-0.497	-0.34	-0.398	-0.493	-0.086	-0.306	-0.184	-0.47	-0.25	-0.1	-0.269	-0.629	-0.624	-0.28	-0.462	-0.474	-0.51	-0.324	-0.127	-0.221	-0.426	-0.528	-0.295	-0.471	-0.602	-0.295	-0.48	-0.077	-0.38	-0.536	-0.103	-0.242	-0.163	-0.644	-0.407	-0.416	-0.341	-0.448	-0.414
hypo	chr8_136982513_136983013	-0.24	-0.459	-0.484	-0.371	-0.365	-0.344	-0.528	-0.457	-0.241	0.106	-0.332	-0.248	-0.326	-0.503	-0.407	-0.53	-0.31	-0.388	-0.617	-0.464	-0.607	-0.485	-0.427	-0.43	-0.55	-0.461	-0.542	-0.559	-0.282	-0.412	-0.529	-0.419	-0.429	-0.303	-0.312	-0.403	-0.304	-0.608	-0.493	-0.419	-0.412	-0.316	-0.507	-0.445	-0.498	-0.421	-0.309	-0.524
hypo	chr8_139317015_139317552	-0.419	-0.513	-0.415	-0.492	-0.344	-0.499	-0.62	-0.318	-0.404	-0.262	-0.467	-0.408	-0.228	-0.246	-0.213	-0.58	-0.271	-0.38	-0.307	-0.179	-0.556	-0.469	-0.443	-0.474	-0.392	-0.388	-0.297	-0.434	-0.375	-0.375	-0.443	-0.402	-0.418	-0.47	-0.35	-0.471	-0.478	-0.337	-0.414	-0.347	-0.321	-0.271	-0.506	-0.47	-0.361	-0.462	-0.297	-0.526
hypo	chr8_143142305_143143029	-0.478	-1	-0.724	-0.442	-0.347	-0.372	-0.392	-0.027	-0.339	-0.237	-0.432	-0.339	-0.511	-0.202	-0.585	-0.113	-0.56	-0.341	0.083	-0.42	-0.004	-0.637	-0.303	-0.117	-0.473	-0.043	0.147	-0.507	-0.487	-0.045	-0.501	-0.439	-0.45	-0.404	-0.143	-0.429	-0.217	-0.403	-0.278	-0.327	-0.54	-0.393	-0.417	-0.403	-0.425	-0.285	-0.369	0.001
hypo	chr9_22862384_22863040	-0.038	-0.484	-0.563	-0.222	-0.379	-0.306	-0.556	-0.385	-0.347	-0.317	-0.289	-0.185	-0.522	0.084	-0.468	-0.225	-0.405	-0.055	-0.668	-0.341	-0.564	-0.194	-0.291	-0.14	-0.486	-0.289	-0.532	-0.472	-0.28	-0.365	-0.29	-0.396	-0.151	-0.265	-0.337	-0.547	-0.352	-0.366	-0.336	-0.488	-0.394	-0.163	-0.113	-0.142	-0.253	-0.277	-0.315	-0.576
hypo	chr9_126376517_126377036	-0.577	-0.721	-0.428	-0.206	-0.161	-0.151	-0.488	-0.394	-0.619	-0.274	-0.068	-0.198	-0.221	-0.398	-0.244	-0.189	-0.157	-0.433	-0.402	-0.233	-0.441	-0.13	-0.169	-0.232	-0.357	0.03	-0.335	-0.62	-0.067	-0.334	0.083	0	-0.302	-0.024	-0.339	-0.4	-0.567	0.099	-0.62	-0.402	-0.006	-0.461	-0.67	-0.288	-0.23	0.027	0.008	-0.262
hyper	chr10_29617838_29618345	0.338	0.24	0.041	-0.005	0.04	0.509	0.302	0.307	0.378	0.451	0.477	0.394	0.102	0.236	0.107	0.176	0.093	0.254	0.171	0.41	0.281	0.345	0.096	0.349	-0.092	0.259	0.415	0.38	0.264	-0.081	0.254	0.007	0.407	0.309	-0.004	0.27	0.361	0.252	0.435	0.276	0.369	0.369	0.066	0.325	0.179	0.136	-0.037	0.363
hypo	chr10_66298612_66299270	-0.574	-0.607	-0.43	-0.433	-0.497	-0.407	-0.621	-0.425	-0.326	-0.526	-0.336	-0.252	-0.535	-0.591	-0.417	-0.03	-0.462	-0.239	-0.646	-0.457	-0.561	-0.477	-0.485	-0.446	-0.432	-0.522	-0.593	-0.58	-0.291	-0.302	-0.47	-0.263	-0.304	-0.434	-0.434	-0.303	-0.475	-0.5	-0.396	-0.399	-0.494	-0.328	-0.618	-0.504	-0.354	-0.468	-0.267	-0.533
hyper	chr10_118594342_118594895	0.463	1	0.368	0.358	0.519	0.06	0.543	0.172	0.228	0.325	0.229	0.322	0.389	0.548	0.462	0.467	0.129	0.359	0.278	0.509	0.191	0.193	0.208	0.394	0.78	0.686	0.541	0.387	0.346	-0.156	0.375	0.263	0.349	0.127	0.11	0.7	0.419	0.432	0.363	0.249	0.596	0.324	0.555	0.65	0.085	0.161	0.068	0.491
hypo	chr11_2421566_2422092	0.034	0	-0.297	0.37	-0.343	-0.292	-0.497	-0.373	-0.37	-0.28	-0.174	-0.362	-0.135	-0.247	-0.31	-0.344	-0.44	0.001	0.127	-0.258	-0.096	-0.489	-0.202	-0.068	-0.26	-0.33	-0.165	-0.522	-0.217	-0.606	-0.127	-0.159	-0.269	-0.301	-0.43	-0.069	-0.205	-0.378	-0.436	0.001	-0.292	-0.461	-0.601	-0.585	-0.579	-0.159	-0.194	-0.294
hypo	chr11_117775996_117776607	-0.387	-0.687	-0.322	-0.274	-0.348	-0.414	-0.541	-0.155	-0.329	-0.254	-0.381	-0.344	-0.207	-0.312	-0.304	-0.314	-0.173	-0.344	-0.005	-0.368	-0.706	-0.526	-0.234	-0.097	-0.304	-0.29	-0.16	-0.264	-0.463	-0.195	-0.397	-0.345	-0.317	-0.241	-0.259	-0.411	-0.243	-0.251	-0.18	-0.108	-0.226	-0.334	-0.559	-0.388	-0.415	-0.247	-0.313	-0.355
hypo	chr12_74514121_74514744	-0.137	-0.559	-0.489	-0.185	-0.253	-0.18	-0.566	-0.056	-0.264	-0.214	-0.347	-0.206	-0.388	-0.451	-0.348	0.032	-0.418	-0.013	-0.618	-0.234	-0.333	-0.407	-0.266	-0.287	-0.29	-0.326	-0.384	-0.575	-0.3	-0.331	-0.319	-0.148	-0.416	-0.341	-0.395	-0.376	-0.254	-0.448	-0.338	-0.349	-0.25	-0.25	-0.659	-0.461	-0.172	-0.292	-0.344	-0.471
hypo	chr12_81171981_81172569	-0.023	-0.775	-0.437	-0.112	-0.351	-0.12	-0.581	-0.176	-0.492	-0.182	-0.344	-0.22	-0.57	-0.554	-0.358	-0.02	-0.519	-0.053	-0.613	-0.557	-0.506	-0.502	-0.52	-0.42	-0.458	-0.363	-0.41	-0.387	-0.217	-0.277	-0.379	-0.432	-0.33	-0.516	-0.301	-0.454	-0.347	-0.664	-0.327	-0.449	-0.194	-0.436	-0.56	-0.3	-0.221	-0.474	-0.395	-0.53
hypo	chr12_111215962_111216713	-0.466	-0.602	-0.307	-0.282	-0.213	-0.345	-0.587	-0.249	-0.226	-0.193	-0.316	-0.322	-0.317	-0.341	-0.328	-0.226	-0.424	-0.358	-0.367	-0.207	-0.389	-0.429	-0.328	-0.224	-0.275	-0.337	-0.196	-0.353	-0.073	-0.333	-0.188	-0.249	-0.393	-0.481	-0.385	-0.3	-0.337	-0.286	-0.266	-0.223	-0.065	-0.227	-0.675	-0.459	-0.173	-0.38	-0.281	-0.331
hypo	chr12_119258403_119259159	-0.609	-0.43	-0.343	-0.192	-0.385	-0.496	-0.451	-0.333	-0.359	-0.305	-0.225	-0.389	-0.384	-0.392	-0.251	-0.385	-0.463	-0.302	0.045	-0.348	-0.483	-0.505	-0.409	-0.417	-0.486	-0.461	-0.341	-0.294	-0.289	-0.338	-0.345	-0.262	-0.38	-0.34	-0.222	-0.429	-0.299	-0.593	-0.12	-0.427	0.076	-0.126	-0.588	-0.456	-0.33	-0.33	-0.428	-0.545
hypo	chr13_28485650_28486269	-0.202	-0.673	-0.451	-0.406	-0.433	-0.328	-0.646	-0.16	-0.344	-0.457	-0.238	-0.423	-0.28	-0.113	-0.322	-0.416	-0.514	-0.289	-0.022	-0.297	-0.472	-0.379	-0.181	-0.119	-0.297	-0.276	-0.422	-0.285	-0.294	-0.49	-0.364	-0.198	-0.456	-0.395	-0.461	-0.479	-0.323	-0.4	-0.346	-0.061	-0.331	-0.334	-0.681	-0.334	-0.31	-0.442	-0.249	-0.349
hyper	chr13_112104337_112105368	0.424	0.669	0.441	-0.088	0.387	0.175	0.344	0.239	0.231	0.489	0.287	0.418	0.21	0.414	0.591	0.372	0.242	0.493	0.77	0.489	0.364	0.474	0.628	0.539	0.716	0.478	0.571	0.184	0.578	0.308	0.273	0.517	0.471	0.263	0.277	0.784	0.329	0.488	0.28	0.287	0.554	0.679	0.425	0.486	0.121	0.263	0.31	0.387
hypo	chr13_112391278_112391963	-0.402	-0.541	-0.435	-0.372	-0.435	-0.285	-0.672	-0.311	-0.338	-0.493	-0.288	-0.427	-0.314	-0.412	-0.232	-0.065	-0.49	-0.13	-0.088	-0.217	-0.301	-0.346	-0.354	-0.311	-0.479	-0.27	-0.472	-0.379	-0.106	-0.331	-0.263	-0.217	-0.378	-0.357	-0.314	-0.363	-0.362	-0.316	-0.297	-0.238	-0.251	-0.169	-0.61	-0.402	-0.289	-0.269	-0.209	-0.502
hypo	chr14_89724299_89724866	-0.068	-0.337	-0.179	-0.424	-0.528	-0.202	-0.118	-0.052	-0.051	0.004	-0.162	-0.325	-0.12	-0.411	-0.545	-0.401	-0.436	-0.511	-0.307	-0.362	-0.425	-0.486	-0.515	-0.243	-0.481	-0.526	-0.205	0.001	-0.209	-0.333	-0.38	-0.375	-0.262	-0.496	-0.456	-0.607	-0.093	-0.423	0.118	-0.168	-0.202	-0.523	-0.549	-0.186	-0.395	-0.141	-0.245	-0.251
hypo	chr16_58053198_58053760	-0.209	-0.615	-0.187	-0.131	-0.269	-0.08	-0.424	-0.218	-0.294	-0.558	-0.507	-0.219	-0.384	-0.348	-0.243	-0.021	-0.555	-0.19	-0.079	-0.221	-0.418	-0.412	-0.572	-0.392	-0.235	-0.391	-0.22	-0.528	-0.138	-0.333	-0.396	-0.218	-0.311	-0.492	-0.383	-0.133	-0.137	-0.343	-0.403	-0.263	-0.49	-0.152	-0.576	-0.403	-0.474	-0.276	-0.197	-0.248
hypo	chr17_8645367_8645922	-0.668	-0.503	-0.362	-0.241	-0.474	-0.335	-0.651	-0.139	-0.425	-0.39	-0.253	-0.256	-0.56	-0.201	-0.275	-0.156	-0.426	-0.142	-0.218	-0.287	-0.405	-0.454	-0.384	-0.096	-0.417	-0.36	-0.341	-0.486	-0.338	-0.412	-0.381	-0.275	-0.271	-0.497	-0.407	-0.5	-0.283	-0.388	-0.46	-0.168	-0.311	-0.378	-0.53	-0.552	-0.421	-0.339	-0.252	-0.408
hypo	chr17_34003616_34004139	-0.707	-0.374	-0.331	-0.462	-0.485	-0.413	-0.191	-0.294	-0.394	-0.651	-0.36	-0.549	-0.44	-0.284	-0.447	-0.468	-0.337	-0.441	-0.484	-0.445	-0.477	-0.584	-0.416	-0.587	-0.239	-0.006	-0.502	-0.327	-0.269	-0.499	-0.349	-0.279	-0.519	-0.398	-0.249	-0.704	-0.683	-0.598	-0.068	-0.421	-0.313	-0.39	-0.409	-0.643	-0.292	0.036	-0.476	-0.377
hypo	chr17_34071455_34071983	-0.417	-0.601	-0.287	-0.175	-0.516	-0.563	-0.612	-0.448	-0.588	-0.407	-0.424	-0.441	-0.459	-0.305	-0.359	-0.611	-0.291	-0.475	-0.258	-0.339	-0.502	-0.509	-0.403	-0.371	-0.351	-0.405	-0.356	-0.517	-0.315	-0.622	-0.413	-0.329	-0.562	-0.238	-0.229	-0.537	-0.522	-0.582	-0.325	-0.275	-0.204	-0.17	-0.353	-0.569	-0.378	-0.056	-0.27	-0.558
hypo	chr17_74694778_74695322	-0.25	-0.589	-0.487	-0.223	-0.401	-0.464	-0.564	-0.274	-0.35	-0.335	-0.336	-0.495	-0.603	-0.368	-0.388	-0.315	-0.444	-0.336	-0.125	-0.013	-0.646	-0.452	-0.322	-0.111	-0.18	-0.298	-0.467	-0.476	-0.165	-0.296	-0.114	-0.207	-0.375	-0.403	-0.271	-0.377	-0.378	-0.271	-0.31	-0.407	-0.222	-0.189	-0.745	-0.523	-0.303	-0.407	-0.022	-0.39
hypo	chr17_79258323_79260566	-0.243	-0.466	-0.514	-0.503	-0.509	-0.394	-0.66	-0.216	-0.338	-0.358	-0.37	-0.507	-0.54	-0.496	-0.48	-0.454	-0.503	-0.202	0.033	-0.194	-0.607	-0.469	-0.255	-0.222	-0.474	-0.472	-0.33	-0.374	-0.363	-0.424	-0.319	-0.359	-0.472	-0.488	-0.259	-0.406	-0.488	-0.323	-0.339	-0.331	-0.379	-0.468	-0.58	-0.454	-0.412	-0.378	-0.318	-0.561
hypo	chr18_37684301_37684834	-0.579	-0.266	-0.529	-0.504	-0.566	-0.466	-0.658	-0.24	-0.233	-0.558	-0.17	-0.432	0.06	-0.145	-0.441	-0.341	-0.322	-0.242	-0.52	-0.291	-0.508	-0.518	-0.335	-0.3	0.112	-0.379	-0.332	-0.434	-0.271	-0.09	-0.15	-0.282	-0.396	-0.282	-0.028	-0.4	-0.445	0.062	-0.479	-0.423	-0.498	-0.351	-0.58	-0.555	-0.369	-0.406	-0.374	-0.371
hypo	chr18_57104736_57105259	-0.328	-0.412	-0.637	-0.417	-0.59	-0.289	-0.596	-0.355	-0.346	-0.401	-0.224	-0.5	-0.378	-0.386	-0.456	-0.434	-0.315	-0.432	-0.353	-0.391	-0.542	-0.196	-0.402	-0.424	-0.504	-0.225	-0.591	-0.574	-0.561	-0.331	-0.183	-0.215	-0.414	-0.233	-0.521	-0.459	-0.357	-0.36	-0.359	-0.248	-0.391	-0.4	-0.617	-0.518	-0.469	-0.346	-0.281	-0.366
hypo	chr19_33754935_33755520	-0.348	-0.374	-0.179	-0.501	-0.472	-0.174	-0.377	-0.261	-0.332	-0.198	-0.168	-0.15	-0.243	-0.213	-0.287	-0.244	-0.247	-0.287	-0.339	-0.014	-0.128	-0.231	-0.354	-0.309	-0.148	-0.229	-0.29	-0.269	-0.227	-0.297	-0.165	-0.28	-0.363	-0.197	-0.255	-0.295	-0.317	-0.265	-0.256	-0.159	-0.58	-0.049	-0.375	-0.338	-0.372	-0.274	-0.032	-0.264
hypo	chr19_35922668_35923198	-0.539	-0.739	-0.526	-0.762	-0.302	-0.242	-0.459	-0.454	-0.468	-0.349	-0.186	-0.428	-0.426	-0.389	-0.217	-0.312	-0.189	-0.315	-0.528	-0.062	-0.4	-0.166	-0.635	-0.444	-0.251	-0.197	-0.281	-0.392	-0.176	-0.491	-0.448	-0.248	-0.436	-0.301	-0.454	-0.236	-0.454	-0.336	-0.227	-0.15	-0.218	-0.317	-0.432	-0.277	-0.415	-0.424	-0.273	-0.402
hyper	chr19_58439847_58440765	0.412	0.711	0.425	0.66	0.488	0.189	0.439	0.476	0.517	0.239	0.402	0.357	0.369	0.655	0.627	0.281	0.034	0.526	0.693	0.432	0.105	0.668	0.563	0.467	0.52	0.301	0.545	0.363	0.456	0.272	0.596	0.398	0.643	0.478	0.109	0.653	0.638	0.59	0.666	0.186	0.731	0.432	0.242	0.479	0.502	0.206	0.172	0.528
hypo	chr20_234114_234950	-0.315	-0.543	-0.385	-0.209	-0.283	-0.291	-0.613	-0.257	-0.351	-0.331	-0.358	-0.335	-0.346	-0.098	-0.288	-0.142	-0.342	-0.232	-0.187	-0.295	-0.431	-0.35	-0.256	-0.1	-0.373	-0.264	-0.257	-0.286	-0.201	-0.377	-0.309	-0.246	-0.41	-0.345	-0.361	-0.362	-0.363	-0.314	-0.352	-0.202	-0.13	-0.387	-0.462	-0.325	-0.337	-0.347	-0.363	-0.296
hypo	chr20_31602845_31603353	-0.118	-0.288	-0.063	-0.09	-0.425	-0.238	-0.309	-0.44	-0.063	-0.443	-0.422	-0.424	-0.26	-0.524	-0.244	-0.336	-0.422	-0.117	-0.314	-0.393	-0.436	-0.471	-0.41	0.055	-0.482	-0.307	-0.41	-0.325	-0.328	-0.119	-0.368	-0.235	-0.031	-0.345	-0.502	-0.353	-0.21	-0.142	-0.233	-0.22	-0.356	-0.446	-0.385	-0.215	-0.14	-0.103	-0.391	-0.353
hypo	chr20_59128555_59129121	-0.116	-0.617	-0.213	-0.408	-0.345	-0.336	-0.213	-0.123	-0.224	-0.338	-0.324	-0.384	-0.163	-0.114	-0.337	-0.228	-0.537	-0.347	-0.175	-0.248	-0.675	-0.504	-0.283	-0.287	-0.333	-0.239	-0.304	-0.347	-0.402	-0.451	-0.411	-0.361	-0.336	-0.466	-0.497	-0.323	-0.043	-0.527	-0.353	-0.242	-0.098	-0.315	-0.735	-0.567	-0.281	-0.227	-0.358	-0.403
hypo	chr20_61414444_61414949	-0.407	-0.506	-0.398	-0.447	-0.402	-0.298	-0.259	-0.314	-0.065	-0.558	-0.426	-0.195	-0.409	-0.567	-0.624	-0.216	-0.504	-0.157	-0.125	-0.079	-0.376	-0.348	-0.351	-0.057	-0.164	-0.27	-0.156	-0.055	0.019	-0.462	-0.228	-0.428	-0.199	-0.562	-0.21	-0.286	-0.3	-0.488	-0.171	-0.293	-0.368	-0.085	-0.454	-0.468	-0.418	-0.198	-0.228	-0.403
[truncated: 107 more columns]
