# Supplementary material for: Multimodal analysis of cfDNA methylomes for early detecting esophageal squamous cell carcinoma and precancerous lesions
Source: Nat Commun. 2024 May 2;15:3700. doi: 10.1038/s41467-024-47886-1 (PMC11065998; doi:10.1038/s41467-024-47886-1)
Supplement: Supplementary file 7 — Source data [file 41467_2024_47886_MOESM7_ESM.zip › NCOMMS-23-54857A_Source data_Figure 5f.xlsx]

## Sheet: Figure 5f
Figure 5f
	5y_noTis	5y_Tis
Real	0.417532	0.417532
Idealized	0.580844	0.738491
3m	0.574796	0.733008
1m	0.578954	0.736759
6m	0.568446	0.727264
1y	0.555505	0.715455
2y	0.531965	0.69263
3y	0.512892	0.671895
4y	0.498007	0.653305
5y	0.486441	0.636483
