# Supplementary material for: Multimodal analysis of cfDNA methylomes for early detecting esophageal squamous cell carcinoma and precancerous lesions
Source: Nat Commun. 2024 May 2;15:3700. doi: 10.1038/s41467-024-47886-1 (PMC11065998; doi:10.1038/s41467-024-47886-1)
Supplement: Supplementary file 7 — Source data [file 41467_2024_47886_MOESM7_ESM.zip › NCOMMS-23-54857A_Source data_Figure 5e.xlsx]

## Sheet: Figure 5e
Figure 5e
ID	Stage	ESCC-cfMeth	CNV event	FSR	DMR plus CNV	EMMA
SH32	Stage-I	Positive	Negative	Negative	Positive	Positive
SH37	Stage-I	Positive	Negative	Negative	Positive	Positive
SH18	Stage-I	Positive	Negative	Negative	Positive	Positive
SH07	Stage-I	Positive	Negative	Negative	Positive	Positive
SH12	Stage-I	Positive	Negative	Negative	Positive	Positive
SH38	Stage-I	Negative	Negative	Positive	Negative	Positive
SH33	Stage-I	Negative	Negative	Negative	Positive	Positive
SH36	Stage-I	Negative	Negative	Negative	Negative	Negative
SH05	Stage-I	Negative	Negative	Negative	Negative	Negative
SH28	Stage-II	Positive	Negative	Negative	Positive	Positive
SH17	Stage-II	Positive	Negative	Negative	Positive	Positive
SH35	Stage-II	Positive	Negative	Negative	Positive	Positive
SH10	Stage-II	Positive	Negative	Negative	Positive	Positive
SH25	Stage-II	Negative	Positive	Negative	Positive	Positive
SH11	Stage-II	Negative	Negative	Negative	Negative	Negative
SH29	Stage-III	Positive	Positive	Negative	Positive	Positive
SH13	Stage-III	Positive	Positive	Negative	Positive	Positive
SH15	Stage-III	Positive	Positive	Negative	Positive	Positive
SH19	Stage-III	Positive	Positive	Negative	Positive	Positive
SH40	Stage-III	Positive	Positive	Positive	Positive	Positive
SH26	Stage-III	Positive	Negative	Positive	Positive	Positive
SH23	Stage-III	Positive	Negative	Negative	Positive	Positive
SH08	Stage-III	Positive	Negative	Negative	Positive	Positive
SH20	Stage-III	Positive	Negative	Negative	Positive	Positive
SH06	Stage-III	Positive	Negative	Negative	Positive	Positive
SH30	Stage-III	Positive	Negative	Negative	Positive	Positive
SH39	Stage-III	Positive	Negative	Negative	Positive	Positive
SH34	Stage-III	Negative	AMPL	Negative	Positive	Positive
SH09	Stage-III	Negative	Negative	Negative	Positive	Positive
SH03	Stage-III	Negative	Negative	Negative	Negative	Negative
