# Supplementary material for: Multimodal analysis of cfDNA methylomes for early detecting esophageal squamous cell carcinoma and precancerous lesions
Source: Nat Commun. 2024 May 2;15:3700. doi: 10.1038/s41467-024-47886-1 (PMC11065998; doi:10.1038/s41467-024-47886-1)
Supplement: Supplementary file 7 — Source data [file 41467_2024_47886_MOESM7_ESM.zip › NCOMMS-23-54857A_Source data_Figure 5d.xlsx]

## Sheet: Figure 5d
Figure 5d
ID	Cohort	Stage	ESCC-cfMeth	DMR plus CNV	EMMA
EA134	Precancerous validation	IEN	Positive	Negative	Negative
EA154	Precancerous validation	IEN	Negative	Negative	Negative
EA121	Precancerous validation	IEN	Negative	Negative	Negative
EA119	Precancerous validation	IEN	Negative	Negative	Negative
EA103	Precancerous validation	IEN	Negative	Negative	Negative
EA069	Precancerous validation	IEN	Negative	Negative	Negative
EA149	Precancerous validation	IEN	Negative	Negative	Negative
EA113	Precancerous validation	IEN	Negative	Negative	Negative
EA131	Precancerous validation	IEN	Negative	Negative	Negative
EA124	Precancerous validation	IEN	Negative	Negative	Negative
EA148	Precancerous validation	IEN	Negative	Negative	Negative
EA137	Precancerous validation	IEN	Negative	Negative	Negative
EA143	Precancerous validation	IEN	Negative	Negative	Negative
EA028	Precancerous validation	IEN	Negative	Negative	Negative
EA090	Precancerous validation	IEN	Negative	Negative	Negative
EA109	Precancerous validation	IEN	Negative	Negative	Negative
EA086	Precancerous validation	IEN	Negative	Negative	Negative
EA092	Precancerous validation	IEN	Negative	Negative	Positive
EA084	Precancerous validation	IEN	Negative	Negative	Positive
EA030	Precancerous validation	IEN	Negative	Negative	Positive
EA095	Precancerous validation	IEN	Negative	Negative	Positive
EA130	Precancerous validation	IEN	Positive	Positive	Negative
EA096	Precancerous validation	IEN	Positive	Positive	Positive
EA021	Precancerous validation	IEN	Positive	Positive	Positive
EA033	Precancerous validation	IEN	Positive	Positive	Positive
EA029	Precancerous validation	IEN	Positive	Positive	Positive
EA035	Precancerous validation	IEN	Positive	Positive	Positive
EA146	Precancerous validation	IEN	Positive	Positive	Positive
EA042	Precancerous validation	IEN	Positive	Positive	Positive
EA140	Precancerous validation	IEN	Positive	Positive	Positive
EA127	Precancerous validation	IEN	Positive	Positive	Positive
EA067	Precancerous validation	IEN	Positive	Positive	Positive
EA038	Precancerous validation	IEN	Positive	Positive	Positive
EA117	Precancerous validation	IEN	Positive	Positive	Positive
EA122	Precancerous validation	IEN	Positive	Positive	Positive
EA061	Precancerous validation	IEN	Positive	Positive	Positive
EA037	Precancerous validation	IEN	Positive	Positive	Positive
EA073	Precancerous validation	IEN	Positive	Positive	Positive
EA151	Precancerous validation	IEN	Positive	Positive	Positive
EA060	Precancerous validation	IEN	Positive	Positive	Positive
EA139	Precancerous validation	IEN	Positive	Positive	Positive
EA062	Precancerous validation	IEN	Positive	Positive	Positive
EA007	Precancerous validation	IEN	Positive	Positive	Positive
EA052	Precancerous validation	IEN	Positive	Positive	Positive
EA036	Precancerous validation	IEN	Positive	Positive	Positive
EA106	Precancerous validation	IEN	Negative	Positive	Negative
EA085	Precancerous validation	IEN	Negative	Positive	Positive
EA100	Precancerous validation	IEN	Negative	Positive	Positive
EA054	Precancerous validation	IEN	Negative	Positive	Positive
EA108	Precancerous validation	IEN	Negative	Positive	Positive
SH32	External validation	Stage-I	Positive	Positive	Positive
SH37	External validation	Stage-I	Positive	Positive	Positive
SH18	External validation	Stage-I	Positive	Positive	Positive
SH07	External validation	Stage-I	Positive	Positive	Positive
SH12	External validation	Stage-I	Positive	Positive	Positive
SH38	External validation	Stage-I	Negative	Negative	Positive
SH33	External validation	Stage-I	Negative	Positive	Positive
SH36	External validation	Stage-I	Negative	Negative	Negative
SH05	External validation	Stage-I	Negative	Negative	Negative
SH28	External validation	Stage-II	Positive	Positive	Positive
SH17	External validation	Stage-II	Positive	Positive	Positive
SH35	External validation	Stage-II	Positive	Positive	Positive
SH10	External validation	Stage-II	Positive	Positive	Positive
SH25	External validation	Stage-II	Negative	Positive	Positive
SH11	External validation	Stage-II	Negative	Negative	Negative
SH29	External validation	Stage-III	Positive	Positive	Positive
SH13	External validation	Stage-III	Positive	Positive	Positive
SH15	External validation	Stage-III	Positive	Positive	Positive
SH19	External validation	Stage-III	Positive	Positive	Positive
SH40	External validation	Stage-III	Positive	Positive	Positive
SH26	External validation	Stage-III	Positive	Positive	Positive
SH23	External validation	Stage-III	Positive	Positive	Positive
SH08	External validation	Stage-III	Positive	Positive	Positive
SH20	External validation	Stage-III	Positive	Positive	Positive
SH06	External validation	Stage-III	Positive	Positive	Positive
SH30	External validation	Stage-III	Positive	Positive	Positive
SH39	External validation	Stage-III	Positive	Positive	Positive
SH34	External validation	Stage-III	Negative	Positive	Positive
SH09	External validation	Stage-III	Negative	Positive	Positive
SH03	External validation	Stage-III	Negative	Negative	Negative
