# Supplementary material for: Multimodal analysis of cfDNA methylomes for early detecting esophageal squamous cell carcinoma and precancerous lesions
Source: Nat Commun. 2024 May 2;15:3700. doi: 10.1038/s41467-024-47886-1 (PMC11065998; doi:10.1038/s41467-024-47886-1)
Supplement: Supplementary file 7 — Source data [file 41467_2024_47886_MOESM7_ESM.zip › NCOMMS-23-54857A_Source data_Figure 5c.xlsx]

## Sheet: Figure 5c
Figure 5c
sensitivity	specificity	cohort	model
0	1	External_valid	ESCC-cfMeth
0.0333333	1	External_valid	ESCC-cfMeth
0.0666667	1	External_valid	ESCC-cfMeth
0.1	1	External_valid	ESCC-cfMeth
0.133333	1	External_valid	ESCC-cfMeth
0.166667	1	External_valid	ESCC-cfMeth
0.2	1	External_valid	ESCC-cfMeth
0.233333	1	External_valid	ESCC-cfMeth
0.266667	1	External_valid	ESCC-cfMeth
0.3	1	External_valid	ESCC-cfMeth
0.333333	1	External_valid	ESCC-cfMeth
0.366667	1	External_valid	ESCC-cfMeth
0.4	1	External_valid	ESCC-cfMeth
0.433333	1	External_valid	ESCC-cfMeth
0.5	1	External_valid	ESCC-cfMeth
0.533333	1	External_valid	ESCC-cfMeth
0.566667	1	External_valid	ESCC-cfMeth
0.6	1	External_valid	ESCC-cfMeth
0.633333	1	External_valid	ESCC-cfMeth
0.666667	1	External_valid	ESCC-cfMeth
0.7	0.966667	External_valid	ESCC-cfMeth
0.733333	0.933333	External_valid	ESCC-cfMeth
0.766667	0.933333	External_valid	ESCC-cfMeth
0.8	0.933333	External_valid	ESCC-cfMeth
0.8	0.9	External_valid	ESCC-cfMeth
0.8	0.866667	External_valid	ESCC-cfMeth
0.8	0.833333	External_valid	ESCC-cfMeth
0.8	0.8	External_valid	ESCC-cfMeth
0.8	0.766667	External_valid	ESCC-cfMeth
0.833333	0.766667	External_valid	ESCC-cfMeth
0.833333	0.733333	External_valid	ESCC-cfMeth
0.866667	0.7	External_valid	ESCC-cfMeth
0.866667	0.666667	External_valid	ESCC-cfMeth
0.866667	0.633333	External_valid	ESCC-cfMeth
0.866667	0.6	External_valid	ESCC-cfMeth
0.9	0.6	External_valid	ESCC-cfMeth
0.9	0.566667	External_valid	ESCC-cfMeth
0.9	0.533333	External_valid	ESCC-cfMeth
0.9	0.5	External_valid	ESCC-cfMeth
0.9	0.466667	External_valid	ESCC-cfMeth
0.9	0.4	External_valid	ESCC-cfMeth
0.9	0.366667	External_valid	ESCC-cfMeth
0.933333	0.333333	External_valid	ESCC-cfMeth
0.966667	0.333333	External_valid	ESCC-cfMeth
0.966667	0.3	External_valid	ESCC-cfMeth
0.966667	0.266667	External_valid	ESCC-cfMeth
0.966667	0.233333	External_valid	ESCC-cfMeth
1	0.233333	External_valid	ESCC-cfMeth
1	0.2	External_valid	ESCC-cfMeth
1	0.166667	External_valid	ESCC-cfMeth
1	0.133333	External_valid	ESCC-cfMeth
1	0.0666667	External_valid	ESCC-cfMeth
1	0.0333333	External_valid	ESCC-cfMeth
1	0	External_valid	ESCC-cfMeth
0	1	External_valid	dmr+cnv
0.0333333	1	External_valid	dmr+cnv
0.0666667	1	External_valid	dmr+cnv
0.1	1	External_valid	dmr+cnv
0.133333	1	External_valid	dmr+cnv
0.166667	1	External_valid	dmr+cnv
0.2	1	External_valid	dmr+cnv
0.233333	1	External_valid	dmr+cnv
0.266667	1	External_valid	dmr+cnv
0.3	1	External_valid	dmr+cnv
0.333333	1	External_valid	dmr+cnv
0.366667	1	External_valid	dmr+cnv
0.4	1	External_valid	dmr+cnv
0.5	1	External_valid	dmr+cnv
0.533333	1	External_valid	dmr+cnv
0.566667	1	External_valid	dmr+cnv
0.6	1	External_valid	dmr+cnv
0.633333	1	External_valid	dmr+cnv
0.7	1	External_valid	dmr+cnv
0.733333	1	External_valid	dmr+cnv
0.766667	1	External_valid	dmr+cnv
0.8	1	External_valid	dmr+cnv
0.833333	1	External_valid	dmr+cnv
0.833333	0.966667	External_valid	dmr+cnv
0.833333	0.933333	External_valid	dmr+cnv
0.833333	0.9	External_valid	dmr+cnv
0.833333	0.866667	External_valid	dmr+cnv
0.833333	0.833333	External_valid	dmr+cnv
0.866667	0.833333	External_valid	dmr+cnv
0.866667	0.8	External_valid	dmr+cnv
0.866667	0.733333	External_valid	dmr+cnv
0.866667	0.7	External_valid	dmr+cnv
0.866667	0.666667	External_valid	dmr+cnv
0.9	0.666667	External_valid	dmr+cnv
0.9	0.633333	External_valid	dmr+cnv
0.933333	0.633333	External_valid	dmr+cnv
0.933333	0.6	External_valid	dmr+cnv
0.933333	0.566667	External_valid	dmr+cnv
0.933333	0.533333	External_valid	dmr+cnv
0.966667	0.466667	External_valid	dmr+cnv
1	0.466667	External_valid	dmr+cnv
1	0.433333	External_valid	dmr+cnv
1	0.4	External_valid	dmr+cnv
1	0.366667	External_valid	dmr+cnv
1	0.3	External_valid	dmr+cnv
1	0.233333	External_valid	dmr+cnv
1	0.2	External_valid	dmr+cnv
1	0.166667	External_valid	dmr+cnv
1	0.133333	External_valid	dmr+cnv
1	0.1	External_valid	dmr+cnv
1	0.0666667	External_valid	dmr+cnv
1	0.0333333	External_valid	dmr+cnv
1	0	External_valid	dmr+cnv
0	1	External_valid	EMMA
0.0333333	1	External_valid	EMMA
0.0666667	1	External_valid	EMMA
0.1	1	External_valid	EMMA
0.133333	1	External_valid	EMMA
0.166667	1	External_valid	EMMA
0.2	1	External_valid	EMMA
0.233333	1	External_valid	EMMA
0.266667	1	External_valid	EMMA
0.3	1	External_valid	EMMA
0.333333	1	External_valid	EMMA
0.366667	1	External_valid	EMMA
0.4	1	External_valid	EMMA
0.433333	1	External_valid	EMMA
0.466667	1	External_valid	EMMA
0.5	1	External_valid	EMMA
0.533333	1	External_valid	EMMA
0.566667	1	External_valid	EMMA
0.6	1	External_valid	EMMA
0.633333	1	External_valid	EMMA
0.666667	1	External_valid	EMMA
0.7	1	External_valid	EMMA
0.733333	1	External_valid	EMMA
0.766667	1	External_valid	EMMA
0.833333	1	External_valid	EMMA
0.866667	1	External_valid	EMMA
0.866667	0.966667	External_valid	EMMA
0.866667	0.933333	External_valid	EMMA
0.933333	0.933333	External_valid	EMMA
0.933333	0.9	External_valid	EMMA
0.933333	0.833333	External_valid	EMMA
0.933333	0.766667	External_valid	EMMA
0.933333	0.733333	External_valid	EMMA
0.933333	0.7	External_valid	EMMA
0.933333	0.666667	External_valid	EMMA
0.933333	0.633333	External_valid	EMMA
0.933333	0.6	External_valid	EMMA
0.933333	0.566667	External_valid	EMMA
0.933333	0.533333	External_valid	EMMA
0.933333	0.5	External_valid	EMMA
0.933333	0.466667	External_valid	EMMA
0.933333	0.433333	External_valid	EMMA
0.966667	0.433333	External_valid	EMMA
0.966667	0.4	External_valid	EMMA
0.966667	0.366667	External_valid	EMMA
0.966667	0.333333	External_valid	EMMA
0.966667	0.3	External_valid	EMMA
0.966667	0.266667	External_valid	EMMA
0.966667	0.2	External_valid	EMMA
1	0.2	External_valid	EMMA
1	0.166667	External_valid	EMMA
1	0.133333	External_valid	EMMA
1	0.1	External_valid	EMMA
1	0.0666667	External_valid	EMMA
1	0.0333333	External_valid	EMMA
1	0	External_valid	EMMA
0	1	Precancerous_valid	ESCC-cfMeth
0.04	1	Precancerous_valid	ESCC-cfMeth
0.06	1	Precancerous_valid	ESCC-cfMeth
0.08	1	Precancerous_valid	ESCC-cfMeth
0.12	1	Precancerous_valid	ESCC-cfMeth
0.14	1	Precancerous_valid	ESCC-cfMeth
0.16	1	Precancerous_valid	ESCC-cfMeth
0.2	1	Precancerous_valid	ESCC-cfMeth
0.22	1	Precancerous_valid	ESCC-cfMeth
0.24	1	Precancerous_valid	ESCC-cfMeth
0.28	0.98	Precancerous_valid	ESCC-cfMeth
0.32	0.98	Precancerous_valid	ESCC-cfMeth
0.34	0.98	Precancerous_valid	ESCC-cfMeth
0.36	0.98	Precancerous_valid	ESCC-cfMeth
0.38	0.98	Precancerous_valid	ESCC-cfMeth
0.4	0.98	Precancerous_valid	ESCC-cfMeth
0.4	0.96	Precancerous_valid	ESCC-cfMeth
0.44	0.96	Precancerous_valid	ESCC-cfMeth
0.46	0.96	Precancerous_valid	ESCC-cfMeth
0.48	0.96	Precancerous_valid	ESCC-cfMeth
0.5	0.96	Precancerous_valid	ESCC-cfMeth
0.5	0.94	Precancerous_valid	ESCC-cfMeth
0.52	0.94	Precancerous_valid	ESCC-cfMeth
0.56	0.94	Precancerous_valid	ESCC-cfMeth
0.58	0.94	Precancerous_valid	ESCC-cfMeth
0.6	0.94	Precancerous_valid	ESCC-cfMeth
0.62	0.94	Precancerous_valid	ESCC-cfMeth
0.64	0.92	Precancerous_valid	ESCC-cfMeth
0.66	0.9	Precancerous_valid	ESCC-cfMeth
0.68	0.9	Precancerous_valid	ESCC-cfMeth
0.68	0.88	Precancerous_valid	ESCC-cfMeth
0.68	0.86	Precancerous_valid	ESCC-cfMeth
0.68	0.84	Precancerous_valid	ESCC-cfMeth
0.7	0.84	Precancerous_valid	ESCC-cfMeth
0.72	0.84	Precancerous_valid	ESCC-cfMeth
0.72	0.82	Precancerous_valid	ESCC-cfMeth
0.72	0.8	Precancerous_valid	ESCC-cfMeth
0.74	0.8	Precancerous_valid	ESCC-cfMeth
0.76	0.8	Precancerous_valid	ESCC-cfMeth
0.76	0.78	Precancerous_valid	ESCC-cfMeth
0.78	0.78	Precancerous_valid	ESCC-cfMeth
0.8	0.76	Precancerous_valid	ESCC-cfMeth
0.82	0.74	Precancerous_valid	ESCC-cfMeth
0.84	0.74	Precancerous_valid	ESCC-cfMeth
0.84	0.72	Precancerous_valid	ESCC-cfMeth
0.84	0.7	Precancerous_valid	ESCC-cfMeth
0.86	0.68	Precancerous_valid	ESCC-cfMeth
0.86	0.66	Precancerous_valid	ESCC-cfMeth
0.86	0.62	Precancerous_valid	ESCC-cfMeth
0.86	0.6	Precancerous_valid	ESCC-cfMeth
0.9	0.6	Precancerous_valid	ESCC-cfMeth
0.9	0.58	Precancerous_valid	ESCC-cfMeth
0.92	0.58	Precancerous_valid	ESCC-cfMeth
0.92	0.56	Precancerous_valid	ESCC-cfMeth
0.92	0.54	Precancerous_valid	ESCC-cfMeth
0.92	0.52	Precancerous_valid	ESCC-cfMeth
0.94	0.52	Precancerous_valid	ESCC-cfMeth
0.94	0.5	Precancerous_valid	ESCC-cfMeth
0.94	0.48	Precancerous_valid	ESCC-cfMeth
0.94	0.46	Precancerous_valid	ESCC-cfMeth
0.94	0.44	Precancerous_valid	ESCC-cfMeth
0.94	0.42	Precancerous_valid	ESCC-cfMeth
0.96	0.42	Precancerous_valid	ESCC-cfMeth
0.96	0.4	Precancerous_valid	ESCC-cfMeth
0.96	0.38	Precancerous_valid	ESCC-cfMeth
0.98	0.36	Precancerous_valid	ESCC-cfMeth
0.98	0.32	Precancerous_valid	ESCC-cfMeth
0.98	0.3	Precancerous_valid	ESCC-cfMeth
0.98	0.24	Precancerous_valid	ESCC-cfMeth
0.98	0.22	Precancerous_valid	ESCC-cfMeth
0.98	0.16	Precancerous_valid	ESCC-cfMeth
1	0.16	Precancerous_valid	ESCC-cfMeth
1	0.14	Precancerous_valid	ESCC-cfMeth
1	0.1	Precancerous_valid	ESCC-cfMeth
1	0.08	Precancerous_valid	ESCC-cfMeth
1	0.06	Precancerous_valid	ESCC-cfMeth
1	0.04	Precancerous_valid	ESCC-cfMeth
1	0.02	Precancerous_valid	ESCC-cfMeth
1	0	Precancerous_valid	ESCC-cfMeth
0	1	Precancerous_valid	dmr+cnv
0.02	1	Precancerous_valid	dmr+cnv
0.04	1	Precancerous_valid	dmr+cnv
0.06	1	Precancerous_valid	dmr+cnv
0.08	1	Precancerous_valid	dmr+cnv
0.1	1	Precancerous_valid	dmr+cnv
0.12	1	Precancerous_valid	dmr+cnv
0.14	1	Precancerous_valid	dmr+cnv
0.16	1	Precancerous_valid	dmr+cnv
0.18	1	Precancerous_valid	dmr+cnv
0.22	1	Precancerous_valid	dmr+cnv
0.26	1	Precancerous_valid	dmr+cnv
0.3	1	Precancerous_valid	dmr+cnv
0.32	1	Precancerous_valid	dmr+cnv
0.36	1	Precancerous_valid	dmr+cnv
0.38	0.98	Precancerous_valid	dmr+cnv
0.4	0.98	Precancerous_valid	dmr+cnv
0.42	0.98	Precancerous_valid	dmr+cnv
0.44	0.98	Precancerous_valid	dmr+cnv
0.46	0.98	Precancerous_valid	dmr+cnv
0.48	0.98	Precancerous_valid	dmr+cnv
0.52	0.98	Precancerous_valid	dmr+cnv
0.54	0.98	Precancerous_valid	dmr+cnv
0.58	0.98	Precancerous_valid	dmr+cnv
0.58	0.96	Precancerous_valid	dmr+cnv
0.58	0.94	Precancerous_valid	dmr+cnv
0.62	0.9	Precancerous_valid	dmr+cnv
0.68	0.88	Precancerous_valid	dmr+cnv
0.68	0.86	Precancerous_valid	dmr+cnv
0.7	0.86	Precancerous_valid	dmr+cnv
0.72	0.86	Precancerous_valid	dmr+cnv
0.74	0.86	Precancerous_valid	dmr+cnv
0.76	0.86	Precancerous_valid	dmr+cnv
0.78	0.86	Precancerous_valid	dmr+cnv
0.8	0.86	Precancerous_valid	dmr+cnv
0.82	0.86	Precancerous_valid	dmr+cnv
0.84	0.86	Precancerous_valid	dmr+cnv
0.86	0.86	Precancerous_valid	dmr+cnv
0.86	0.84	Precancerous_valid	dmr+cnv
0.88	0.82	Precancerous_valid	dmr+cnv
0.88	0.8	Precancerous_valid	dmr+cnv
0.88	0.78	Precancerous_valid	dmr+cnv
0.88	0.76	Precancerous_valid	dmr+cnv
0.88	0.74	Precancerous_valid	dmr+cnv
0.88	0.72	Precancerous_valid	dmr+cnv
0.9	0.72	Precancerous_valid	dmr+cnv
0.9	0.7	Precancerous_valid	dmr+cnv
0.92	0.7	Precancerous_valid	dmr+cnv
0.92	0.68	Precancerous_valid	dmr+cnv
0.92	0.66	Precancerous_valid	dmr+cnv
0.92	0.6	Precancerous_valid	dmr+cnv
0.94	0.6	Precancerous_valid	dmr+cnv
0.94	0.58	Precancerous_valid	dmr+cnv
0.94	0.56	Precancerous_valid	dmr+cnv
0.94	0.52	Precancerous_valid	dmr+cnv
0.94	0.5	Precancerous_valid	dmr+cnv
0.94	0.48	Precancerous_valid	dmr+cnv
0.94	0.46	Precancerous_valid	dmr+cnv
0.94	0.44	Precancerous_valid	dmr+cnv
0.96	0.42	Precancerous_valid	dmr+cnv
0.96	0.4	Precancerous_valid	dmr+cnv
0.96	0.38	Precancerous_valid	dmr+cnv
0.96	0.34	Precancerous_valid	dmr+cnv
0.98	0.32	Precancerous_valid	dmr+cnv
0.98	0.3	Precancerous_valid	dmr+cnv
0.98	0.28	Precancerous_valid	dmr+cnv
0.98	0.24	Precancerous_valid	dmr+cnv
0.98	0.22	Precancerous_valid	dmr+cnv
0.98	0.18	Precancerous_valid	dmr+cnv
0.98	0.16	Precancerous_valid	dmr+cnv
0.98	0.12	Precancerous_valid	dmr+cnv
0.98	0.1	Precancerous_valid	dmr+cnv
0.98	0.08	Precancerous_valid	dmr+cnv
0.98	0.06	Precancerous_valid	dmr+cnv
1	0.04	Precancerous_valid	dmr+cnv
1	0.02	Precancerous_valid	dmr+cnv
1	0	Precancerous_valid	dmr+cnv
0	1	Precancerous_valid	EMMA
0.02	1	Precancerous_valid	EMMA
0.04	1	Precancerous_valid	EMMA
0.06	1	Precancerous_valid	EMMA
0.08	1	Precancerous_valid	EMMA
0.1	1	Precancerous_valid	EMMA
0.14	1	Precancerous_valid	EMMA
0.16	1	Precancerous_valid	EMMA
0.18	1	Precancerous_valid	EMMA
0.2	1	Precancerous_valid	EMMA
0.22	1	Precancerous_valid	EMMA
0.24	1	Precancerous_valid	EMMA
0.26	1	Precancerous_valid	EMMA
0.28	1	Precancerous_valid	EMMA
0.3	1	Precancerous_valid	EMMA
0.32	1	Precancerous_valid	EMMA
0.34	1	Precancerous_valid	EMMA
0.36	1	Precancerous_valid	EMMA
0.38	1	Precancerous_valid	EMMA
0.4	1	Precancerous_valid	EMMA
0.44	1	Precancerous_valid	EMMA
0.48	1	Precancerous_valid	EMMA
0.54	1	Precancerous_valid	EMMA
0.54	0.98	Precancerous_valid	EMMA
0.56	0.98	Precancerous_valid	EMMA
0.58	0.98	Precancerous_valid	EMMA
0.6	0.96	Precancerous_valid	EMMA
0.62	0.96	Precancerous_valid	EMMA
0.62	0.94	Precancerous_valid	EMMA
0.62	0.92	Precancerous_valid	EMMA
0.64	0.9	Precancerous_valid	EMMA
0.66	0.9	Precancerous_valid	EMMA
0.68	0.9	Precancerous_valid	EMMA
0.7	0.88	Precancerous_valid	EMMA
0.72	0.88	Precancerous_valid	EMMA
0.74	0.88	Precancerous_valid	EMMA
0.76	0.88	Precancerous_valid	EMMA
0.76	0.86	Precancerous_valid	EMMA
0.78	0.84	Precancerous_valid	EMMA
0.78	0.78	Precancerous_valid	EMMA
0.8	0.76	Precancerous_valid	EMMA
0.8	0.74	Precancerous_valid	EMMA
0.8	0.7	Precancerous_valid	EMMA
0.82	0.68	Precancerous_valid	EMMA
0.82	0.66	Precancerous_valid	EMMA
0.82	0.64	Precancerous_valid	EMMA
0.84	0.64	Precancerous_valid	EMMA
0.84	0.6	Precancerous_valid	EMMA
0.88	0.6	Precancerous_valid	EMMA
0.9	0.6	Precancerous_valid	EMMA
0.92	0.6	Precancerous_valid	EMMA
0.94	0.6	Precancerous_valid	EMMA
0.94	0.56	Precancerous_valid	EMMA
0.96	0.52	Precancerous_valid	EMMA
0.96	0.48	Precancerous_valid	EMMA
0.96	0.46	Precancerous_valid	EMMA
0.96	0.44	Precancerous_valid	EMMA
0.96	0.42	Precancerous_valid	EMMA
0.98	0.42	Precancerous_valid	EMMA
1	0.42	Precancerous_valid	EMMA
1	0.38	Precancerous_valid	EMMA
1	0.36	Precancerous_valid	EMMA
1	0.34	Precancerous_valid	EMMA
1	0.32	Precancerous_valid	EMMA
1	0.28	Precancerous_valid	EMMA
1	0.26	Precancerous_valid	EMMA
1	0.24	Precancerous_valid	EMMA
1	0.2	Precancerous_valid	EMMA
1	0.16	Precancerous_valid	EMMA
1	0.14	Precancerous_valid	EMMA
1	0.1	Precancerous_valid	EMMA
1	0.08	Precancerous_valid	EMMA
1	0.04	Precancerous_valid	EMMA
1	0.02	Precancerous_valid	EMMA
1	0	Precancerous_valid	EMMA
