# Supplementary material for: Multimodal analysis of cfDNA methylomes for early detecting esophageal squamous cell carcinoma and precancerous lesions
Source: Nat Commun. 2024 May 2;15:3700. doi: 10.1038/s41467-024-47886-1 (PMC11065998; doi:10.1038/s41467-024-47886-1)
Supplement: Supplementary file 7 — Source data [file 41467_2024_47886_MOESM7_ESM.zip › NCOMMS-23-54857A_Source data_Figure 5b.xlsx]

## Sheet: Figure 5b
Figure 5b
ID	DMR	CNV	Frag
EA005	0.582888		0.972
EA006	0.632184	AMPL	0.946
EA008	0.64497	AMPL	0.994
EA009	0.601124	AMPL	0.91
EA010	0.562162		0.892
EA011	0.615385		0.928
EA012	0.64881		0.72
EA013	0.486911		0.664
EA014	0.779762		0.782
EA015	0.491525		0.778
EA016	0.485876		0.992
EA017	0.581522		0.932
EA018	0.533333		0.902
EA019	0.619883		0.936
EA020	0.539773		0.926
EA022	0.610526	AMPL; DEL	0.906
EA023	0.563536		0.682
EA025	0.587302		0.814
EA026	0.55814		0.876
EA027	0.583333		0.762
EA031	0.700535		0.796
EA032	0.544944		0.702
EA034	0.536458		0.646
EA039	0.695652		0.976
EA043	0.570681		0.73
EA044	0.426136		0.954
EA047	0.515306		0.694
EA048	0.651429		0.892
EA049	0.426316		0.824
EA050	0.613497		0.876
EA051	0.569149		0.982
EA053	0.545918		0.818
EA055	0.577381		0.674
EA056	0.488095		0.75
EA057	0.406061		0.648
EA058	0.685083		0.98
EA063	0.735751		0.606
EA064	0.481481		0.926
EA065	0.642857		0.98
EA066	0.486486		0.824
EA068	0.359375		0.826
EA071	0.440217		0.66
EA072	0.568421		0.83
EA074	0.517588		0.956
EA077	0.530488		0.976
EA079	0.497382		0.996
EA080	0.520619		0.936
EA081	0.502857		0.944
EA082	0.489796		0.906
EA083	0.488764		0.742
EA087	0.370558		0.92
EA088	0.532258		0.854
EA089	0.404624		0.822
EA091	0.610526		0.924
EA093	0.55814		0.972
EA094	0.476923		0.976
EA097	0.480769		0.794
EA098	0.65285		0.87
EA099	0.475676		0.956
EA101	0.434066		0.996
EA104	0.533708		0.814
EA105	0.673913	AMPL	0.854
EA107	0.589109	AMPL	0.794
EA110	0.564246		0.716
EA111	0.450549		0.868
EA112	0.416667		0.818
EA114	0.450867		0.646
EA115	0.642857		0.842
EA116	0.537037		0.908
EA118	0.596859		0.714
EA120	0.795699		0.734
EA123	0.649215		0.736
EA125	0.358289		0.682
EA126	0.664835		0.84
EA128	0.530726		0.732
EA132	0.504902		0.908
EA133	0.602339		0.914
EA135	0.628713		0.78
EA136	0.731183		0.752
EA138	0.615764		0.966
EA141	0.642512		0.85
EA144	0.605911	AMPL	0.768
EA145	0.567164		0.74
EA147	0.4375		0.744
EA150	0.483871	AMPL; DEL	0.916
EA152	0.489247		0.74
EA153	0.759036		0.81
EC_1	0.851852		0.842
EC_10	0.586387		0.756
EC_11	0.865169	AMPL	0.82
EC_12	0.605263		0.754
EC_13	0.663158		0.946
EC_14	0.619565	AMPL	0.786
EC_16	0.673575		0.978
EC_17	0.689474		0.916
EC_18	0.650718	AMPL; DEL	0.89
EC_19	0.705556		0.986
EC_20	0.632432		0.858
EC_21	0.690608		0.986
EC_22	0.743017		0.668
EC_23	0.670157		0.702
EC_24	0.585635	AMPL; DEL	0.884
EC_25	0.791444		0.83
EC_26	0.747059		0.872
EC_27	0.477528	AMPL	0.752
EC_29	0.508287	AMPL	0.758
EC_3	0.729282		0.898
EC_30	0.450262		0.844
EC_31	0.689024		0.732
EC_33	0.576531	AMPL	0.97
EC_34	0.67027		0.868
EC_35	0.561404		0.92
EC_36	0.631016		0.904
EC_37	0.517241		0.716
EC_38	0.537313		0.784
EC_39	0.711864	AMPL	0.91
EC_40	0.561798		0.766
EC_43	0.470588		0.822
EC_45	0.515464	AMPL	0.72
EC_47	0.646067		0.908
EC_48	0.586592		0.904
EC_5	0.497207		0.966
EC_50	0.564767	AMPL	0.706
EC_51	0.563218		0.764
EC_52	0.714286	AMPL	0.782
EC_53	0.641026		0.798
EC_54	0.635838		0.932
EC_55	0.659794		0.834
EC_56	0.378788		0.862
EC_57	0.508287		0.802
EC_58	0.420455		0.78
EC_6	0.594059		0.776
EC_60	0.62234		0.92
EC_62	0.433155		0.66
EC_63	0.566845		0.75
EC_64	0.651282		0.984
EC_65	0.385417		0.726
EC_66	0.659686		0.928
EC_67	0.535912		0.64
EC_68	0.57767		0.856
EC_69	0.568306		0.664
EC_7	0.519337		0.97
EC_70	0.672222		0.672
EC_71	0.560694		0.852
EC_73	0.50289		0.688
EC_74	0.408046		0.884
EC_75	0.626437		0.734
EC_77	0.502591		0.724
EC_8	0.58011		0.812
EC_9	0.537634		0.966
HAR38	0.467391	AMPL	0.088
HAR49	0.694581		0.104
HB03	0.497268		0.026
HB04	0.393782		0.306
HB07	0.357513		0.332
HB09	0.395833		0.206
HB12	0.478022		0.172
HB18	0.352273		0.344
HB22	0.48913		0.402
HB24	0.461957		0.186
HB25	0.4689		0.224
HB26	0.410256		0.104
HB27	0.40107		0.334
HB30	0.357143		0.026
HB31	0.527778		0.208
HB33	0.178771		0.018
HB34	0.52551		0.112
HB38	0.396552		0.178
HB45	0.384615		0.312
HB49	0.394089		0.382
HB52	0.472362		0.108
HB53	0.443787		0.168
HB54	0.316384		0.212
HB56	0.327869		0.21
HC03	0.427746		0.018
HC17	0.48913		0.128
HC26	0.435028		0.246
HC65	0.388571		0.322
HC68	0.318919		0.108
HC75	0.395455		0.112
N103	0.375691		0.242
N104	0.497326		0.082
N108	0.202186		0.088
N111	0.477011		0.1
N113	0.516304		0.262
N115	0.541237		0.27
N116	0.383784		0.142
N120	0.385965		0.134
N122	0.456853		0.094
N123	0.439394		0.19
N124	0.408163		0.218
N125	0.369318		0.11
N127	0.239583		0.304
N128	0.541237		0.044
N129	0.473988		0.1
N131	0.166667		0.356
N132	0.383838		0.136
N133	0.288889		0.188
N134	0.265896		0.22
N135	0.497143		0.13
N137	0.28125		0.126
N138	0.308511		0.068
N139	0.486034		0.058
N140	0.388235		0.304
N141	0.232558		0.014
N142	0.48913		0.032
N143	0.305263		0.148
N145	0.186441		0.06
N146	0.468571		0.326
N149	0.321429		0.172
N150	0.414773		0.268
N151	0.407821		0.204
N152	0.363636		0.122
N154	0.346591		0.19
N155	0.519608		0.364
N156	0.240642		0.072
N157	0.426829		0.256
N158	0.557895		0.218
N159	0.438776		0.328
N160	0.431579		0.314
N161	0.457143		0.076
N162	0.389831		0.142
N163	0.252475		0.168
N165	0.441624		0.37
N166	0.394444		0.24
N169	0.417112		0.348
N170	0.331288		0.036
N171	0.372881		0.178
N172	0.436842		0.074
N173	0.312821		0.086
N174	0.463918		0.312
N175	0.395604		0.224
N176	0.414773		0.038
N177	0.556757		0.24
N178	0.331492		0.144
N179	0.355556		0.18
N180	0.430108	AMPL	0.334
N181	0.351648		0.204
N182	0.340541		0.104
N183	0.445026		0.012
N185	0.351759		0.162
N186	0.426901		0.3
N187	0.308571		0.344
N189	0.311111		0.216
N190	0.542857		0.274
N191	0.370588		0.256
N192	0.268156		0.164
N193	0.5		0.102
N194	0.466667		0.25
N195	0.405263		0.156
N56	0.491979		0.108
N58	0.38764		0.246
N61	0.443243		0.048
N63	0.372222		0.118
N64	0.36		0.012
N65	0.424084		0.082
N67	0.328283		0.07
N71	0.426036		0.236
N73	0.290323		0.01
N74	0.292553		0.012
N75	0.317708		0.034
N77	0.257576		0.162
N80	0.387283		0.052
N81	0.57732		0.004
N86	0.21164		0.08
N91	0.430939		0.02
N94	0.392857		0.202
N99	0.40678		0.084
10FLX	0.457317		0.082
11CZH	0.440217		0.092
14LH	0.325		0.266
15LHR	0.414773		0.086
16JLJ	0.385057		0.106
18CCY	0.448454		0.016
19KZT	0.403315		0.226
20ZJY	0.34104		0.08
21ZJF	0.418079		0.22
22WJY	0.48913		0.166
24JYQ	0.373563		0.038
28PBJ	0.422222		0.146
29ZJ	0.453552		0.076
2GAJ	0.358696		0.034
31CFC	0.559006		0.032
37LXP	0.470899		0.054
38ZJH	0.378531		0.22
39ZRH	0.550898		0.15
3HYS	0.387435		0.16
42CXD	0.604396		0.206
45DZ	0.422886		0.288
46ZDF	0.519774	AMPL	0.102
47ZJL	0.405714		0.12
48LCH	0.415		0.018
4YJL	0.475936		0.062
5YL	0.478261		0.016
6JSH	0.385057		0.33
7ZHQ	0.401961		0.044
9LSQ	0.461538		0.216
BCA0949	0.408805		0.214
BCA1069	0.441989		0.354
BCA1156	0.5		0.042
