# Supplementary material for: Multimodal analysis of cfDNA methylomes for early detecting esophageal squamous cell carcinoma and precancerous lesions
Source: Nat Commun. 2024 May 2;15:3700. doi: 10.1038/s41467-024-47886-1 (PMC11065998; doi:10.1038/s41467-024-47886-1)
Supplement: Supplementary file 7 — Source data [file 41467_2024_47886_MOESM7_ESM.zip › NCOMMS-23-54857A_Source data_Figure 5a.xlsx]

## Sheet: Figure 5a
Figure 5a
chr	start	end	type
chr6	104940796	104941725	Methylation
chr7	25858585	25859151	Methylation
chr8	143142305	143143029	Methylation
chr13	112104337	112105368	Methylation
chr11	2421566	2422092	Methylation
chr5	3602157	3603127	Methylation
chr19	58439847	58440765	Methylation
chr20	61414444	61414949	Methylation
chr10	118594342	118594895	Methylation
chr1	3892598	3893141	Methylation
chr2	2103405	2103918	Methylation
chr6	27600589	27601541	Methylation
chr9	22862384	22863040	Methylation
chr10	29617838	29618345	Methylation
chr10	66298612	66299270	Methylation
chr12	74514121	74514744	Methylation
chr12	111215962	111216713	Methylation
chr13	112391278	112391963	Methylation
chr16	58053198	58053760	Methylation
chr17	8645367	8645922	Methylation
chr17	74694778	74695322	Methylation
chr17	79258323	79260566	Methylation
chr18	37684301	37684834	Methylation
chr18	57104736	57105259	Methylation
chr19	33754935	33755520	Methylation
chr19	35922668	35923198	Methylation
chr1	3092419	3093092	Methylation
chr6	94361536	94362388	Methylation
chr7	45713710	45714211	Methylation
chr13	28485650	28486269	Methylation
chr12	119258403	119259159	Methylation
chr20	59128555	59129121	Methylation
chr1	148317643	148318711	Methylation
chr4	170270875	170271434	Methylation
chr8	136982513	136983013	Methylation
chr11	117775996	117776607	Methylation
chr12	81171981	81172569	Methylation
chr1	8973886	8974601	Methylation
chr1	159490680	159491329	Methylation
chr4	133150303	133152751	Methylation
chr5	11679648	11680243	Methylation
chr6	58242893	58243453	Methylation
chr8	97222923	97223542	Methylation
chr8	139317015	139317552	Methylation
chr9	126376517	126377036	Methylation
chr14	89724299	89724866	Methylation
chr17	34003616	34004139	Methylation
chr17	34071455	34071983	Methylation
chr20	234114	234950	Methylation
chr20	31602845	31603353	Methylation
chr3	189000001	190000000	CNV
chr3	175000001	176000000	CNV
chr3	165000001	166000000	CNV
chr3	151000001	152000000	CNV
chr8	127000001	128000000	CNV
chr8	131000001	132000000	CNV
chr8	122000001	123000000	CNV
chr8	119000001	120000000	CNV
chr8	140000001	141000000	CNV
chr3	126000001	127000000	CNV
chr8	99000001	100000000	CNV
chr3	110000001	111000000	CNV
chr8	84000001	85000000	CNV
chr5	22000001	23000000	CNV
chr5	15000001	16000000	CNV
chr2	189000001	190000000	CNV
chr5	23000001	24000000	CNV
chr5	35000001	36000000	CNV
chr5	9000001	10000000	CNV
chr14	32000001	33000000	CNV
chr14	37000001	38000000	CNV
chr2	179000001	180000000	CNV
chr8	76000001	77000000	CNV
chr12	18000001	19000000	CNV
chr12	21000001	22000000	CNV
chr8	50000001	51000000	CNV
chr12	16000001	17000000	CNV
chr2	165000001	166000000	CNV
chr7	11000001	12000000	CNV
chr7	15000001	16000000	CNV
chr3	67000001	68000000	CNV
chr4	7000001	8000000	CNV
chr4	150000001	151000000	CNV
chr8	126000001	127000000	CNV
chr8	129000001	130000000	CNV
chr8	128000001	129000000	CNV
chr8	135000001	136000000	CNV
chr8	132000001	133000000	CNV
chr8	121000001	122000000	CNV
chr8	123000001	124000000	CNV
chr8	134000001	135000000	CNV
chr8	141000001	142000000	CNV
chr8	137000001	138000000	CNV
chr8	107000001	108000000	CNV
chr8	108000001	109000000	CNV
chr8	138000001	139000000	CNV
chr8	139000001	140000000	CNV
chr8	142000001	143000000	CNV
chr8	105000001	106000000	CNV
chr8	120000001	121000000	CNV
chr8	106000001	107000000	CNV
chr8	143000001	144000000	CNV
chr8	144000001	145000000	CNV
chr8	103000001	104000000	CNV
chr8	116000001	117000000	CNV
chr8	109000001	110000000	CNV
chr8	112000001	113000000	CNV
chr8	115000001	116000000	CNV
chr8	110000001	111000000	CNV
chr8	113000001	114000000	CNV
chr8	94000001	95000000	CNV
chr5	1000001	2000000	CNV
chr8	88000001	89000000	CNV
chr14	36000001	37000000	CNV
chr5	3000001	4000000	CNV
chr8	87000001	88000000	CNV
chr8	90000001	91000000	CNV
chr8	91000001	92000000	CNV
chr8	92000001	93000000	CNV
chr5	14000001	15000000	CNV
chr5	2000001	3000000	CNV
chr8	86000001	87000000	CNV
chr5	16000001	17000000	CNV
chr5	18000001	19000000	CNV
chr5	19000001	20000000	CNV
chr5	29000001	30000000	CNV
chr8	42000001	43000000	CNV
chr5	11000001	12000000	CNV
chr5	13000001	14000000	CNV
chr5	5000001	6000000	CNV
chr5	6000001	7000000	CNV
chr5	7000001	8000000	CNV
chr5	31000001	32000000	CNV
chr5	32000001	33000000	CNV
chr8	67000001	68000000	CNV
chr8	82000001	83000000	CNV
chr5	26000001	27000000	CNV
chr5	27000001	28000000	CNV
chr5	28000001	29000000	CNV
chr5	12000001	13000000	CNV
chr5	4000001	5000000	CNV
chr5	8000001	9000000	CNV
chr14	34000001	35000000	CNV
chr14	35000001	36000000	CNV
chr5	30000001	31000000	CNV
chr8	72000001	73000000	CNV
chr8	73000001	74000000	CNV
chr8	77000001	78000000	CNV
chr8	78000001	79000000	CNV
chr8	64000001	65000000	CNV
chr8	66000001	67000000	CNV
chr8	40000001	41000000	CNV
chr8	37000001	38000000	CNV
chr8	59000001	60000000	CNV
chr8	61000001	62000000	CNV
chr8	65000001	66000000	CNV
chr14	33000001	34000000	CNV
chr8	49000001	50000000	CNV
chr8	51000001	52000000	CNV
chr8	52000001	53000000	CNV
chr8	55000001	56000000	CNV
chr8	56000001	57000000	CNV
chr8	63000001	64000000	CNV
chr4	57000001	58000000	CNV
chr4	188000001	189000000	CNV
chr4	181000001	182000000	CNV
chr4	183000001	184000000	CNV
chr4	184000001	185000000	CNV
chr4	35000001	36000000	CNV
chr4	29000001	30000000	CNV
chr4	33000001	34000000	CNV
chr4	34000001	35000000	CNV
chr4	178000001	179000000	CNV
chr4	179000001	180000000	CNV
chr4	43000001	44000000	CNV
chr4	153000001	154000000	CNV
chr4	154000001	155000000	CNV
chr4	155000001	156000000	CNV
chr4	156000001	157000000	CNV
chr4	173000001	174000000	CNV
chr4	175000001	176000000	CNV
chr4	26000001	27000000	CNV
chr4	27000001	28000000	CNV
chr4	41000001	42000000	CNV
chr4	44000001	45000000	CNV
chr4	10000001	11000000	CNV
chr4	12000001	13000000	CNV
chr4	14000001	15000000	CNV
chr4	6000001	7000000	CNV
chr4	162000001	163000000	CNV
chr4	166000001	167000000	CNV
chr4	167000001	168000000	CNV
chr4	169000001	170000000	CNV
chr4	170000001	171000000	CNV
chr4	171000001	172000000	CNV
chr4	172000001	173000000	CNV
chr4	174000001	175000000	CNV
chr4	45000001	46000000	CNV
chr4	5000001	6000000	CNV
chr4	141000001	142000000	CNV
chr4	142000001	143000000	CNV
chr4	146000001	147000000	CNV
chr4	147000001	148000000	CNV
chr1	0	5000000	FSR
chr1	5000000	10000000	FSR
chr1	10000000	15000000	FSR
chr1	15000000	20000000	FSR
chr1	20000000	25000000	FSR
chr1	25000000	30000000	FSR
chr1	30000000	35000000	FSR
chr1	35000000	40000000	FSR
chr1	40000000	45000000	FSR
chr1	120000000	125000000	FSR
chr1	140000000	145000000	FSR
chr1	145000000	150000000	FSR
chr1	150000000	155000000	FSR
chr1	200000000	205000000	FSR
chr2	240000000	242193529	FSR
chr3	45000000	50000000	FSR
chr3	125000000	130000000	FSR
chr3	195000000	198295559	FSR
chr5	180000000	181538259	FSR
chr6	170000000	170805979	FSR
chr7	155000000	159345973	FSR
chr8	140000000	145000000	FSR
chr8	145000000	145138636	FSR
chr9	125000000	130000000	FSR
chr9	130000000	135000000	FSR
chr9	135000000	138394717	FSR
chr10	130000000	133797422	FSR
chr11	0	5000000	FSR
chr11	60000000	65000000	FSR
chr11	65000000	70000000	FSR
chr11	70000000	75000000	FSR
chr11	115000000	120000000	FSR
chr11	135000000	135086622	FSR
chr12	50000000	55000000	FSR
chr12	110000000	115000000	FSR
chr12	120000000	125000000	FSR
chr12	130000000	133275309	FSR
chr13	15000000	20000000	FSR
chr13	110000000	114364328	FSR
chr14	15000000	20000000	FSR
chr14	90000000	95000000	FSR
chr14	100000000	105000000	FSR
chr15	75000000	80000000	FSR
chr16	0	5000000	FSR
chr16	10000000	15000000	FSR
chr16	25000000	30000000	FSR
chr16	30000000	35000000	FSR
chr16	45000000	50000000	FSR
chr16	65000000	70000000	FSR
chr16	85000000	90000000	FSR
chr16	90000000	90338345	FSR
chr17	0	5000000	FSR
chr17	5000000	10000000	FSR
chr17	15000000	20000000	FSR
chr17	35000000	40000000	FSR
chr17	40000000	45000000	FSR
chr17	45000000	50000000	FSR
chr17	75000000	80000000	FSR
chr17	80000000	83257441	FSR
chr19	0	5000000	FSR
chr19	5000000	10000000	FSR
chr19	10000000	15000000	FSR
chr19	15000000	20000000	FSR
chr19	25000000	30000000	FSR
chr19	35000000	40000000	FSR
chr19	40000000	45000000	FSR
chr19	45000000	50000000	FSR
chr19	50000000	55000000	FSR
chr19	55000000	58617616	FSR
chr20	0	5000000	FSR
chr20	30000000	35000000	FSR
chr20	35000000	40000000	FSR
chr20	45000000	50000000	FSR
chr20	60000000	64444167	FSR
chr21	40000000	45000000	FSR
chr21	45000000	46709983	FSR
chr22	15000000	20000000	FSR
chr22	20000000	25000000	FSR
chr22	25000000	30000000	FSR
chr22	35000000	40000000	FSR
chr22	40000000	45000000	FSR
chr22	45000000	50000000	FSR
chr22	50000000	50818468	FSR
