# Supplementary material for: Multimodal analysis of cfDNA methylomes for early detecting esophageal squamous cell carcinoma and precancerous lesions
Source: Nat Commun. 2024 May 2;15:3700. doi: 10.1038/s41467-024-47886-1 (PMC11065998; doi:10.1038/s41467-024-47886-1)
Supplement: Supplementary file 7 — Source data [file 41467_2024_47886_MOESM7_ESM.zip › NCOMMS-23-54857A_Source data_Figure 4d.xlsx]

## Sheet: Figure 4d
Figure 4d
Discovery cohor			External validation cohort			Precancerous validation cohort
Avarage short ratio in 83 bins	sample	type	Avarage short ratio in 83 bins	sample	stage	Avarage short ratio in 83 bins	sample	stage
0.253701	N103	HC	0.222145	SH03	III	0.21911	EA103	HG-EIN
0.234485	N104	HC	0.261519	SH05	I	0.250143	EA106	HG-EIN
0.249866	N108	HC	0.264857	SH06	III	0.265589	EA108	HG-EIN
0.266063	N111	HC	0.238495	SH07	I	0.238568	EA109	HG-EIN
0.17664	N113	HC	0.243302	SH08	III	0.266123	EA113	HG-EIN
0.205026	N115	HC	0.288965	SH09	III	0.22064	EA117	LG-EIN
0.233485	N116	HC	0.238904	SH10	II	0.231107	EA119	HG-EIN
0.170809	N120	HC	0.227579	SH11	II	0.221195	EA121	HG-EIN
0.219833	N122	HC	0.241977	SH12	I	0.214953	EA122	HG-EIN
0.238183	N123	HC	0.265785	SH13	III	0.237376	EA124	HG-EIN
0.230709	N124	HC	0.232386	SH15	III	0.157399	EA127	HG-EIN
0.233689	N125	HC	0.304026	SH17	II	0.186857	EA130	HG-EIN
0.212111	N127	HC	0.254266	SH18	I	0.234577	EA131	HG-EIN
0.214469	N128	HC	0.229279	SH19	III	0.22224	EA134	HG-EIN
0.210123	N129	HC	0.262411	SH20	III	0.176761	EA137	LG-EIN
0.22534	N131	HC	0.251808	SH23	III	0.223014	EA139	HG-EIN
0.198348	N132	HC	0.270773	SH25	II	0.215532	EA140	LG-EIN
0.196448	N133	HC	0.258651	SH26	III	0.295676	EA143	HG-EIN
0.213179	N134	HC	0.241941	SH28	II	0.246316	EA146	LG-EIN
0.187906	N135	HC	0.275845	SH29	III	0.238107	EA148	HG-EIN
0.203035	N137	HC	0.263483	SH30	III	0.230689	EA149	LG-EIN
0.222637	N138	HC	0.264773	SH32	I	0.198977	EA151	HG-EIN
0.202746	N139	HC	0.258194	SH33	I	0.239408	EA154	HG-EIN
0.204244	N140	HC	0.251086	SH34	III	0.180773	EA007	LG-EIN
0.212171	N141	HC	0.246651	SH35	II	0.177081	EA021	LG-EIN
0.198348	N142	HC	0.248374	SH36	I	0.170231	EA028	HG-EIN
0.211147	N143	HC	0.244929	SH37	I	0.179647	EA029	HG-EIN
0.199472	N145	HC	0.266339	SH38	I	0.191225	EA030	HG-EIN
0.183794	N146	HC	0.271809	SH39	III	0.216695	EA033	HG-EIN
0.211316	N149	HC	0.277303	SH40	III	0.177845	EA035	HG-EIN
0.210195	N150	HC	0.206568	N102	HC	0.199604	EA036	HG-EIN
0.201083	N151	HC	0.186544	N105	HC	0.176081	EA037	HG-EIN
0.195649	N152	HC	0.187604	N106	HC	0.218773	EA038	HG-EIN
0.203762	N154	HC	0.175086	N107	HC	0.265105	EA042	HG-EIN
0.286653	N155	HC	0.210965	N109	HC	0.184261	EA052	HG-EIN
0.2544	N156	HC	0.206194	N110	HC	0.233206	EA054	HG-EIN
0.247942	N157	HC	0.174484	N117	HC	0.2219	EA060	HG-EIN
0.243207	N158	HC	0.163869	N118	HC	0.231496	EA061	LG-EIN
0.262029	N159	HC	0.188182	N119	HC	0.232688	EA062	LG-EIN
0.253882	N160	HC	0.219352	N136	HC	0.269315	EA067	HG-EIN
0.253485	N161	HC	0.230134	N13	HC	0.275358	EA069	LG-EIN
0.254918	N162	HC	0.200533	N144	HC	0.316941	EA073	HG-EIN
0.216256	N163	HC	0.203966	N147	HC	0.292544	EA084	HG-EIN
0.281725	N165	HC	0.222834	N153	HC	0.271454	EA085	LG-EIN
0.235593	N166	HC	0.240749	N16	HC	0.259785	EA086	HG-EIN
0.204364	N169	HC	0.2297	N26	HC	0.280888	EA090	HG-EIN
0.217232	N170	HC	0.251002	N27	HC	0.305399	EA092	HG-EIN
0.187894	N171	HC	0.264869	N30	HC	0.237484	EA095	HG-EIN
0.243762	N172	HC	0.235279	N38	HC	0.266659	EA096	HG-EIN
0.222123	N173	HC	0.254122	N44	HC	0.273122	EA100	LG-EIN
0.247135	N174	HC	0.258628	N46	HC
0.264415	N175	HC	0.257134	N47	HC
0.241607	N176	HC	0.267737	N49	HC
0.208557	N177	HC	0.228604	N50	HC
0.237244	N178	HC	0.226231	N52	HC
0.205798	N179	HC	0.25952	N53	HC
0.258376	N180	HC	0.213435	N54	HC
0.223436	N181	HC	0.254616	N57	HC
0.230581	N182	HC	0.213785	N59	HC
0.241593	N183	HC	0.217447	N60	HC
0.230244	N185	HC	0.221002	N62	HC
0.186051	N186	HC	0.232977	N66	HC
0.207472	N187	HC	0.210737	N68	HC
0.182966	N189	HC	0.234447	N69	HC
0.206906	N190	HC	0.206158	N72	HC
0.194521	N191	HC	0.218929	N76	HC
0.202906	N192	HC	0.318471	N78	HC
0.199978	N193	HC	0.31358	N79	HC
0.206533	N194	HC	0.329351	N82	HC
0.240292	N195	HC	0.235074	N83	HC
0.240942	N56	HC	0.250544	N84	HC
0.213218	N58	HC	0.220652	N85	HC
0.24399	N61	HC	0.227267	N87	HC
0.236014	N63	HC	0.231941	N88	HC
0.238218	N64	HC	0.213122	N89	HC
0.238496	N65	HC	0.220218	N90	HC
0.2324	N67	HC	0.205411	N92	HC
0.251471	N71	HC	0.200556	N93	HC
0.238375	N73	HC	0.196194	N96	HC
0.244833	N74	HC	0.196267	N97	HC
0.245002	N75	HC
0.235026	N77	HC
0.251015	N80	HC
0.248637	N81	HC
0.273641	N86	HC
0.247505	N91	HC
0.234469	N94	HC
0.242806	N99	HC
0.197129	BCA0949	HC
0.169684	BCA1069	HC
0.241527	BCA1156	HC
0.274093	HAR38	HC
0.238876	HAR49	HC
0.240382	HB03	HC
0.24684	HB04	HC
0.261587	HB07	HC
0.200081	HB09	HC
0.278985	HB12	HC
0.294238	HB18	HC
0.227684	HB22	HC
0.24425	HB24	HC
0.219431	HB25	HC
0.244828	HB26	HC
0.273274	HB27	HC
0.198202	HB30	HC
0.242539	HB31	HC
0.198346	HB33	HC
0.219274	HB34	HC
0.225129	HB38	HC
0.273672	HB45	HC
0.202876	HB49	HC
0.215382	HB52	HC
0.199322	HB53	HC
0.189431	HB54	HC
0.223057	HB56	HC
0.198575	HC03	HC
0.190105	HC17	HC
0.190623	HC26	HC
0.201431	HC65	HC
0.211503	HC68	HC
0.218937	HC75	HC
0.23151	HCEA001	HC
0.22351	HCEA002	HC
0.239956	HCEA003	HC
0.217535	HCEA004	HC
0.214679	HCEA005	HC
0.232053	HCEA006	HC
0.230137	HCEA007	HC
0.196245	HCEA008	HC
0.20027	HCEA009	HC
0.225968	HCEA010	HC
0.265751	HCEA011	HC
0.217848	HCEA012	HC
0.24686	HCEA013	HC
0.198065	HCEA014	HC
0.212294	HCEA015	HC
0.24998	HCEA016	HC
0.234161	HCEA017	HC
0.237932	HCEA018	HC
0.252486	HCEA020	HC
0.215679	HCEA021	HC
0.246245	HCEA022	HC
0.249113	HCEA023	HC
0.226631	HCEA024	HC
0.179053	HCEA025	HC
0.218149	HCEA026	HC
0.214944	HCEA027	HC
0.214655	HCEA028	HC
0.238257	HCEA029	HC
0.218137	HCEA030	HC
0.200604	EA104	ESCC
0.203098	EA105	ESCC
0.205098	EA107	ESCC
0.224471	EA110	ESCC
0.233676	EA111	ESCC
0.260228	EA112	ESCC
0.23724	EA114	ESCC
0.251616	EA115	ESCC
0.220688	EA116	ESCC
0.20111	EA118	ESCC
0.205797	EA120	ESCC
0.237845	EA123	ESCC
0.253039	EA125	ESCC
0.182712	EA126	ESCC
0.189592	EA128	ESCC
0.182845	EA132	ESCC
0.220965	EA133	ESCC
0.20517	EA135	ESCC
0.185797	EA136	ESCC
0.268436	EA138	ESCC
0.240818	EA141	ESCC
0.167194	EA144	ESCC
0.212869	EA145	ESCC
0.262906	EA147	ESCC
0.214412	EA150	ESCC
0.2503	EA152	ESCC
0.189086	EA153	ESCC
0.255947	EC_10	ESCC
0.221665	EC_12	ESCC
0.256887	EC_13	ESCC
0.268031	EC_14	ESCC
0.298774	EC_16	ESCC
0.276689	EC_18	ESCC
0.307834	EC_19	ESCC
0.254103	EC_20	ESCC
0.211055	EC_22	ESCC
0.23979	EC_23	ESCC
0.233585	EC_27	ESCC
0.218055	EC_29	ESCC
0.23167	EC_30	ESCC
0.267039	EC_31	ESCC
0.229634	EC_33	ESCC
0.240798	EC_34	ESCC
0.257713	EC_35	ESCC
0.163821	EC_51	ESCC
0.195098	EC_52	ESCC
0.182688	EC_53	ESCC
0.296291	EC_54	ESCC
0.203098	EC_55	ESCC
0.192244	EC_56	ESCC
0.204569	EC_57	ESCC
0.203533	EC_58	ESCC
0.261887	EC_5	ESCC
0.213436	EC_60	ESCC
0.229099	EC_62	ESCC
0.205234	EC_63	ESCC
0.323475	EC_64	ESCC
0.194848	EC_65	ESCC
0.213304	EC_66	ESCC
0.201559	EC_67	ESCC
0.187725	EC_68	ESCC
0.227653	EC_69	ESCC
0.22374	EC_70	ESCC
0.222894	EC_71	ESCC
0.234909	EC_73	ESCC
0.222957	EC_74	ESCC
0.203872	EC_75	ESCC
0.213099	EC_77	ESCC
0.222785	EA005	ESCC
0.242158	EA006	ESCC
0.221435	EA008	ESCC
0.227026	EA009	ESCC
0.182761	EA010	ESCC
0.229664	EA011	ESCC
0.208797	EA012	ESCC
0.247478	EA013	ESCC
0.209322	EA014	ESCC
0.218406	EA015	ESCC
0.239098	EA016	ESCC
0.220093	EA017	ESCC
0.235141	EA018	ESCC
0.226587	EA019	ESCC
0.211117	EA020	ESCC
0.181442	EA022	ESCC
0.205165	EA023	ESCC
0.184683	EA025	ESCC
0.199153	EA026	ESCC
0.220394	EA027	ESCC
0.187659	EA031	ESCC
0.206587	EA032	ESCC
0.172852	EA034	ESCC
0.216496	EA039	ESCC
0.264514	EA043	ESCC
0.252977	EA044	ESCC
0.235177	EA047	ESCC
0.192972	EA048	ESCC
0.263334	EA049	ESCC
0.199623	EA050	ESCC
0.259279	EA051	ESCC
0.20402	EA053	ESCC
0.251538	EA055	ESCC
0.24396	EA056	ESCC
0.21531	EA057	ESCC
0.231743	EA058	ESCC
0.217611	EA063	ESCC
0.29999	EA064	ESCC
0.379423	EA065	ESCC
0.250291	EA066	ESCC
0.308587	EA068	ESCC
0.245502	EA071	ESCC
0.334948	EA072	ESCC
0.262322	EA074	ESCC
0.317153	EA077	ESCC
0.263038	EA079	ESCC
0.235496	EA080	ESCC
0.290791	EA081	ESCC
0.26896	EA082	ESCC
0.257243	EA083	ESCC
0.259984	EA087	ESCC
0.290279	EA088	ESCC
0.279062	EA089	ESCC
0.274442	EA091	ESCC
0.235478	EA093	ESCC
0.208098	EA094	ESCC
0.197857	EA097	ESCC
0.283478	EA098	ESCC
0.252081	EA099	ESCC
0.260749	EA101	ESCC
0.287901	EC_1	ESCC
0.28025	EC_11	ESCC
0.182985	EC_17	ESCC
0.243046	EC_21	ESCC
0.270901	EC_24	ESCC
0.241805	EC_25	ESCC
0.290491	EC_26	ESCC
0.363527	EC_3	ESCC
0.231479	EC_36	ESCC
0.207046	EC_37	ESCC
0.221299	EC_38	ESCC
0.22413	EC_39	ESCC
0.211383	EC_40	ESCC
0.190503	EC_43	ESCC
0.209479	EC_45	ESCC
0.226106	EC_47	ESCC
0.234877	EC_48	ESCC
0.200118	EC_50	ESCC
0.241106	EC_6	ESCC
0.216768	EC_7	ESCC
0.26119	EC_8	ESCC
0.223913	EC_9	ESCC
