# Supplementary material for: Multimodal analysis of cfDNA methylomes for early detecting esophageal squamous cell carcinoma and precancerous lesions
Source: Nat Commun. 2024 May 2;15:3700. doi: 10.1038/s41467-024-47886-1 (PMC11065998; doi:10.1038/s41467-024-47886-1)
Supplement: Supplementary file 7 — Source data [file 41467_2024_47886_MOESM7_ESM.zip › NCOMMS-23-54857A_Source data_Figure 4c.xlsx]

## Sheet: Figure 4c
Figure 4c
Avarage short fragment ratio	sample	type
0.249391	N103	health
0.230887	N104	health
0.252047	N108	health
0.265419	N111	health
0.177206	N113	health
0.20418	N115	health
0.232126	N116	health
0.171581	N120	health
0.218279	N122	health
0.238538	N123	health
0.231434	N124	health
0.234191	N125	health
0.212349	N127	health
0.215464	N128	health
0.210086	N129	health
0.228463	N131	health
0.201308	N132	health
0.197207	N133	health
0.217904	N134	health
0.188287	N135	health
0.207052	N137	health
0.226348	N138	health
0.20915	N139	health
0.205345	N140	health
0.214047	N141	health
0.202647	N142	health
0.210993	N143	health
0.201038	N145	health
0.188215	N146	health
0.211442	N149	health
0.210907	N150	health
0.202611	N151	health
0.198499	N152	health
0.204508	N154	health
0.287752	N155	health
0.255919	N156	health
0.247645	N157	health
0.242819	N158	health
0.262196	N159	health
0.25357	N160	health
0.252514	N161	health
0.255487	N162	health
0.216382	N163	health
0.27791	N165	health
0.235479	N166	health
0.204426	N169	health
0.22048	N170	health
0.189431	N171	health
0.243401	N172	health
0.22458	N173	health
0.245982	N174	health
0.264373	N175	health
0.243508	N176	health
0.20827	N177	health
0.240168	N178	health
0.204072	N179	health
0.260551	N180	health
0.224582	N181	health
0.230344	N182	health
0.243244	N183	health
0.231501	N185	health
0.185993	N186	health
0.207019	N187	health
0.182594	N189	health
0.207438	N190	health
0.193438	N191	health
0.202693	N192	health
0.200056	N193	health
0.207601	N194	health
0.244856	N195	health
0.241849	N56	health
0.21475	N58	health
0.242805	N61	health
0.234393	N63	health
0.238482	N64	health
0.241217	N65	health
0.232272	N67	health
0.251086	N71	health
0.238775	N73	health
0.244652	N74	health
0.244944	N75	health
0.233649	N77	health
0.251247	N80	health
0.250999	N81	health
0.272168	N86	health
0.249233	N91	health
0.236689	N94	health
0.244501	N99	health
0.19968	BCA0949	health
0.168401	BCA1069	health
0.242612	BCA1156	health
0.270386	HAR38	health
0.242268	HAR49	health
0.24027	HB03	health
0.245512	HB04	health
0.263407	HB07	health
0.207466	HB09	health
0.280449	HB12	health
0.292172	HB18	health
0.225556	HB22	health
0.244265	HB24	health
0.225416	HB25	health
0.243337	HB26	health
0.269445	HB27	health
0.206314	HB30	health
0.241242	HB31	health
0.205798	HB33	health
0.219345	HB34	health
0.225801	HB38	health
0.276914	HB45	health
0.201493	HB49	health
0.217473	HB52	health
0.204021	HB53	health
0.193377	HB54	health
0.225472	HB56	health
0.202052	HC03	health
0.200182	HC17	health
0.193305	HC26	health
0.203603	HC65	health
0.212931	HC68	health
0.216651	HC75	health
0.230009	HCEA001	health
0.2226	HCEA002	health
0.24173	HCEA003	health
0.218083	HCEA004	health
0.215111	HCEA005	health
0.230123	HCEA006	health
0.227237	HCEA007	health
0.204437	HCEA008	health
0.201493	HCEA009	health
0.228005	HCEA010	health
0.264618	HCEA011	health
0.218698	HCEA012	health
0.247704	HCEA013	health
0.200988	HCEA014	health
0.212483	HCEA015	health
0.248016	HCEA016	health
0.232669	HCEA017	health
0.23813	HCEA018	health
0.253337	HCEA020	health
0.214384	HCEA021	health
0.247798	HCEA022	health
0.247498	HCEA023	health
0.227942	HCEA024	health
0.186997	HCEA025	health
0.215514	HCEA026	health
0.213804	HCEA027	health
0.221072	HCEA028	health
0.237867	HCEA029	health
0.216953	HCEA030	health
0.204522	EA104	tumor
0.206799	EA105	tumor
0.207887	EA107	tumor
0.222428	EA110	tumor
0.239166	EA111	tumor
0.258968	EA112	tumor
0.236859	EA114	tumor
0.252747	EA115	tumor
0.220551	EA116	tumor
0.204483	EA118	tumor
0.203328	EA120	tumor
0.234958	EA123	tumor
0.251068	EA125	tumor
0.184434	EA126	tumor
0.192059	EA128	tumor
0.186878	EA132	tumor
0.225771	EA133	tumor
0.208955	EA135	tumor
0.187317	EA136	tumor
0.267244	EA138	tumor
0.239747	EA141	tumor
0.162521	EA144	tumor
0.213665	EA145	tumor
0.26084	EA147	tumor
0.212114	EA150	tumor
0.252733	EA152	tumor
0.19159	EA153	tumor
0.251952	EC_10	tumor
0.218338	EC_12	tumor
0.256074	EC_13	tumor
0.268817	EC_14	tumor
0.295251	EC_16	tumor
0.277591	EC_18	tumor
0.304852	EC_19	tumor
0.254588	EC_20	tumor
0.209876	EC_22	tumor
0.241029	EC_23	tumor
0.232774	EC_27	tumor
0.217946	EC_29	tumor
0.231127	EC_30	tumor
0.2667	EC_31	tumor
0.231643	EC_33	tumor
0.240229	EC_34	tumor
0.257356	EC_35	tumor
0.162004	EC_51	tumor
0.193345	EC_52	tumor
0.184006	EC_53	tumor
0.300095	EC_54	tumor
0.203755	EC_55	tumor
0.191352	EC_56	tumor
0.203261	EC_57	tumor
0.20371	EC_58	tumor
0.259932	EC_5	tumor
0.213547	EC_60	tumor
0.2304	EC_62	tumor
0.203664	EC_63	tumor
0.329912	EC_64	tumor
0.197098	EC_65	tumor
0.215244	EC_66	tumor
0.202178	EC_67	tumor
0.184608	EC_68	tumor
0.228136	EC_69	tumor
0.224977	EC_70	tumor
0.223387	EC_71	tumor
0.23547	EC_73	tumor
0.225075	EC_74	tumor
0.205082	EC_75	tumor
0.212858	EC_77	tumor
0.213632	EA005	tumor
0.231646	EA006	tumor
0.214804	EA008	tumor
0.217603	EA009	tumor
0.174064	EA010	tumor
0.222583	EA011	tumor
0.204345	EA012	tumor
0.244394	EA013	tumor
0.207082	EA014	tumor
0.222301	EA015	tumor
0.226425	EA016	tumor
0.218771	EA017	tumor
0.235984	EA018	tumor
0.22717	EA019	tumor
0.205493	EA020	tumor
0.182157	EA022	tumor
0.204907	EA023	tumor
0.182178	EA025	tumor
0.198473	EA026	tumor
0.219577	EA027	tumor
0.18827	EA031	tumor
0.205968	EA032	tumor
0.178205	EA034	tumor
0.206895	EA039	tumor
0.263078	EA043	tumor
0.242524	EA044	tumor
0.232764	EA047	tumor
0.191631	EA048	tumor
0.260626	EA049	tumor
0.199319	EA050	tumor
0.256367	EA051	tumor
0.202354	EA053	tumor
0.248857	EA055	tumor
0.243461	EA056	tumor
0.215354	EA057	tumor
0.227393	EA058	tumor
0.21554	EA063	tumor
0.288085	EA064	tumor
0.369634	EA065	tumor
0.246701	EA066	tumor
0.30401	EA068	tumor
0.2423	EA071	tumor
0.330491	EA072	tumor
0.257326	EA074	tumor
0.312629	EA077	tumor
0.262708	EA079	tumor
0.228392	EA080	tumor
0.292668	EA081	tumor
0.27341	EA082	tumor
0.256459	EA083	tumor
0.259966	EA087	tumor
0.281739	EA088	tumor
0.273617	EA089	tumor
0.269601	EA091	tumor
0.231693	EA093	tumor
0.198178	EA094	tumor
0.19376	EA097	tumor
0.280733	EA098	tumor
0.247924	EA099	tumor
0.253846	EA101	tumor
0.279087	EC_1	tumor
0.270325	EC_11	tumor
0.172767	EC_17	tumor
0.232992	EC_21	tumor
0.259987	EC_24	tumor
0.229606	EC_25	tumor
0.279392	EC_26	tumor
0.355953	EC_3	tumor
0.227332	EC_36	tumor
0.203604	EC_37	tumor
0.221904	EC_38	tumor
0.21885	EC_39	tumor
0.209213	EC_40	tumor
0.187231	EC_43	tumor
0.204945	EC_45	tumor
0.224595	EC_47	tumor
0.235199	EC_48	tumor
0.198267	EC_50	tumor
0.231659	EC_6	tumor
0.20588	EC_7	tumor
0.252999	EC_8	tumor
0.214418	EC_9	tumor
