# Supplementary material for: Multimodal analysis of cfDNA methylomes for early detecting esophageal squamous cell carcinoma and precancerous lesions
Source: Nat Commun. 2024 May 2;15:3700. doi: 10.1038/s41467-024-47886-1 (PMC11065998; doi:10.1038/s41467-024-47886-1)
Supplement: Supplementary file 7 — Source data [file 41467_2024_47886_MOESM7_ESM.zip › NCOMMS-23-54857A_Source data_Figure 4a.xlsx]

## Sheet: Figure 4a
Figure 4a
HC		ESCC
Fragment length	Frequency	Fragment length	Frequency
166	0.0237523	166	0.023213
165	0.0236281	165	0.0230701
167	0.0234798	167	0.022909
164	0.0230822	164	0.0225043
168	0.0226842	168	0.0222083
163	0.0222586	163	0.0216121
169	0.0216346	169	0.0211431
162	0.0212869	162	0.0205333
170	0.0204207	170	0.0200881
161	0.0202738	161	0.0194001
160	0.0192915	171	0.0190108
171	0.0192573	160	0.0183692
159	0.0184267	172	0.0180782
172	0.0182546	159	0.0174893
158	0.0176884	173	0.0173113
173	0.0174822	174	0.0167173
157	0.0170262	158	0.0166528
174	0.0168492	175	0.0160274
156	0.0164872	157	0.0160025
175	0.0161274	156	0.0154805
155	0.0160082	176	0.0151875
154	0.0154351	155	0.0149244
176	0.0152395	154	0.0143652
153	0.0149422	177	0.0141341
152	0.0144444	153	0.0138017
177	0.0140979	150	0.0134772
151	0.0139252	152	0.0132325
150	0.0137343	178	0.0129875
149	0.0131924	149	0.0127059
148	0.0128324	151	0.0126787
178	0.0128246	148	0.0120809
147	0.0126391	179	0.0118308
146	0.0123998	147	0.0115305
145	0.0122718	146	0.0111497
144	0.0119203	180	0.0108026
179	0.0115679	145	0.0107443
143	0.0113896	144	0.0102736
142	0.0106168	181	0.00994632
180	0.0104471	143	0.00958503
141	0.00972898	182	0.00921822
181	0.00947956	142	0.00869972
140	0.0089802	183	0.00862035
182	0.00864554	184	0.00811047
139	0.00843526	141	0.00789981
138	0.00805805	185	0.00766547
183	0.00796151	186	0.00728283
137	0.00791746	140	0.00723153
136	0.00767682	187	0.00688215
184	0.00739037	139	0.00668786
135	0.00716786	188	0.00645986
185	0.00691415	138	0.00642927
134	0.0065792	137	0.00619966
186	0.00647069	189	0.00604418
187	0.00603874	136	0.00591231
133	0.00602609	190	0.00562762
188	0.00558993	135	0.00548086
132	0.00551179	191	0.00526577
189	0.00515063	134	0.00500651
131	0.0050059	192	0.00492389
190	0.00471568	193	0.00462763
130	0.00456025	133	0.004523
191	0.004331	194	0.0043646
125	0.00427449	195	0.00415258
126	0.00426203	132	0.00407079
129	0.00425226	196	0.00394664
124	0.00415259	197	0.00375216
127	0.0041257	131	0.00365092
128	0.00412131	198	0.00356498
192	0.00397427	199	0.00338289
123	0.00391137	130	0.00332041
193	0.00366118	200	0.00319787
122	0.00365247	129	0.00308988
194	0.00339733	201	0.00300808
121	0.00338905	126	0.00300423
195	0.00317041	128	0.00297783
120	0.00316683	127	0.00297515
196	0.00296752	125	0.00295973
119	0.00295596	124	0.0028412
118	0.00281037	202	0.00284061
197	0.00278087	203	0.00269456
117	0.0026844	123	0.00260028
116	0.00262683	204	0.00256808
198	0.00260711	205	0.00243652
115	0.00257949	122	0.00239075
114	0.00250962	206	0.00232955
113	0.00243783	207	0.00221743
199	0.00242853	121	0.00219935
112	0.00235244	208	0.00209981
200	0.0022713	120	0.00202875
111	0.00225524	209	0.00199617
110	0.00215839	210	0.00190146
201	0.0020879	119	0.00188169
109	0.00208757	211	0.001804
108	0.00199941	118	0.00176203
107	0.00194016	212	0.00170138
202	0.00193241	117	0.00167955
106	0.00187063	213	0.00162192
203	0.00180709	116	0.00161264
105	0.00180171	115	0.00157956
104	0.00173783	214	0.00154496
204	0.00168169	114	0.00152512
103	0.00167153	215	0.00148109
102	0.00160988	113	0.00145621
205	0.00158054	216	0.00140471
101	0.00152976	112	0.00139519
206	0.00148196	217	0.0013497
100	0.00145615	111	0.00132304
207	0.00138823	218	0.00128654
99	0.0013772	110	0.00125291
208	0.00130265	219	0.00122092
98	0.00128401	109	0.00119418
97	0.00121625	220	0.00117556
209	0.00121182	108	0.00112711
96	0.00117127	221	0.00112702
210	0.00113751	107	0.00108866
95	0.00113559	222	0.00108196
94	0.0010932	106	0.00104231
211	0.00106516	223	0.00103375
93	0.00103331	105	0.00100686
212	0.000995433	224	0.000986422
92	0.000967657	104	0.000959923
213	0.000924009	225	0.000938376
91	0.000903609	103	0.000924105
214	0.000861508	226	0.000920289
90	0.000836669	227	0.000881119
215	0.000816583	102	0.000871145
89	0.000778786	228	0.000848433
216	0.000761592	101	0.000832899
88	0.000725914	229	0.000818108
217	0.00072412	230	0.000795251
87	0.000682266	100	0.000785962
218	0.000680103	231	0.000776114
86	0.000641914	232	0.000753353
219	0.000638148	99	0.000736384
85	0.000613824	233	0.000734457
220	0.000603512	310	0.000716938
84	0.000600676	311	0.000709846
83	0.000576521	309	0.000705779
221	0.000567666	312	0.000705057
222	0.000539374	308	0.000702725
82	0.000537659	234	0.000702619
223	0.000509917	98	0.000691672
81	0.000502273	307	0.000687249
224	0.000476436	313	0.000686671
80	0.000466259	235	0.000679039
225	0.000455285	314	0.000675965
226	0.000429303	315	0.000673277
79	0.000424718	306	0.000672968
227	0.000411985	316	0.00066418
78	0.00040072	305	0.000663939
228	0.000392739	317	0.000661627
77	0.000373874	236	0.000661
229	0.000373392	318	0.000654872
230	0.000363517	97	0.000654178
231	0.000352667	319	0.00065227
76	0.00034732	304	0.000650217
232	0.000333746	303	0.000647577
75	0.000327963	237	0.000645216
233	0.000318547	320	0.000643896
74	0.000307607	301	0.000641979
234	0.000303908	302	0.000640177
235	0.000294268	321	0.000639155
73	0.000291085	300	0.000635272
236	0.000280807	322	0.00063374
237	0.000271694	323	0.000629529
72	0.000271066	96	0.000628806
311	0.000269362	238	0.000627611
310	0.000265461	324	0.000620943
309	0.000265349	299	0.000620818
238	0.000265103	298	0.000617888
313	0.000262861	239	0.000616963
312	0.000262581	95	0.000615046
315	0.000260675	325	0.000608994
314	0.000258086	240	0.000601622
239	0.000258052	297	0.000601141
317	0.000257044	326	0.000595176
323	0.000256136	241	0.000594935
316	0.000256046	296	0.000589712
318	0.000256035	327	0.000589645
320	0.000254779	242	0.000588826
322	0.000254342	94	0.00058552
319	0.000254174	243	0.000579026
321	0.000254006	328	0.000578476
308	0.000253883	295	0.000577956
307	0.000252773	329	0.000573331
240	0.000252257	330	0.0005699
71	0.000250598	294	0.000567848
324	0.000249702	244	0.000567829
241	0.000247785	245	0.000559609
325	0.000245554	331	0.000556843
326	0.000244848	93	0.000552449
306	0.000243257	293	0.000551823
305	0.000242752	332	0.000550676
242	0.00024227	246	0.000546022
327	0.000241867	333	0.000539016
328	0.000237574	292	0.000534738
70	0.000236643	334	0.000531327
243	0.000236016	247	0.00053097
329	0.00023569	291	0.000524321
244	0.00023569	335	0.000524052
304	0.000235242	92	0.000524052
330	0.000234289	248	0.000522577
303	0.00023049	336	0.000515851
331	0.000230052	290	0.000514637
301	0.000229671	289	0.000511207
302	0.000228842	337	0.000510079
332	0.00022799	249	0.000509087
333	0.000227149	250	0.000505521
300	0.000226768	287	0.000501474
245	0.000226622	286	0.00050132
334	0.000225771	288	0.000500954
246	0.000221309	252	0.000498275
299	0.000221253	285	0.000497533
335	0.000221096	251	0.000496261
69	0.000219146	253	0.000493322
298	0.000217487	338	0.000491616
336	0.00021631	254	0.000490874
247	0.000214427	339	0.000488032
337	0.000213788	91	0.000486606
297	0.000210986	284	0.000483907
338	0.000210302	255	0.000483821
248	0.000209506	340	0.000482385
296	0.000207859	341	0.000477557
68	0.000207489	283	0.000476006
250	0.000205157	256	0.000475775
295	0.00020361	257	0.000471458
249	0.000202983	258	0.000468364
339	0.00020268	342	0.000466851
251	0.000201122	343	0.000461764
340	0.000199777	282	0.000461291
341	0.000198869	259	0.000456849
294	0.000198477	90	0.000454758
342	0.000194733	281	0.000454257
253	0.000194273	344	0.000451713
252	0.000194072	260	0.00045047
67	0.000193287	264	0.000450142
344	0.000191897	261	0.000449776
293	0.000191348	280	0.000448051
254	0.000191292	274	0.000447647
343	0.000190193	267	0.000447425
255	0.000188826	345	0.000446847
292	0.000186864	275	0.000444997
256	0.000186293	276	0.000444852
345	0.000185261	265	0.000444563
346	0.000183042	263	0.00044439
291	0.00018228	273	0.000444332
257	0.000181607	262	0.000443802
290	0.000179758	266	0.000441749
347	0.000179377	278	0.000441595
66	0.000179298	268	0.00044147
289	0.00017783	277	0.00044121
258	0.00017755	272	0.000439861
259	0.000177269	279	0.000439138
348	0.000177012	346	0.000438926
287	0.000175285	269	0.000436315
288	0.000174725	270	0.000434994
286	0.000174254	271	0.000434763
285	0.000173873	347	0.000432036
284	0.000172035	89	0.000422275
261	0.000171284	348	0.000420463
260	0.000170892	349	0.00041181
350	0.000170354	350	0.000407329
65	0.000169356	88	0.000398098
349	0.000168493	351	0.000396961
262	0.00016782	352	0.000392624
283	0.000166868	353	0.000384241
264	0.000165657	354	0.000378739
351	0.000165534	355	0.000373506
263	0.000165377	87	0.000373381
266	0.000164805	356	0.000365537
267	0.000164009	86	0.000356749
265	0.000163684	357	0.000354176
282	0.000163314	85	0.000346486
268	0.000163135	358	0.000344569
352	0.000162306	359	0.000339616
271	0.000161106	84	0.000331676
274	0.000160994	360	0.000328592
273	0.000160714	361	0.0003244
272	0.00016031	83	0.000320122
270	0.000160086	362	0.000313984
269	0.000159896	363	0.000304762
281	0.000159044	82	0.000302555
64	0.000158349	364	0.000300397
275	0.000158338	365	0.00029158
276	0.000157362	366	0.000287215
353	0.000157037	81	0.000284517
279	0.000156163	367	0.000277829
278	0.000156029	80	0.000266343
280	0.000154919	368	0.000265938
277	0.000154235	369	0.000261746
354	0.000152509	370	0.000255425
355	0.000152307	79	0.000251291
356	0.000147308	371	0.000247446
63	0.000146591	372	0.000240026
357	0.000145593	78	0.000234804
62	0.00013926	373	0.000227047
358	0.000138386	374	0.000223712
359	0.000137736	77	0.000221438
360	0.000134193	375	0.000213045
61	0.000131593	76	0.000209085
361	0.000131122	376	0.000208333
362	0.000125731	377	0.000201771
363	0.000124128	75	0.000195402
60	0.000121651	378	0.00019252
364	0.000119117	379	0.000189899
365	0.0001146	74	0.000184455
366	0.000112202	380	0.000182537
59	0.000110105	381	0.000175185
367	0.000107404	73	0.000174414
58	0.000104804	382	0.00016923
368	0.000104557	72	0.000167486
369	0.000101419	383	0.000161338
57	9.86163e-05	384	0.00015757
370	9.84258e-05	71	0.000155797
371	9.44466e-05	385	0.000150594
372	9.11399e-05	70	0.000148541
373	9.06131e-05	386	0.000145207
56	8.97276e-05	387	0.000141526
374	8.4224e-05	69	0.000137517
55	8.4224e-05	388	0.00013717
54	8.3899e-05	389	0.000131822
375	7.94938e-05	68	0.000129519
376	7.84738e-05	390	0.000127563
53	7.7678e-05	67	0.00012236
52	7.53017e-05	391	0.00012103
377	7.40015e-05	392	0.000116655
378	7.14346e-05	66	0.000115402
379	6.91368e-05	393	0.000113138
51	6.91256e-05	65	0.000108532
380	6.47989e-05	394	0.000106788
50	6.39695e-05	395	0.000104446
381	6.33978e-05	64	0.00010248
49	6.15819e-05	396	0.000100688
382	6.10663e-05	397	9.85102e-05
383	5.77261e-05	63	9.6477e-05
48	5.75019e-05	62	9.27478e-05
384	5.45651e-05	398	9.19191e-05
47	5.37245e-05	399	8.97317e-05
385	5.28278e-05	61	8.68987e-05
46	5.25027e-05	400	8.48462e-05
386	4.89719e-05	401	8.28033e-05
45	4.84675e-05	402	8.13772e-05
387	4.81424e-05	60	8.07701e-05
388	4.62145e-05	403	7.80141e-05
44	4.6136e-05	59	7.6164e-05
389	4.45892e-05	404	7.42753e-05
43	4.4578e-05	405	7.28877e-05
390	4.2594e-05	406	7.16158e-05
42	4.20448e-05	58	7.12496e-05
41	3.94555e-05	57	6.84744e-05
391	3.92089e-05	407	6.83106e-05
392	3.90071e-05	408	6.52752e-05
393	3.70231e-05	409	6.38008e-05
40	3.68998e-05	56	6.25192e-05
39	3.59807e-05	410	6.0592e-05
394	3.59359e-05	55	5.99946e-05
395	3.41537e-05	411	5.85588e-05
38	3.32906e-05	412	5.79324e-05
396	3.23378e-05	54	5.61498e-05
37	3.14299e-05	413	5.61016e-05
397	2.99391e-05	414	5.42514e-05
35	2.98382e-05	53	5.18231e-05
36	2.96925e-05	415	5.1746e-05
398	2.88182e-05	416	5.06957e-05
399	2.77646e-05	52	4.95779e-05
34	2.74059e-05	417	4.88263e-05
400	2.6767e-05	418	4.84698e-05
33	2.59487e-05	51	4.75543e-05
32	2.5052e-05	419	4.73038e-05
401	2.4088e-05	420	4.52031e-05
402	2.38751e-05	422	4.48562e-05
31	2.35164e-05	421	4.4596e-05
403	2.27542e-05	50	4.43744e-05
30	2.16893e-05	49	4.29868e-05
404	2.13194e-05	423	4.24086e-05
405	2.04115e-05	424	4.13197e-05
29	1.98174e-05	425	4.05585e-05
406	1.97726e-05	48	4.04525e-05
407	1.92458e-05	426	3.92287e-05
28	1.85956e-05	427	3.89685e-05
408	1.84948e-05	428	3.85445e-05
27	1.69928e-05	47	3.84674e-05
409	1.69031e-05	429	3.84674e-05
26	1.68134e-05	430	3.68775e-05
410	1.66677e-05	46	3.64535e-05
411	1.64884e-05	433	3.63764e-05
412	1.53563e-05	432	3.57404e-05
25	1.46949e-05	431	3.5673e-05
413	1.44259e-05	435	3.51526e-05
414	1.43811e-05	437	3.48828e-05
415	1.38318e-05	434	3.46708e-05
416	1.38094e-05	45	3.46612e-05
418	1.32826e-05	436	3.3765e-05
23	1.31033e-05	438	3.35723e-05
417	1.298e-05	44	3.22618e-05
24	1.28679e-05	441	3.21172e-05
419	1.21841e-05	440	3.16932e-05
420	1.1534e-05	439	3.15198e-05
22	1.08278e-05	442	3.10476e-05
423	1.07158e-05	446	3.08453e-05
422	1.05925e-05	43	3.08164e-05
421	1.04019e-05	444	3.07971e-05
424	9.68453e-06	445	3.07874e-05
425	9.47156e-06	449	3.0614e-05
426	9.1465e-06	443	3.03249e-05
428	9.0232e-06	454	3.02671e-05
427	8.95595e-06	447	3.01515e-05
431	8.91111e-06	450	2.98913e-05
429	8.74298e-06	448	2.98335e-05
430	8.70935e-06	453	2.95251e-05
432	8.48517e-06	452	2.94769e-05
433	8.12649e-06	456	2.92938e-05
434	7.93593e-06	455	2.92938e-05
436	7.85747e-06	451	2.90722e-05
438	7.80143e-06	457	2.88988e-05
435	7.77901e-06	42	2.81664e-05
437	7.71175e-06	458	2.79833e-05
453	7.49878e-06	41	2.78388e-05
445	7.49878e-06	459	2.77135e-05
21	7.46516e-06	463	2.74148e-05
456	7.43153e-06	461	2.70197e-05
439	7.37549e-06	464	2.68077e-05
440	7.31944e-06	460	2.66439e-05
454	7.24098e-06	466	2.6509e-05
442	7.19614e-06	40	2.58923e-05
449	7.12889e-06	467	2.58441e-05
459	7.11768e-06	468	2.58441e-05
448	7.06164e-06	462	2.5767e-05
441	7.00559e-06	470	2.56707e-05
446	6.94955e-06	465	2.55839e-05
455	6.93834e-06	469	2.51985e-05
447	6.92713e-06	472	2.51985e-05
451	6.90471e-06	471	2.4707e-05
443	6.79262e-06	39	2.46396e-05
450	6.69174e-06	475	2.40807e-05
452	6.57965e-06	479	2.40422e-05
458	6.56844e-06	478	2.38976e-05
465	6.44514e-06	474	2.36374e-05
444	6.41152e-06	473	2.3464e-05
457	6.3891e-06	476	2.33387e-05
471	6.36668e-06	477	2.33291e-05
474	6.33305e-06	483	2.33002e-05
460	6.28822e-06	482	2.32905e-05
466	6.19855e-06	484	2.32134e-05
463	6.15371e-06	480	2.32038e-05
464	6.15371e-06	481	2.29822e-05
473	6.00799e-06	486	2.29147e-05
462	5.97437e-06	38	2.28473e-05
488	5.91832e-06	488	2.25775e-05
461	5.8847e-06	487	2.20282e-05
472	5.87349e-06	37	2.19511e-05
482	5.83986e-06	491	2.18548e-05
475	5.79502e-06	485	2.17777e-05
467	5.78382e-06	489	2.1662e-05
478	5.7614e-06	36	2.11995e-05
479	5.7614e-06	490	2.1161e-05
476	5.7614e-06	495	2.11224e-05
470	5.75019e-06	498	2.09586e-05
480	5.75019e-06	492	2.08911e-05
487	5.69414e-06	497	2.08526e-05
481	5.68294e-06	494	2.0843e-05
469	5.68294e-06	500	2.08141e-05
485	5.67173e-06	493	2.07177e-05
468	5.66052e-06	499	2.06021e-05
497	5.66052e-06	496	2.04671e-05
491	5.64931e-06	35	1.96674e-05
483	5.62689e-06	34	1.82508e-05
484	5.58205e-06	33	1.72487e-05
500	5.58205e-06	32	1.65163e-05
490	5.58205e-06	31	1.62851e-05
486	5.48117e-06	30	1.48686e-05
489	5.35788e-06	29	1.40013e-05
492	5.34667e-06	28	1.24113e-05
494	5.34667e-06	27	1.2209e-05
477	5.24579e-06	23	1.1573e-05
493	5.24579e-06	26	1.12743e-05
499	5.23458e-06	25	1.10912e-05
495	5.21216e-06	22	1.08503e-05
498	5.12249e-06	24	1.07925e-05
496	4.97677e-06	21	6.99583e-06
20	3.58686e-06	20	3.12211e-06
19	1.32266e-06	19	1.27197e-06
18	3.81104e-07	18	4.14354e-07
17	4.48358e-08	17	3.85445e-08
166	0.0233633	166	0.0230309
165	0.0233514	167	0.0229789
167	0.0229442	165	0.0226032
164	0.0229379	168	0.0224072
163	0.0222092	164	0.0218359
168	0.0220959	169	0.0215289
162	0.0213443	163	0.0207719
169	0.0210308	170	0.020564
161	0.0204021	162	0.019673
170	0.0198485	171	0.0195981
160	0.0194631	172	0.0187982
171	0.018684	161	0.0185807
159	0.0186474	173	0.0181733
158	0.0179042	174	0.0177281
172	0.0177051	160	0.0175322
157	0.017227	175	0.0172243
173	0.0168807	159	0.0166138
156	0.016729	176	0.016515
174	0.0161895	158	0.0157933
155	0.0161552	177	0.0154752
154	0.0156273	157	0.0151064
175	0.0154192	156	0.0145533
153	0.0151176	178	0.0142023
152	0.0146543	155	0.0140145
176	0.0145154	154	0.0134652
151	0.0141749	179	0.0129739
150	0.0139894	153	0.0129418
149	0.013598	152	0.0124317
177	0.0133937	150	0.0121413
148	0.0133193	151	0.0119059
147	0.0130409	180	0.0118151
146	0.012789	149	0.0115332
145	0.0126153	148	0.0110993
144	0.0123277	181	0.0108315
178	0.0121311	147	0.0106384
143	0.011751	146	0.0102588
142	0.0109953	182	0.0100097
179	0.0109358	145	0.00992022
141	0.0101897	144	0.00956547
180	0.00983488	183	0.00931294
140	0.00939521	143	0.00901551
181	0.00889748	184	0.0087485
139	0.00881147	142	0.00829212
138	0.00846444	185	0.00824924
137	0.00824469	186	0.00780851
182	0.00812311	141	0.00755218
136	0.00797491	187	0.00736411
135	0.00749763	140	0.00690808
183	0.00743933	188	0.00688793
134	0.00696439	139	0.00642039
184	0.00692385	189	0.00638018
185	0.00643381	138	0.0061742
133	0.00637325	137	0.00606412
186	0.00601335	190	0.00591344
132	0.00579877	136	0.00582491
187	0.00559831	191	0.00548892
131	0.00524555	135	0.00542461
188	0.0051782	192	0.00507505
130	0.00477948	134	0.00497571
189	0.00474482	193	0.00473082
129	0.0044443	133	0.00452716
125	0.00436112	194	0.00442851
190	0.00434585	195	0.00416669
126	0.00431557	132	0.00410457
128	0.00424187	196	0.00395034
124	0.00421855	131	0.00376535
127	0.00421618	197	0.00372966
123	0.0039912	198	0.00352107
191	0.00397549	130	0.00345114
122	0.00373438	199	0.003329
192	0.00366255	126	0.00323403
121	0.00346335	129	0.00322692
193	0.00337999	125	0.00318895
120	0.00322875	127	0.0031575
194	0.00313673	128	0.00313112
119	0.00299536	200	0.00311808
195	0.00293583	124	0.00307926
118	0.00283638	201	0.00293957
196	0.00274818	123	0.00289077
117	0.00271123	202	0.00273949
116	0.00262451	122	0.00268977
115	0.00258578	203	0.00257814
197	0.00257895	121	0.00249892
114	0.00252245	204	0.00243581
113	0.00242973	120	0.00234384
198	0.00242654	205	0.00230922
112	0.00232163	119	0.00220053
199	0.00227151	206	0.00219146
111	0.00221019	118	0.00210252
200	0.00210917	207	0.00206857
110	0.00209305	117	0.0020195
109	0.00199959	208	0.00195297
201	0.00195004	116	0.0019496
108	0.00191207	115	0.00191481
107	0.00183365	114	0.00186318
202	0.00182142	209	0.00185297
106	0.00176888	113	0.0018005
203	0.00170705	210	0.00175459
105	0.00170656	112	0.00173769
104	0.00164727	111	0.00166746
204	0.00158976	211	0.00165879
103	0.00157881	110	0.00160694
102	0.00150856	212	0.00156545
205	0.00149595	109	0.00154094
101	0.00143332	213	0.00148136
206	0.00140215	108	0.00148128
100	0.0013412	107	0.00142009
207	0.00133136	214	0.00139857
99	0.00125964	106	0.0013662
208	0.00124593	215	0.0013289
98	0.00117897	105	0.00132365
209	0.00117351	216	0.00126504
210	0.00110782	104	0.00126188
97	0.00110749	103	0.00122831
96	0.00106271	217	0.00120419
95	0.00103949	102	0.00117036
211	0.00102951	218	0.00114921
94	0.00100894	101	0.00112863
212	0.000970033	219	0.00108865
93	0.000945223	100	0.00107223
213	0.000914144	220	0.00104125
92	0.000884502	99	0.00100832
214	0.000853027	221	0.000999262
91	0.000824616	98	0.000959627
215	0.000808915	222	0.000950683
216	0.000768404	97	0.00091699
90	0.000762538	223	0.000905449
217	0.000728522	96	0.000875718
89	0.000704332	224	0.000873727
218	0.00068475	95	0.00085489
219	0.000655108	225	0.00083671
88	0.000649332	94	0.000822905
220	0.000622142	226	0.000800592
87	0.000605821	93	0.000781158
221	0.000588126	227	0.000771447
86	0.000569245	228	0.00074409
222	0.000559175	92	0.000735328
85	0.00054828	229	0.000718401
84	0.000528959	230	0.000699958
223	0.00052886	91	0.000693026
83	0.000512961	231	0.000680575
224	0.000506799	232	0.00066771
225	0.000485439	90	0.000654169
82	0.000476285	233	0.000643598
226	0.000465012	234	0.000622234
81	0.000446194	311	0.00061989
227	0.000443643	89	0.000614817
228	0.000423073	310	0.000612179
80	0.000409645	312	0.000607914
229	0.00040863	309	0.000607379
230	0.000394186	313	0.000603993
231	0.000383173	235	0.000603326
79	0.000379059	315	0.000600871
310	0.000372017	314	0.000596768
232	0.000371254	308	0.00059407
312	0.000369655	317	0.000592422
311	0.000368496	316	0.000590431
309	0.000367634	318	0.000585348
313	0.00036564	88	0.00058456
314	0.000360672	236	0.00058454
308	0.000360232	307	0.000582367
233	0.000357681	320	0.000581639
315	0.000356567	319	0.000581599
316	0.000355633	321	0.000579547
78	0.000354789	323	0.000579234
317	0.000354456	322	0.000577739
307	0.000353855	306	0.000572362
318	0.000352103	237	0.000568229
319	0.000350244	324	0.000566713
320	0.000349902	305	0.000563489
306	0.000348043	325	0.000560852
321	0.000347235	326	0.000557244
322	0.00034595	238	0.000555496
323	0.000342483	87	0.000554445
305	0.000342276	327	0.000549028
234	0.000341962	304	0.000548806
324	0.000338728	303	0.000546491
235	0.000332234	239	0.000545329
325	0.000331066	302	0.000543066
77	0.00033103	328	0.000539266
304	0.000330895	301	0.000538376
303	0.000329171	240	0.000536183
326	0.000327294	86	0.000532232
302	0.000325937	300	0.000528725
300	0.00032176	329	0.000527937
301	0.00032088	330	0.0005263
236	0.000319173	241	0.00052436
327	0.00031867	242	0.000521752
299	0.000314808	299	0.000520802
328	0.000313047	243	0.000520782
76	0.000310218	331	0.00051487
329	0.000310209	332	0.000514618
237	0.000308817	244	0.000513789
331	0.000308332	85	0.000509049
298	0.000306921	333	0.00050811
330	0.000304065	298	0.000508019
238	0.000303697	297	0.000504037
297	0.000301388	334	0.000503451
332	0.000298936	335	0.000496912
296	0.000297705	245	0.000496074
239	0.000295316	84	0.000493224
333	0.000294822	336	0.000492799
240	0.000292478	296	0.000491971
334	0.000290986	246	0.000491162
295	0.00028822	337	0.000483017
335	0.000286702	295	0.000479207
75	0.000286603	247	0.00047853
241	0.000286145	338	0.000477257
243	0.000281357	294	0.000471749
294	0.000281285	83	0.000471698
242	0.000280755	248	0.000470243
336	0.000280702	293	0.000463836
293	0.000277791	339	0.000462563
337	0.000277387	250	0.000459521
245	0.000272779	249	0.000457197
244	0.00027224	340	0.000454134
74	0.000269518	292	0.000451163
292	0.000268036	341	0.000450719
338	0.000267003	251	0.000450173
339	0.000261183	252	0.000447677
291	0.000261048	253	0.000447535
246	0.000260949	291	0.000446868
247	0.00025741	342	0.000441937
340	0.000256835	82	0.000441654
290	0.000255398	343	0.000438976
341	0.000252613	254	0.000438703
73	0.000252371	344	0.000438066
289	0.000252173	255	0.000436045
288	0.000250449	256	0.000435035
342	0.000249443	290	0.000434236
248	0.000249038	289	0.000434125
343	0.000245706	345	0.000430992
287	0.000245544	257	0.000427415
249	0.000245302	288	0.000426071
250	0.000244655	286	0.000424909
286	0.00024461	287	0.000423999
285	0.000243362	285	0.00042311
252	0.000239113	346	0.000419179
284	0.000239032	81	0.000419007
72	0.000239023	258	0.000418845
345	0.000238646	347	0.000415601
251	0.000238538	284	0.000413469
344	0.000237837	283	0.00041164
253	0.000236616	260	0.000409325
254	0.000234065	259	0.000408951
283	0.000233562	348	0.000408386
255	0.000232753	262	0.000404515
346	0.000231325	261	0.000402979
256	0.000230319	349	0.000401605
347	0.000228828	264	0.000399937
282	0.000226942	263	0.000399331
71	0.000226421	282	0.000399159
257	0.000225639	266	0.000398795
348	0.0002244	265	0.000398502
258	0.000220807	80	0.00039641
281	0.000220447	267	0.000393045
349	0.000219567	273	0.000392631
259	0.000218112	350	0.000392459
260	0.000217456	274	0.000391388
277	0.000216306	268	0.000391297
274	0.000216055	281	0.00039068
275	0.000216028	275	0.000390539
279	0.000215525	269	0.000390367
280	0.000215498	272	0.000389922
350	0.000215211	279	0.000388022
261	0.000213297	351	0.00038784
263	0.000213234	280	0.000386355
262	0.000212749	276	0.000385809
273	0.000212516	278	0.000385698
278	0.000212453	271	0.000385082
276	0.000212174	270	0.000384425
351	0.000211833	277	0.000384283
266	0.000210495	352	0.000381282
264	0.000210486	79	0.000375006
70	0.000210324	353	0.000374794
268	0.000209848	354	0.000363243
265	0.000209543	355	0.000356977
272	0.000208923	78	0.0003553
271	0.000208608	356	0.000353481
267	0.000208258	357	0.000346589
270	0.00020824	358	0.000336382
269	0.00020595	77	0.000334967
352	0.000204809	359	0.000332905
353	0.000199779	360	0.000322658
69	0.000196213	76	0.000319576
354	0.00019429	361	0.000315887
355	0.000192934	362	0.00031136
356	0.000187104	75	0.000301769
357	0.00018423	363	0.000300132
68	0.000183368	364	0.00029135
358	0.000179038	74	0.000286611
359	0.000176802	365	0.000285843
67	0.000172068	366	0.000278081
360	0.000170559	73	0.000275666
361	0.000167828	367	0.000268602
362	0.000163481	72	0.000267682
66	0.000159816	368	0.000262993
363	0.000158235	71	0.000259002
364	0.000151624	369	0.000255919
65	0.000149145	370	0.000249027
365	0.00014821	371	0.000241468
366	0.000144429	372	0.000230887
64	0.000141851	70	0.000228573
367	0.00014098	373	0.000226592
368	0.00013365	374	0.000220044
63	0.000133012	69	0.00021305
369	0.000131871	375	0.000209453
370	0.000126545	376	0.000202359
62	0.000125287	68	0.00019959
371	0.000123356	377	0.000196912
61	0.000118739	67	0.000191818
372	0.000117697	378	0.000191687
373	0.000116862	379	0.000185825
374	0.000112873	66	0.000183734
60	0.000109999	380	0.00017861
375	0.000106568	65	0.000174396
376	0.000103675	381	0.000170172
59	0.000103047	382	0.00016621
377	9.94627e-05	64	0.000163926
378	9.69655e-05	63	0.000160318
58	9.47199e-05	383	0.000159267
379	9.24564e-05	384	0.000153093
57	8.81807e-05	62	0.000148434
380	8.79831e-05	385	0.000145119
381	8.73364e-05	61	0.000143543
56	8.29529e-05	386	0.000140683
382	8.25038e-05	387	0.000135175
383	7.95755e-05	60	0.000134518
55	7.87941e-05	388	0.000130173
384	7.73209e-05	389	0.000125383
54	7.54167e-05	59	0.000122816
385	7.38178e-05	390	0.000120128
53	7.0629e-05	58	0.000119006
386	7.03775e-05	391	0.000116793
387	6.9102e-05	392	0.000111902
52	6.82487e-05	57	0.000111396
388	6.46736e-05	393	0.000106525
51	6.38652e-05	56	0.000105838
389	6.26795e-05	394	0.000103494
50	6.06405e-05	55	9.94209e-05
391	5.90147e-05	395	9.86933e-05
390	5.89967e-05	396	9.56312e-05
49	5.70565e-05	54	9.53381e-05
392	5.57092e-05	397	9.25995e-05
393	5.43079e-05	53	9.10735e-05
48	5.34725e-05	398	8.70615e-05
394	5.15054e-05	52	8.4727e-05
47	5.05532e-05	399	8.44946e-05
395	4.87118e-05	400	8.13517e-05
46	4.85591e-05	51	8.04624e-05
396	4.73645e-05	401	7.6794e-05
45	4.5559e-05	50	7.63897e-05
397	4.46518e-05	402	7.61068e-05
44	4.35559e-05	49	7.40048e-05
398	4.30888e-05	403	7.2499e-05
43	4.23343e-05	48	7.11246e-05
399	4.12205e-05	404	6.99928e-05
400	4.08432e-05	405	6.93056e-05
42	3.99539e-05	47	6.79211e-05
41	3.787e-05	406	6.6476e-05
401	3.77622e-05	46	6.48085e-05
402	3.76005e-05	45	6.33735e-05
403	3.51304e-05	407	6.30501e-05
40	3.44207e-05	408	6.15039e-05
404	3.4286e-05	409	6.04529e-05
39	3.37291e-05	44	5.74414e-05
405	3.36393e-05	43	5.59255e-05
38	3.21662e-05	411	5.58346e-05
406	3.14745e-05	410	5.58042e-05
407	3.05044e-05	412	5.40964e-05
37	3.04595e-05	413	5.26815e-05
408	2.93008e-05	42	5.09939e-05
36	2.9157e-05	415	5.0913e-05
35	2.83845e-05	414	5.04279e-05
409	2.78007e-05	41	4.98418e-05
410	2.74414e-05	416	4.72345e-05
411	2.67138e-05	40	4.67191e-05
34	2.66509e-05	39	4.54862e-05
412	2.58784e-05	417	4.52134e-05
33	2.55281e-05	418	4.51123e-05
413	2.52946e-05	419	4.42028e-05
414	2.43963e-05	38	4.32933e-05
32	2.41897e-05	420	4.2414e-05
416	2.33184e-05	421	4.09588e-05
415	2.27885e-05	37	4.05041e-05
31	2.25639e-05	422	4.01908e-05
417	2.22675e-05	423	3.96046e-05
30	2.1522e-05	424	3.81898e-05
418	2.12704e-05	425	3.8109e-05
419	2.07944e-05	36	3.76542e-05
420	2.01836e-05	427	3.67245e-05
421	1.96985e-05	426	3.66436e-05
423	1.9465e-05	429	3.63101e-05
29	1.93841e-05	428	3.56128e-05
422	1.85398e-05	35	3.55522e-05
28	1.83152e-05	430	3.50368e-05
428	1.81086e-05	34	3.48347e-05
426	1.80008e-05	432	3.41879e-05
424	1.7902e-05	431	3.3238e-05
425	1.78751e-05	435	3.24396e-05
427	1.72373e-05	437	3.21769e-05
27	1.64109e-05	433	3.2096e-05
429	1.63121e-05	436	3.14796e-05
430	1.58989e-05	434	3.12572e-05
431	1.5854e-05	32	3.12067e-05
26	1.56654e-05	33	3.11865e-05
432	1.54947e-05	439	3.09844e-05
433	1.54678e-05	438	3.03275e-05
435	1.52791e-05	441	3.0186e-05
434	1.51983e-05	442	2.99132e-05
436	1.51803e-05	440	2.96807e-05
437	1.47851e-05	445	2.92563e-05
438	1.47133e-05	443	2.87611e-05
440	1.45695e-05	31	2.86904e-05
25	1.44707e-05	447	2.83165e-05
439	1.42013e-05	446	2.82457e-05
452	1.41474e-05	444	2.81952e-05
448	1.38689e-05	449	2.79526e-05
453	1.3797e-05	450	2.7609e-05
450	1.37611e-05	453	2.75686e-05
443	1.36354e-05	452	2.70937e-05
444	1.35904e-05	458	2.70431e-05
441	1.35904e-05	448	2.69926e-05
446	1.35635e-05	455	2.69623e-05
445	1.34827e-05	454	2.69219e-05
447	1.34647e-05	451	2.66692e-05
442	1.34377e-05	456	2.6649e-05
451	1.33749e-05	457	2.6649e-05
449	1.333e-05	462	2.64368e-05
458	1.3321e-05	460	2.62852e-05
456	1.32581e-05	459	2.60831e-05
455	1.31773e-05	30	2.59214e-05
457	1.30156e-05	29	2.53656e-05
463	1.29078e-05	464	2.51533e-05
464	1.2809e-05	466	2.4931e-05
454	1.28e-05	461	2.47693e-05
460	1.27281e-05	465	2.43449e-05
461	1.27191e-05	467	2.43348e-05
462	1.25126e-05	468	2.42943e-05
24	1.24766e-05	469	2.42135e-05
459	1.24227e-05	463	2.38598e-05
465	1.21622e-05	470	2.36274e-05
466	1.21083e-05	471	2.36173e-05
471	1.18479e-05	473	2.30918e-05
473	1.18299e-05	474	2.29907e-05
470	1.18209e-05	476	2.28795e-05
469	1.18119e-05	472	2.27987e-05
468	1.1794e-05	479	2.27583e-05
479	1.16682e-05	28	2.25561e-05
475	1.15784e-05	480	2.24753e-05
467	1.15245e-05	475	2.24147e-05
483	1.14616e-05	483	2.23945e-05
472	1.13448e-05	478	2.2354e-05
476	1.13359e-05	487	2.20913e-05
480	1.12909e-05	484	2.19801e-05
23	1.1282e-05	477	2.18791e-05
474	1.11832e-05	486	2.17881e-05
477	1.11832e-05	27	2.17073e-05
494	1.11382e-05	482	2.16466e-05
484	1.11113e-05	488	2.15658e-05
485	1.10125e-05	485	2.14041e-05
482	1.09766e-05	481	2.10908e-05
487	1.09586e-05	492	2.101e-05
492	1.08867e-05	489	2.09897e-05
481	1.08508e-05	491	2.04845e-05
478	1.07969e-05	498	2.04845e-05
490	1.0752e-05	490	2.04642e-05
493	1.06352e-05	493	2.04137e-05
486	1.05544e-05	26	2.03531e-05
489	1.05184e-05	497	2.006e-05
498	1.05005e-05	496	1.97669e-05
500	1.04286e-05	500	1.97366e-05
499	1.04107e-05	494	1.97164e-05
488	1.03298e-05	495	1.95951e-05
496	1.02041e-05	499	1.95244e-05
495	1.00963e-05	25	1.83622e-05
22	1.00873e-05	24	1.64826e-05
491	9.9795e-06	23	1.55528e-05
497	9.91662e-06	22	1.38854e-05
21	6.17993e-06	21	9.27713e-06
20	3.26063e-06	20	3.80989e-06
19	1.43719e-06	19	1.96053e-06
18	3.14386e-07	18	4.85078e-07
17	1.79649e-08	17	2.02116e-08
165	0.0261148	167	0.0220192
166	0.0260815	166	0.0217974
164	0.0255952	168	0.0216447
167	0.0254765	165	0.0212705
163	0.0245939	169	0.0209908
168	0.0242462	164	0.0204603
162	0.0234579	170	0.020262
169	0.0227963	171	0.0195377
161	0.0222479	163	0.0195072
170	0.0212023	172	0.0189191
160	0.0211206	162	0.018547
159	0.0201175	173	0.0185231
171	0.0197613	174	0.0182287
158	0.0192702	175	0.0179482
172	0.0185314	161	0.0175355
157	0.0185266	176	0.0173306
156	0.0178841	160	0.0166128
173	0.0175737	177	0.016433
155	0.0172623	159	0.015806
174	0.0167303	178	0.015218
154	0.0165961	158	0.0151135
153	0.0159296	157	0.0146068
175	0.0158894	156	0.0142522
152	0.0152984	179	0.0139753
176	0.0148932	155	0.0138535
151	0.0147106	154	0.0133832
150	0.0142124	153	0.0128634
149	0.013786	180	0.0128258
177	0.013677	150	0.0124296
148	0.0133653	152	0.012354
147	0.0131238	151	0.0118577
146	0.0129756	181	0.011825
145	0.0128174	149	0.0117986
144	0.0125171	148	0.0113293
178	0.0123335	182	0.0110028
143	0.0119123	147	0.0108307
179	0.0110711	146	0.010439
142	0.0110386	183	0.0102939
141	0.0100627	145	0.010057
180	0.00992792	184	0.00967191
140	0.00915434	144	0.0096167
181	0.00896906	185	0.00916003
139	0.00845153	143	0.00901981
182	0.00818953	186	0.00868088
138	0.00808659	142	0.00823802
137	0.00789577	187	0.00820122
136	0.0075608	188	0.00766471
183	0.00751822	141	0.00737711
135	0.00697896	189	0.0071251
184	0.00695007	140	0.00668253
185	0.00649124	190	0.0066047
134	0.00636209	139	0.00624155
186	0.00604209	191	0.00608976
133	0.0056945	138	0.00605456
187	0.00564323	137	0.00598815
188	0.0052175	136	0.00576463
132	0.0050874	192	0.00565506
189	0.00478311	135	0.00531682
131	0.00450596	193	0.00525612
190	0.00439189	194	0.00490429
130	0.00404773	134	0.00484794
191	0.00403047	195	0.0046027
192	0.00369743	133	0.00437909
129	0.00368968	196	0.00433736
125	0.00363167	197	0.00407856
126	0.00362172	132	0.0039669
127	0.00354824	198	0.00385392
128	0.00352019	131	0.00362597
124	0.00346454	199	0.00361759
193	0.00341047	200	0.0033833
123	0.00320415	130	0.00334867
194	0.00317129	125	0.00327969
195	0.00295462	126	0.00327906
122	0.0029214	127	0.00317507
196	0.00278115	129	0.00316787
121	0.00266092	201	0.00316116
197	0.00259641	124	0.00315197
198	0.00244614	128	0.00311967
120	0.00244022	202	0.00293659
199	0.00227665	123	0.00292585
119	0.00223517	203	0.00274649
200	0.00211599	122	0.00270886
118	0.0020762	204	0.00257749
201	0.00197627	121	0.00251947
117	0.0019683	205	0.00242179
116	0.00190504	120	0.00235691
115	0.00184745	206	0.00228611
202	0.00183118	119	0.00220523
114	0.001794	207	0.00215352
113	0.00172713	118	0.00211058
203	0.00171824	117	0.00203065
112	0.00163779	208	0.00202883
204	0.00161229	116	0.00197189
111	0.00155303	115	0.00193493
205	0.0015088	209	0.00190087
110	0.00146656	114	0.00188918
206	0.00141294	113	0.00182196
109	0.00139449	210	0.00179041
108	0.0013202	112	0.00176188
207	0.00131902	111	0.00169148
107	0.00125583	211	0.00166629
208	0.00123928	110	0.00162638
106	0.00120255	212	0.00158098
209	0.00117038	109	0.00157124
105	0.00114935	108	0.001505
104	0.00110109	213	0.00148572
210	0.0010956	107	0.00145085
103	0.00105329	106	0.00140968
211	0.00102141	214	0.00139159
102	0.000999521	105	0.00136737
212	0.000956506	215	0.00132566
101	0.000939277	104	0.00130952
213	0.000901593	103	0.00126839
100	0.000884711	216	0.00124629
214	0.000835741	102	0.00122169
99	0.000825575	217	0.00118384
215	0.000787281	101	0.00116885
98	0.000765829	218	0.00111536
216	0.000750951	100	0.00111293
97	0.000720758	219	0.00106143
217	0.000707946	99	0.0010596
96	0.000690585	220	0.00100821
218	0.000670812	98	0.0010029
95	0.000668695	97	0.000958626
94	0.000647813	221	0.000958565
219	0.000637036	96	0.000927281
93	0.000606191	222	0.000911076
220	0.000601622	95	0.000903552
221	0.000568304	223	0.000869892
92	0.000562962	94	0.000869069
222	0.000542507	93	0.000829002
91	0.000522164	224	0.000822087
223	0.000511754	92	0.000792184
224	0.000486424	225	0.00078531
90	0.000483768	91	0.000746278
225	0.000464138	226	0.000745486
89	0.000446451	227	0.000714649
226	0.000442594	90	0.000708425
227	0.000425203	228	0.000691275
88	0.000413327	229	0.000665789
228	0.000404178	89	0.000661727
229	0.000391936	230	0.000641511
87	0.000382513	88	0.000629682
230	0.00037315	231	0.000620025
231	0.000363819	87	0.000596143
86	0.000360114	232	0.000594844
232	0.000353174	233	0.000577267
85	0.000350009	86	0.000573846
84	0.000338744	85	0.000558666
233	0.000338662	234	0.000555457
311	0.00033336	84	0.000541059
312	0.000331834	311	0.000540896
310	0.000331254	312	0.000539495
309	0.000329178	310	0.000538337
308	0.000325341	235	0.000535982
234	0.000324894	313	0.000534845
83	0.00032351	316	0.000534438
313	0.000322828	318	0.000534306
307	0.000322421	317	0.000533707
314	0.000316691	319	0.00053324
306	0.000315287	322	0.000532976
235	0.000314249	320	0.000531636
305	0.000310178	315	0.000530834
315	0.000310148	321	0.000529656
316	0.000306647	323	0.000527849
82	0.00030626	324	0.000527239
304	0.000304887	309	0.000525391
236	0.00030337	325	0.000524904
318	0.000303055	314	0.000524823
317	0.00030279	236	0.000521969
302	0.000301732	308	0.000518659
303	0.000300348	83	0.000518466
319	0.000298994	326	0.00051608
300	0.000298933	327	0.000510059
301	0.000298771	328	0.000508901
320	0.00029701	307	0.000505977
237	0.00029526	329	0.000501022
321	0.000294486	237	0.000500697
299	0.000290833	306	0.000494676
322	0.000289103	330	0.000494046
298	0.000288411	333	0.000490432
238	0.000285785	82	0.000490279
323	0.000284758	332	0.00048964
81	0.000283017	331	0.000488959
297	0.000281491	238	0.000486827
324	0.000281043	334	0.000481821
239	0.000279211	305	0.000480389
325	0.00027738	335	0.000478744
296	0.000276474	239	0.000474825
240	0.000275182	304	0.000467799
326	0.000270724	336	0.000467636
241	0.000270531	302	0.000465819
242	0.000268638	240	0.000464062
295	0.00026585	303	0.000463473
327	0.000265697	301	0.00046131
80	0.000264639	337	0.000461219
243	0.000263346	81	0.000460914
244	0.000259662	241	0.000460752
294	0.000257678	300	0.000456477
328	0.000255327	338	0.000456325
293	0.000254839	242	0.000451197
245	0.000252844	243	0.000447308
329	0.000248265	299	0.000446354
330	0.000247461	339	0.000444891
292	0.000245538	340	0.000438982
246	0.000245171	80	0.000437083
331	0.000242525	244	0.000436403
79	0.00024224	298	0.000435601
291	0.000237936	342	0.000432605
247	0.000237437	341	0.000432473
290	0.000236653	297	0.000431052
332	0.000236623	245	0.000428371
333	0.000233082	343	0.000424726
248	0.000232654	246	0.00042101
289	0.000231698	344	0.000419943
334	0.000230161	296	0.00041839
249	0.000229815	79	0.000415313
286	0.000227485	345	0.0004118
335	0.000226721	295	0.000407475
287	0.00022667	346	0.000407109
288	0.000225297	247	0.000406033
285	0.000222936	294	0.000402651
250	0.000222447	347	0.000400905
78	0.000220137	248	0.000399108
251	0.000219435	348	0.000392142
252	0.000218977	78	0.000391655
254	0.000217532	249	0.000391513
336	0.000217023	293	0.000390142
284	0.000215578	250	0.000388741
253	0.000215273	251	0.000384293
337	0.00021513	349	0.000381714
255	0.00021398	292	0.000381694
283	0.000211253	350	0.000376373
77	0.000210663	252	0.000376262
256	0.000210001	253	0.000375977
338	0.000208058	254	0.000375622
282	0.000206714	291	0.000373926
257	0.000205798	255	0.00037349
258	0.000202115	77	0.000372119
339	0.000200578	290	0.000370575
281	0.000197667	351	0.000367032
259	0.000197454	256	0.000366737
340	0.000196365	289	0.000363843
280	0.000196314	352	0.000362046
76	0.000195581	257	0.000361731
260	0.000194574	288	0.00036099
275	0.000192762	287	0.000359833
274	0.000192376	353	0.00035833
262	0.000191989	286	0.000357873
273	0.000191847	285	0.00035768
264	0.000191307	284	0.000354898
263	0.000191287	354	0.000352177
265	0.000190463	76	0.000351456
276	0.000190463	259	0.000351141
341	0.000190178	258	0.000350704
261	0.000189964	283	0.000345353
266	0.000189302	355	0.000344917
279	0.00018916	260	0.000342287
272	0.000188336	261	0.000341271
277	0.000188061	262	0.000338773
270	0.000187857	264	0.00033723
278	0.000187817	265	0.000336672
268	0.000187654	282	0.000336306
342	0.000187552	266	0.000335331
267	0.000186433	356	0.000335088
269	0.000186321	267	0.000334692
343	0.00018628	263	0.000333412
271	0.000186005	275	0.000333047
344	0.000184184	75	0.00033258
75	0.000182606	357	0.000331178
345	0.000178078	274	0.000331077
346	0.000173946	273	0.000330254
74	0.000171748	268	0.000329899
347	0.000170232	276	0.000328792
348	0.000167688	281	0.000328569
349	0.000165011	272	0.000327675
73	0.000161897	280	0.000326975
350	0.000159577	271	0.000326792
351	0.000154509	269	0.000324812
72	0.000152494	277	0.000324121
352	0.000151375	279	0.000322659
353	0.000145615	270	0.000320832
354	0.00014475	278	0.000320131
71	0.000141829	358	0.000319248
355	0.000139438	359	0.000315064
356	0.000137097	74	0.000313612
70	0.000133637	360	0.000302819
357	0.000133057	73	0.000298747
358	0.000131175	361	0.00029763
359	0.000128325	362	0.000288664
69	0.000124346	72	0.000287385
360	0.000124041	363	0.000284085
361	0.000120265	364	0.00027056
362	0.00011651	71	0.000268499
68	0.000115523	365	0.000265991
363	0.000113783	366	0.00025869
365	0.000107901	70	0.000256426
364	0.000107097	367	0.000252415
67	0.000105978	69	0.000245256
366	0.000105387	368	0.000238788
66	0.000101775	68	0.000234107
367	0.000100167	369	0.000232209
65	9.69206e-05	370	0.000223659
368	9.64321e-05	67	0.000222055
369	9.40305e-05	371	0.000216308
370	9.13541e-05	372	0.000210449
64	8.99192e-05	66	0.000205453
371	8.57774e-05	373	0.000203006
372	8.57265e-05	65	0.000196792
63	8.54517e-05	374	0.000194172
373	8.19917e-05	375	0.000189288
62	7.94476e-05	64	0.000185044
374	7.88472e-05	376	0.000183419
375	7.46443e-05	63	0.000175804
61	7.27311e-05	377	0.000173611
376	7.09604e-05	378	0.000166889
377	6.94441e-05	62	0.00016633
60	6.81008e-05	379	0.000161792
378	6.77141e-05	61	0.000157486
379	6.39489e-05	380	0.000155811
59	6.33688e-05	60	0.000149759
380	6.1995e-05	381	0.000147668
381	6.10079e-05	382	0.000142012
58	6.05601e-05	59	0.000140306
382	5.77412e-05	383	0.000135747
57	5.62249e-05	58	0.000130812
383	5.49223e-05	384	0.000129685
384	5.20831e-05	385	0.000124182
56	5.18694e-05	57	0.000122313
385	5.0404e-05	386	0.000118831
55	4.91421e-05	56	0.000115449
386	4.83076e-05	387	0.00011283
387	4.65369e-05	55	0.000110372
54	4.6425e-05	388	0.000108474
53	4.43592e-05	54	0.00010561
388	4.38504e-05	389	0.000103833
52	4.23951e-05	53	0.000100107
389	4.14792e-05	390	9.81371e-05
390	4.03598e-05	391	9.61672e-05
51	4.02988e-05	52	9.45325e-05
391	3.87214e-05	392	9.16488e-05
50	3.7948e-05	393	8.98008e-05
392	3.73476e-05	51	8.72318e-05
49	3.61773e-05	50	8.43684e-05
393	3.60654e-05	394	8.39217e-05
394	3.50579e-05	395	8.23783e-05
48	3.32668e-05	49	7.97586e-05
395	3.28089e-05	396	7.82254e-05
397	3.17098e-05	48	7.78395e-05
46	3.12315e-05	397	7.38897e-05
396	3.12214e-05	47	7.28337e-05
47	3.10178e-05	398	7.18792e-05
398	3.00002e-05	46	6.97164e-05
45	2.98679e-05	399	6.85183e-05
44	2.88503e-05	45	6.53503e-05
399	2.81786e-05	400	6.49035e-05
400	2.77105e-05	401	6.39186e-05
43	2.65402e-05	44	6.28016e-05
401	2.59093e-05	402	5.86792e-05
42	2.5319e-05	403	5.75318e-05
402	2.5146e-05	43	5.74506e-05
403	2.39757e-05	404	5.56939e-05
41	2.38841e-05	42	5.45973e-05
40	2.28665e-05	405	5.34601e-05
404	2.25103e-05	41	5.2597e-05
39	2.23475e-05	406	5.20385e-05
405	2.2144e-05	407	4.91142e-05
406	2.14825e-05	40	4.87385e-05
407	2.10347e-05	408	4.7581e-05
38	2.09431e-05	409	4.66773e-05
37	1.93658e-05	39	4.59665e-05
408	1.93353e-05	410	4.54487e-05
409	1.86942e-05	38	4.47887e-05
36	1.84092e-05	411	4.37733e-05
410	1.78495e-05	37	4.26056e-05
412	1.76663e-05	412	4.19355e-05
411	1.75035e-05	36	3.9925e-05
35	1.74832e-05	413	3.94478e-05
34	1.70659e-05	414	3.90822e-05
414	1.64248e-05	35	3.84222e-05
413	1.59974e-05	415	3.7021e-05
33	1.59974e-05	416	3.66758e-05
32	1.5804e-05	417	3.55385e-05
415	1.557e-05	418	3.48988e-05
416	1.55598e-05	34	3.48074e-05
417	1.49899e-05	33	3.43911e-05
31	1.48373e-05	419	3.33656e-05
418	1.43081e-05	420	3.22893e-05
420	1.39723e-05	421	3.14161e-05
419	1.39417e-05	32	3.13653e-05
421	1.31989e-05	422	3.13348e-05
422	1.31683e-05	423	2.98524e-05
30	1.31175e-05	31	2.9629e-05
28	1.30564e-05	424	2.9436e-05
424	1.24662e-05	425	2.92431e-05
426	1.2283e-05	426	2.84105e-05
29	1.2283e-05	427	2.81668e-05
423	1.22219e-05	30	2.7456e-05
425	1.22016e-05	428	2.7385e-05
432	1.16927e-05	429	2.63594e-05
427	1.14383e-05	430	2.60853e-05
429	1.13569e-05	431	2.60142e-05
27	1.13264e-05	432	2.57502e-05
430	1.10923e-05	434	2.574e-05
428	1.09397e-05	433	2.53136e-05
433	1.08176e-05	29	2.5009e-05
436	1.07667e-05	435	2.45622e-05
434	1.06853e-05	28	2.39428e-05
25	1.06446e-05	437	2.39428e-05
26	1.02986e-05	436	2.37702e-05
431	1.02477e-05	438	2.3557e-05
439	1.01663e-05	445	2.32219e-05
437	1.01561e-05	440	2.31914e-05
435	9.99328e-06	439	2.2968e-05
440	9.66763e-06	441	2.29071e-05
24	9.61675e-06	442	2.28157e-05
441	9.52516e-06	443	2.27243e-05
438	9.51499e-06	451	2.24096e-05
446	9.38269e-06	444	2.23182e-05
447	9.28093e-06	457	2.19933e-05
445	9.23005e-06	27	2.19831e-05
443	9.13846e-06	448	2.19831e-05
449	9.13846e-06	453	2.17699e-05
454	9.10793e-06	447	2.17597e-05
455	9.08758e-06	452	2.16379e-05
444	8.98581e-06	454	2.16074e-05
448	8.94511e-06	460	2.14957e-05
453	8.93493e-06	450	2.13536e-05
456	8.9044e-06	449	2.12723e-05
442	8.83316e-06	458	2.12622e-05
450	8.82299e-06	446	2.12013e-05
23	8.81281e-06	455	2.112e-05
452	8.79246e-06	456	2.09373e-05
451	8.74158e-06	459	2.06428e-05
458	8.52787e-06	463	2.046e-05
457	8.49734e-06	25	2.04397e-05
461	8.41593e-06	26	2.02874e-05
460	8.3854e-06	461	2.02773e-05
459	8.16152e-06	465	1.99219e-05
463	7.89693e-06	468	1.98508e-05
467	7.8664e-06	464	1.98406e-05
472	7.81552e-06	466	1.9668e-05
22	7.78499e-06	470	1.95868e-05
468	7.6934e-06	462	1.94243e-05
462	7.6934e-06	472	1.9333e-05
466	7.63234e-06	477	1.92923e-05
465	7.58146e-06	467	1.92923e-05
471	7.56111e-06	479	1.92822e-05
469	7.53058e-06	474	1.8937e-05
487	7.5204e-06	476	1.88456e-05
478	7.46952e-06	24	1.87948e-05
475	7.43899e-06	475	1.87136e-05
464	7.41864e-06	469	1.86425e-05
476	7.3474e-06	473	1.85917e-05
470	7.29652e-06	484	1.85613e-05
473	7.23546e-06	483	1.85613e-05
486	7.19475e-06	471	1.848e-05
479	7.19475e-06	480	1.848e-05
484	7.1337e-06	482	1.83277e-05
480	7.08281e-06	481	1.80333e-05
483	7.07264e-06	478	1.79419e-05
474	7.06246e-06	23	1.79317e-05
498	7.0014e-06	491	1.7749e-05
477	6.98105e-06	486	1.76779e-05
497	6.98105e-06	485	1.75154e-05
481	6.9607e-06	488	1.74443e-05
489	6.79787e-06	494	1.74443e-05
488	6.72664e-06	489	1.74139e-05
485	6.70628e-06	490	1.73022e-05
492	6.69611e-06	487	1.72006e-05
496	6.67576e-06	492	1.71499e-05
499	6.66558e-06	499	1.70585e-05
495	6.62487e-06	497	1.69773e-05
482	6.6147e-06	493	1.69366e-05
493	6.60452e-06	496	1.6561e-05
490	6.59434e-06	495	1.65203e-05
500	6.53329e-06	500	1.64899e-05
494	6.49258e-06	498	1.61649e-05
491	6.14658e-06	22	1.59009e-05
21	5.5767e-06	21	9.92032e-06
20	2.51358e-06	20	4.15293e-06
19	9.56587e-07	19	2.03077e-06
18	3.46e-07	18	5.07693e-07
17	1.01765e-08	17	7.1077e-08
166	0.0234789	166	0.0224378
167	0.0234139	167	0.0223698
165	0.0230445	165	0.0220829
168	0.0227894	168	0.0218444
164	0.0222951	164	0.0214075
169	0.0218784	169	0.0210037
163	0.0212845	163	0.020458
170	0.0208005	170	0.0200821
162	0.0202159	162	0.0194421
171	0.0197863	171	0.0191742
161	0.0191767	172	0.0184101
172	0.0189587	161	0.0183699
173	0.0183343	173	0.0178579
160	0.0181748	174	0.0174635
174	0.017893	160	0.0174021
175	0.0174001	175	0.0170034
159	0.0173175	159	0.0165283
176	0.0166984	176	0.0163403
158	0.016599	158	0.015791
157	0.0160049	177	0.0153805
177	0.0156285	157	0.0151983
156	0.0155381	156	0.014754
155	0.01505	155	0.0142483
154	0.0145392	178	0.0142448
178	0.0143677	154	0.0136962
153	0.0140241	153	0.0131372
152	0.0135167	179	0.0130816
179	0.0130754	152	0.0125715
151	0.0130019	150	0.0125455
150	0.0126171	151	0.0120628
149	0.0121621	180	0.0120029
180	0.0118935	149	0.0118216
148	0.0118075	148	0.0113754
147	0.0115427	181	0.0110861
146	0.0114045	147	0.010917
145	0.0112021	146	0.0105429
144	0.0110329	182	0.0103184
181	0.0108739	145	0.0101989
143	0.0103205	144	0.00977017
182	0.0100061	183	0.0096679
142	0.00949302	143	0.00913521
183	0.00927889	184	0.00911265
184	0.00870655	185	0.00864728
141	0.00861864	142	0.00834211
185	0.00821029	186	0.0082176
140	0.0078023	187	0.00778019
186	0.00775383	141	0.00751788
187	0.0073025	188	0.00732168
139	0.00721502	140	0.00685065
138	0.00700638	189	0.00682925
137	0.00684011	139	0.00636308
188	0.00681456	190	0.00634142
136	0.00652916	138	0.00613767
189	0.00633467	137	0.00601834
135	0.00607349	191	0.00589946
190	0.00583132	136	0.00576458
134	0.00555595	192	0.00552044
191	0.00538147	135	0.0053396
133	0.00500552	193	0.0051325
192	0.00495461	134	0.00485463
193	0.00461894	194	0.00484971
132	0.00449817	195	0.00457558
194	0.00431182	133	0.00436843
195	0.00405317	196	0.00435544
131	0.00404801	197	0.00412161
196	0.00379888	132	0.00396295
130	0.00370278	198	0.0039025
197	0.00358292	199	0.00368499
129	0.00340798	131	0.00359919
125	0.00340769	200	0.00346333
126	0.00339797	130	0.00329028
198	0.00338721	201	0.0032577
128	0.00330308	126	0.00311491
127	0.00329242	125	0.00310494
124	0.00327557	129	0.00307203
199	0.00316815	202	0.00305699
123	0.00302791	127	0.00303995
200	0.00295507	128	0.00298569
122	0.00279771	124	0.0029488
201	0.00275776	203	0.00288321
121	0.00256234	123	0.0027535
202	0.00255891	204	0.0027143
203	0.00240689	205	0.00257137
120	0.00237223	122	0.00253568
204	0.00224596	206	0.00244807
119	0.00221122	121	0.00233572
205	0.00211641	207	0.00231877
118	0.00207112	208	0.00219971
206	0.00200046	120	0.0021825
117	0.00196912	209	0.00207417
116	0.00191611	119	0.00203588
207	0.00188357	210	0.00195181
115	0.00186801	118	0.00192537
114	0.00180701	117	0.00184884
208	0.00176386	211	0.00183287
113	0.00173094	116	0.001799
112	0.00166322	115	0.0017565
209	0.00165745	212	0.00173999
111	0.00158111	114	0.00171092
210	0.00155844	113	0.00165507
110	0.00149073	213	0.00163201
211	0.00145721	112	0.00158222
109	0.00142315	214	0.00154396
212	0.00137044	111	0.00151392
108	0.00135677	215	0.0014681
107	0.00129503	110	0.00145305
213	0.00128249	109	0.00139813
106	0.00124749	216	0.0013957
214	0.00121086	108	0.00133507
105	0.00119542	217	0.00131764
215	0.00114393	107	0.00129709
104	0.00114157	218	0.00125968
103	0.00109839	106	0.00124893
216	0.00107629	105	0.00121012
102	0.00103838	219	0.00119662
217	0.00102107	104	0.00116152
101	0.000989783	220	0.00113486
218	0.000966493	103	0.00111461
100	0.000929672	221	0.00108221
219	0.000919685	102	0.00106323
99	0.000873048	222	0.00102959
220	0.000864909	101	0.00102441
221	0.000818594	223	0.000977747
98	0.000816917	100	0.000976036
222	0.000775974	224	0.000931238
97	0.000763931	99	0.000912228
223	0.000739362	225	0.000892319
96	0.000736453	98	0.000868013
95	0.000715626	226	0.000847622
224	0.000698704	97	0.000829982
94	0.00069101	227	0.000813051
225	0.000663778	96	0.000799567
93	0.000649736	95	0.000778074
226	0.000635447	228	0.000777757
227	0.000612119	229	0.000751106
92	0.000603013	94	0.000750815
228	0.000582045	230	0.000730031
91	0.000562876	93	0.000715204
229	0.000556092	231	0.000698222
230	0.000540325	232	0.000677084
231	0.000521754	92	0.000676019
90	0.00051966	233	0.000652777
232	0.000499402	91	0.000636328
233	0.0004839	234	0.00063041
89	0.000477211	310	0.000605381
234	0.000464419	311	0.000603341
88	0.000450434	312	0.000599171
235	0.000449496	90	0.000598588
311	0.000443128	235	0.000598246
312	0.00043985	309	0.000595762
313	0.000438864	313	0.000589147
310	0.000438864	316	0.000582431
320	0.000433624	308	0.00057982
309	0.000432781	314	0.00057854
324	0.000432743	315	0.000578236
314	0.000431919	317	0.000578097
317	0.000431881	236	0.000576677
319	0.000431834	307	0.00057361
236	0.00043082	318	0.000571507
316	0.000430782	321	0.000569099
321	0.000430384	320	0.000568465
318	0.000430356	319	0.000566982
322	0.000429001	323	0.00056512
323	0.000428716	322	0.000563586
315	0.000426926	237	0.000563358
325	0.000424964	89	0.000562332
87	0.000424358	324	0.000561191
308	0.000421809	306	0.000557985
237	0.000417488	325	0.000552928
307	0.000416929	238	0.000548721
326	0.000414721	326	0.000547618
327	0.000414077	305	0.000544666
328	0.000410524	328	0.000535909
329	0.00040897	88	0.000535136
86	0.000405114	327	0.000534692
238	0.000403541	304	0.00053307
330	0.000403266	239	0.000532588
306	0.000400509	303	0.000531815
331	0.000399637	302	0.000530776
333	0.000399068	301	0.000526873
332	0.000398339	329	0.000524833
305	0.000396832	300	0.000523768
334	0.000393715	240	0.000522526
239	0.00039362	330	0.000521487
335	0.000387783	331	0.000514644
304	0.000385566	241	0.000512933
240	0.000384922	332	0.00051292
85	0.00038314	87	0.000510905
336	0.000381672	242	0.000509676
303	0.000380535	299	0.000508992
301	0.000379123	333	0.000505139
241	0.000377626	334	0.000504265
84	0.000376944	298	0.000501869
302	0.000375911	335	0.000498118
242	0.000375541	243	0.000497193
337	0.000375248	297	0.000494215
338	0.000372263	336	0.000486801
300	0.000369525	337	0.000486776
243	0.000366682	86	0.000486675
339	0.000366047	244	0.000480592
299	0.000365583	296	0.000478906
83	0.000364768	245	0.000478526
340	0.000362636	338	0.000474661
298	0.000359756	295	0.000468793
244	0.000359557	246	0.000463864
341	0.000356022	85	0.000463661
342	0.000351019	339	0.000462938
245	0.00035065	294	0.000456019
297	0.000348035	340	0.000455538
343	0.000347267	84	0.000453662
246	0.000344283	247	0.000453637
344	0.000343458	341	0.000451558
345	0.000341099	342	0.000447414
296	0.000340388	293	0.00044526
346	0.000340369	248	0.000443397
82	0.000338721	83	0.000439709
295	0.000333793	344	0.000438569
247	0.000332941	343	0.000437466
347	0.000330344	292	0.000435071
248	0.000325408	249	0.000429482
348	0.000324678	345	0.000428101
294	0.000323409	291	0.000426694
349	0.000322347	346	0.000425744
249	0.000320784	250	0.000424476
350	0.000317335	251	0.000422297
81	0.000317098	290	0.000416201
250	0.000315487	252	0.000415086
293	0.000315231	347	0.000414326
251	0.00031489	82	0.000414275
292	0.000311053	253	0.000413667
351	0.000307746	348	0.000413464
252	0.000305595	289	0.000410296
352	0.000304998	254	0.000408952
253	0.000303615	286	0.000406063
353	0.00030298	255	0.000405759
291	0.000302014	349	0.000405074
254	0.000301995	285	0.000404859
255	0.000298024	288	0.000403237
256	0.000297589	287	0.000402958
289	0.000296347	284	0.000397268
290	0.000296092	350	0.000396279
80	0.000296035	256	0.000396254
354	0.000292661	257	0.000394138
288	0.000288995	81	0.000392364
287	0.000288616	351	0.000390805
286	0.00028818	283	0.000386002
258	0.000287801	258	0.000383873
257	0.000287706	259	0.000381148
355	0.000286152	352	0.000377612
285	0.000284437	260	0.000373291
356	0.000284276	282	0.000371897
259	0.000282978	353	0.000371124
284	0.000280438	354	0.000370173
357	0.000278183	262	0.000368082
260	0.000276288	281	0.000367854
261	0.00027463	261	0.000367778
79	0.000274554	263	0.000366853
262	0.000272034	266	0.000365611
358	0.000271901	80	0.000363799
283	0.000271816	275	0.000363647
263	0.000268822	274	0.000363241
265	0.000268064	264	0.000363026
266	0.000268026	273	0.000362494
359	0.00026633	268	0.000362139
264	0.000266121	265	0.000361252
282	0.000266046	355	0.000361188
281	0.000265306	267	0.000360681
267	0.000264975	276	0.000360656
268	0.000264397	270	0.000358983
275	0.000262691	279	0.000358742
273	0.000262672	277	0.000357222
272	0.000261545	356	0.000357133
274	0.000261317	269	0.000356905
269	0.000260389	280	0.000356613
360	0.00026036	272	0.000356271
270	0.000260105	271	0.000355828
276	0.000259583	278	0.000354865
280	0.000258607	79	0.00035105
279	0.000258532	357	0.000344397
271	0.000258124	358	0.000340177
278	0.000256191	359	0.000330812
277	0.000255708	78	0.00032962
361	0.00025478	360	0.000322232
78	0.000253794	361	0.000316339
362	0.000246214	77	0.000312449
363	0.000238141	362	0.000307215
77	0.000235393	76	0.000296101
364	0.000234938	363	0.000294681
365	0.000228751	364	0.000291741
366	0.000222005	365	0.000284074
76	0.000220744	75	0.000278853
367	0.000217191	366	0.000274392
368	0.000211231	367	0.000270273
75	0.000206674	74	0.00026305
369	0.000205395	368	0.000257423
370	0.000198923	369	0.000253926
74	0.000196573	73	0.00024854
371	0.000193029	370	0.000242849
372	0.000185298	72	0.00024086
73	0.000183109	371	0.000234828
373	0.000179451	372	0.000229746
72	0.000173814	71	0.000225437
374	0.000171852	373	0.000218099
375	0.000168147	70	0.000214969
376	0.000164215	374	0.000213981
71	0.000161249	375	0.000205731
377	0.000156806	69	0.000205186
70	0.000151462	376	0.000196923
378	0.000149851	68	0.000191727
379	0.000145682	377	0.000188204
69	0.000141446	378	0.000182641
380	0.000138926	67	0.000180347
381	0.000134321	379	0.000172503
68	0.00013325	66	0.000170412
382	0.00013055	380	0.000167725
383	0.000124997	65	0.000165304
67	0.000124391	381	0.000161363
384	0.000121946	382	0.000159386
66	0.000116687	64	0.000158398
385	0.000116583	383	0.000149565
386	0.000109856	63	0.000146688
65	0.000108169	384	0.000141796
387	0.000105327	62	0.000139414
64	0.000102522	385	0.000136702
388	0.00010237	386	0.000133382
389	9.91962e-05	61	0.000131962
63	9.57093e-05	387	0.000127425
390	9.45439e-05	60	0.000126272
62	8.91809e-05	388	0.000121241
391	8.79491e-05	389	0.000120658
61	8.59309e-05	59	0.000117642
392	8.54287e-05	58	0.000112357
393	8.19229e-05	390	0.00011014
394	8.15344e-05	391	0.000108416
60	7.92887e-05	57	0.000104411
395	7.80096e-05	392	0.000103867
59	7.36036e-05	56	0.000100534
396	7.31014e-05	393	9.94817e-05
397	7.07231e-05	55	9.55912e-05
58	7.00883e-05	394	9.51856e-05
398	6.76342e-05	395	8.96729e-05
399	6.4062e-05	54	8.78607e-05
57	6.37494e-05	396	8.63653e-05
400	6.15037e-05	397	8.506e-05
401	5.95992e-05	53	8.45531e-05
56	5.85475e-05	398	8.12202e-05
402	5.58281e-05	52	7.89264e-05
403	5.52406e-05	399	7.65819e-05
55	5.46058e-05	400	7.60116e-05
404	5.31087e-05	51	7.55808e-05
405	5.18958e-05	50	7.47317e-05
54	5.15453e-05	401	6.90796e-05
53	4.91291e-05	402	6.80278e-05
406	4.89301e-05	49	6.73688e-05
407	4.73193e-05	48	6.54298e-05
52	4.70919e-05	403	6.52397e-05
408	4.57369e-05	47	6.32121e-05
51	4.35292e-05	404	6.20589e-05
409	4.35008e-05	405	5.99678e-05
50	4.15773e-05	46	5.89287e-05
410	4.1511e-05	406	5.77121e-05
411	4.14636e-05	45	5.6166e-05
412	3.9976e-05	407	5.4151e-05
49	3.96349e-05	408	5.38849e-05
413	3.87063e-05	44	5.32005e-05
414	3.83557e-05	409	5.30231e-05
48	3.80431e-05	43	5.02098e-05
416	3.49731e-05	410	4.95508e-05
415	3.49162e-05	411	4.81187e-05
417	3.46225e-05	42	4.71176e-05
47	3.43382e-05	412	4.62685e-05
418	3.31823e-05	41	4.54701e-05
46	3.30875e-05	414	4.47224e-05
419	3.19979e-05	413	4.4621e-05
45	3.16378e-05	40	4.34932e-05
421	3.0804e-05	415	4.27835e-05
420	3.07566e-05	39	4.23019e-05
44	3.02355e-05	416	4.04263e-05
422	2.99986e-05	417	4.00081e-05
423	2.87384e-05	418	3.92097e-05
424	2.86436e-05	38	3.80692e-05
43	2.78951e-05	419	3.67005e-05
425	2.74024e-05	37	3.65611e-05
426	2.67675e-05	36	3.61683e-05
42	2.67296e-05	420	3.54206e-05
427	2.582e-05	421	3.42547e-05
428	2.56589e-05	422	3.39252e-05
429	2.5043e-05	424	3.34689e-05
430	2.47683e-05	423	3.32282e-05
41	2.47493e-05	35	3.25565e-05
431	2.46451e-05	427	3.13653e-05
433	2.43229e-05	34	3.13019e-05
40	2.4086e-05	425	3.12259e-05
432	2.40576e-05	426	3.06556e-05
436	2.3148e-05	429	2.89574e-05
39	2.30532e-05	33	2.88941e-05
434	2.30248e-05	428	2.87166e-05
435	2.25416e-05	431	2.82731e-05
437	2.20583e-05	32	2.79816e-05
438	2.19162e-05	430	2.78929e-05
439	2.1812e-05	432	2.7424e-05
443	2.16983e-05	433	2.69931e-05
440	2.15183e-05	435	2.69805e-05
38	2.14235e-05	434	2.61821e-05
441	2.08645e-05	439	2.55231e-05
449	2.07887e-05	437	2.54344e-05
442	2.07223e-05	31	2.52316e-05
446	2.0656e-05	436	2.51682e-05
456	2.04949e-05	438	2.50669e-05
445	2.04475e-05	442	2.47374e-05
453	2.04191e-05	440	2.46106e-05
455	2.03528e-05	30	2.4598e-05
454	2.03528e-05	443	2.37235e-05
448	2.02107e-05	441	2.36982e-05
452	2.01917e-05	454	2.36982e-05
447	2.01349e-05	449	2.35334e-05
444	1.99833e-05	446	2.34828e-05
457	1.99075e-05	448	2.328e-05
451	1.98411e-05	455	2.31406e-05
37	1.95664e-05	445	2.31026e-05
36	1.9519e-05	450	2.27351e-05
458	1.93295e-05	452	2.2697e-05
461	1.93295e-05	447	2.26717e-05
459	1.9301e-05	444	2.26463e-05
460	1.914e-05	456	2.26463e-05
450	1.89126e-05	457	2.26463e-05
468	1.88557e-05	458	2.21901e-05
35	1.8742e-05	451	2.20761e-05
476	1.8562e-05	453	2.20381e-05
463	1.84862e-05	29	2.18226e-05
484	1.83251e-05	460	2.14931e-05
465	1.82872e-05	461	2.11383e-05
478	1.81356e-05	459	2.10242e-05
464	1.81261e-05	464	2.09735e-05
462	1.7984e-05	462	2.0644e-05
477	1.78987e-05	28	2.06314e-05
470	1.78798e-05	463	2.0492e-05
469	1.78703e-05	465	2.00991e-05
467	1.78513e-05	467	2.00357e-05
466	1.78419e-05	466	1.99851e-05
471	1.77945e-05	468	1.98837e-05
475	1.74534e-05	473	1.94148e-05
34	1.73586e-05	469	1.93641e-05
483	1.73491e-05	27	1.93007e-05
485	1.73018e-05	479	1.92627e-05
474	1.72923e-05	471	1.92374e-05
472	1.71975e-05	470	1.91106e-05
486	1.71502e-05	474	1.89966e-05
473	1.71407e-05	475	1.89839e-05
33	1.71123e-05	472	1.88952e-05
479	1.70554e-05	478	1.88445e-05
487	1.70365e-05	476	1.88065e-05
482	1.69701e-05	26	1.87558e-05
480	1.68375e-05	483	1.87304e-05
481	1.66764e-05	487	1.87051e-05
489	1.64964e-05	477	1.86924e-05
495	1.64869e-05	485	1.86671e-05
498	1.64774e-05	486	1.83629e-05
496	1.64774e-05	481	1.83376e-05
488	1.63163e-05	482	1.82489e-05
490	1.62595e-05	484	1.79954e-05
491	1.62405e-05	489	1.79701e-05
493	1.62026e-05	480	1.78307e-05
494	1.62026e-05	492	1.7818e-05
497	1.60416e-05	25	1.75645e-05
500	1.60226e-05	488	1.74885e-05
32	1.58236e-05	496	1.73998e-05
499	1.58142e-05	490	1.73618e-05
492	1.57005e-05	495	1.72477e-05
31	1.51035e-05	491	1.68549e-05
30	1.46677e-05	499	1.68168e-05
29	1.30569e-05	498	1.67281e-05
28	1.24505e-05	500	1.67028e-05
27	1.18535e-05	494	1.66774e-05
26	1.10671e-05	497	1.65127e-05
25	1.02522e-05	24	1.61452e-05
24	8.98252e-06	493	1.60945e-05
23	8.57508e-06	23	1.54228e-05
22	7.71284e-06	22	1.31037e-05
21	5.03135e-06	21	9.6567e-06
20	2.39723e-06	20	4.47351e-06
19	1.08965e-06	19	1.7742e-06
18	2.1793e-07	18	5.44932e-07
17	1.89505e-08	17	5.06913e-08
167	0.0237249	166	0.0209174
166	0.0237184	167	0.020862
165	0.0232785	165	0.0206231
168	0.0232148	168	0.0202904
164	0.0225606	164	0.020004
169	0.0223769	169	0.0194998
163	0.0215977	163	0.0192101
170	0.0214625	170	0.0186139
171	0.0205649	162	0.0183403
162	0.0205427	171	0.0176963
172	0.0198784	161	0.0174466
161	0.0194941	172	0.0169641
173	0.0193504	160	0.0166171
174	0.0189851	173	0.0163813
175	0.0185554	174	0.0159174
160	0.018457	159	0.0159022
176	0.0178852	175	0.0154116
159	0.0175419	158	0.0152749
177	0.0169058	157	0.0147965
158	0.0167843	176	0.0147533
157	0.0162109	156	0.0144251
156	0.0157372	155	0.0140488
178	0.0156552	177	0.013818
155	0.015228	154	0.013586
154	0.0146442	153	0.0130962
179	0.0143918	150	0.0129319
153	0.014031	178	0.0127577
152	0.0134143	152	0.0126561
180	0.013244	149	0.0123728
151	0.0127919	151	0.0122579
150	0.0123497	148	0.0120219
181	0.0122072	179	0.0116624
149	0.0118094	147	0.0116413
148	0.0114358	146	0.0112646
182	0.01133	145	0.0109757
147	0.0110951	180	0.0106709
146	0.0108622	144	0.0105863
145	0.010647	143	0.0100021
183	0.0105879	181	0.00983038
144	0.0104118	142	0.00925628
184	0.00996852	182	0.00911934
143	0.00960511	183	0.00852555
185	0.0094242	141	0.00838684
186	0.00893982	184	0.00801053
142	0.00876725	140	0.00767028
187	0.00845326	185	0.00758144
141	0.00790677	139	0.00719872
188	0.00787386	186	0.00718622
189	0.00732772	138	0.00700845
140	0.00710343	137	0.00694859
190	0.00677625	187	0.00679753
139	0.00653317	136	0.00679169
138	0.00631088	188	0.00637484
191	0.00626022	135	0.00636217
137	0.00612968	189	0.00593856
136	0.00580419	134	0.00581308
192	0.00578198	190	0.00553923
193	0.00536219	133	0.00528963
135	0.00533184	191	0.00514483
194	0.00502287	192	0.00480765
134	0.00479549	132	0.00480422
[truncated: 114,150 more rows]
