# Supplementary material for: Multimodal analysis of cfDNA methylomes for early detecting esophageal squamous cell carcinoma and precancerous lesions
Source: Nat Commun. 2024 May 2;15:3700. doi: 10.1038/s41467-024-47886-1 (PMC11065998; doi:10.1038/s41467-024-47886-1)
Supplement: Supplementary file 7 — Source data [file 41467_2024_47886_MOESM7_ESM.zip › NCOMMS-23-54857A_Source data_Figure 3d.xlsx]

## Sheet: Figure 3d
Figure 3d
Training cohort
	ESCC	HC	HGIEN	stage-I	stage-II	stage-III	G1	G2	G3
Number	150	150	16	90	22	22	8	110	16
CNV event	22	3	2	8	3	6	0	13	4
CNV event rates	0.146667	0.02	0.125	0.0888889	0.136364	0.272727	0	0.118182	0.25
External validation cohort
	ESCC	HC	stage-I	stage-II	stage-III
Number	30	30	9	6	15
CNV event	7	0	0	1	6
CNV event rates	0.233333	0	0	0.166667	0.4
Precancer validation cohort
	IEN	HC	LGIEN	HGIEN
Number	50	50	12	38
CNV event	3	1	0	3
CNV event rates	0.06	0.02	0	0.0789474
