# Supplementary material for: Multimodal analysis of cfDNA methylomes for early detecting esophageal squamous cell carcinoma and precancerous lesions
Source: Nat Commun. 2024 May 2;15:3700. doi: 10.1038/s41467-024-47886-1 (PMC11065998; doi:10.1038/s41467-024-47886-1)
Supplement: Supplementary file 7 — Source data [file 41467_2024_47886_MOESM7_ESM.zip › NCOMMS-23-54857A_Source data_Figure 3b.xlsx]

## Sheet: Figure 3b
Figure 3b
chr	start	end	WGS_log2Ratio	WGS_events	WGBS_log2Ratio	WGBS_events
chr1	0	1000000	0.16827	noCNV	0.116751	noCNV
chr1	1000000	2000000	-0.0081997	noCNV	-0.0745247	noCNV
chr1	2000000	3000000	-0.0610403	noCNV	-0.150549	noCNV
chr1	3000000	4000000	-0.0574889	noCNV	-0.199971	noCNV
chr1	4000000	5000000	-0.00109702	noCNV	-0.0847596	noCNV
chr1	5000000	6000000	-0.00109702	noCNV	-0.0474436	noCNV
chr1	6000000	7000000	-0.00109702	noCNV	-0.0920135	noCNV
chr1	7000000	8000000	0.131097	noCNV	-0.0304754	noCNV
chr1	8000000	9000000	0.175945	noCNV	0.0725833	noCNV
chr1	9000000	10000000	0.1049	noCNV	0.00177795	noCNV
chr1	10000000	11000000	0.1049	noCNV	0.0210667	noCNV
chr1	11000000	12000000	0.0424118	noCNV	-0.0351183	noCNV
chr1	12000000	13000000	0.0370351	noCNV	0.0569915	noCNV
chr1	13000000	14000000	0.0146174	noCNV	0.0375431	noCNV
chr1	14000000	15000000	0.0146174	noCNV	-0.00128278	noCNV
chr1	15000000	16000000	0.0877006	noCNV	0.00482758	noCNV
chr1	16000000	17000000	0.0837768	noCNV	0.0261383	noCNV
chr1	17000000	18000000	0.175828	noCNV	-0.0580052	noCNV
chr1	18000000	19000000	-0.0183777	noCNV	-0.0927424	noCNV
chr1	19000000	20000000	0.0327033	noCNV	0.00854106	noCNV
chr1	20000000	21000000	0.0991948	noCNV	0.0188154	noCNV
chr1	21000000	22000000	0.0998498	noCNV	0.00298206	noCNV
chr1	22000000	23000000	0.10195	noCNV	-0.0502124	noCNV
chr1	23000000	24000000	0.128398	noCNV	0.064631	noCNV
chr1	24000000	25000000	0.0503953	noCNV	0.05617	noCNV
chr1	25000000	26000000	0.100099	noCNV	0.0177161	noCNV
chr1	26000000	27000000	0.100099	noCNV	0.0124093	noCNV
chr1	27000000	28000000	0.18054	noCNV	0.0222358	noCNV
chr1	28000000	29000000	0.054228	noCNV	0.113367	noCNV
chr1	29000000	30000000	0.0345636	noCNV	-0.0238328	noCNV
chr1	30000000	31000000	0.0946314	noCNV	-0.0675145	noCNV
chr1	31000000	32000000	0.142187	noCNV	0.0215459	noCNV
chr1	32000000	33000000	0.179627	noCNV	0.0585535	noCNV
chr1	33000000	34000000	0.130468	noCNV	0.0210408	noCNV
chr1	34000000	35000000	0.0419398	noCNV	0.00459166	noCNV
chr1	35000000	36000000	0.0759835	noCNV	0.0921666	noCNV
chr1	36000000	37000000	0.0336451	noCNV	-0.0391862	noCNV
chr1	37000000	38000000	-0.00869318	noCNV	-0.0132113	noCNV
chr1	38000000	39000000	0.0389128	noCNV	0.00506114	noCNV
chr1	39000000	40000000	0.173973	noCNV	0.075718	noCNV
chr1	40000000	41000000	0.0722233	noCNV	0.0738709	noCNV
chr1	41000000	42000000	0.0722233	noCNV	0.00218513	noCNV
chr1	42000000	43000000	0.0722233	noCNV	0.0687082	noCNV
chr1	43000000	44000000	0.0722233	noCNV	0.026204	noCNV
chr1	44000000	45000000	0.0722233	noCNV	0.0601198	noCNV
chr1	45000000	46000000	0.0722233	noCNV	0.105994	noCNV
chr1	46000000	47000000	0.0722233	noCNV	0.0247159	noCNV
chr1	47000000	48000000	0.0722233	noCNV	-0.0214249	noCNV
chr1	48000000	49000000	0.0722233	noCNV	-0.0342157	noCNV
chr1	49000000	50000000	0.0722233	noCNV	0.0177533	noCNV
chr1	50000000	51000000	0.0722233	noCNV	0.0198438	noCNV
chr1	51000000	52000000	0.0722233	noCNV	0.0696795	noCNV
chr1	52000000	53000000	0.0722233	noCNV	0.0772426	noCNV
chr1	53000000	54000000	0.0722233	noCNV	-0.0147122	noCNV
chr1	54000000	55000000	0.0722233	noCNV	-0.0457513	noCNV
chr1	55000000	56000000	0.0722233	noCNV	0.00404813	noCNV
chr1	56000000	57000000	0.0722233	noCNV	-0.0160932	noCNV
chr1	57000000	58000000	0.0722233	noCNV	-0.0342886	noCNV
chr1	58000000	59000000	0.0722233	noCNV	-0.00647436	noCNV
chr1	59000000	60000000	0.0722233	noCNV	-0.0411859	noCNV
chr1	60000000	61000000	0.0722233	noCNV	-0.0238539	noCNV
chr1	61000000	62000000	0.0722233	noCNV	0.0268693	noCNV
chr1	62000000	63000000	0.0722233	noCNV	0.0104872	noCNV
chr1	63000000	64000000	0.0722233	noCNV	-0.00184845	noCNV
chr1	64000000	65000000	0.0722233	noCNV	-0.00171297	noCNV
chr1	65000000	66000000	0.0722233	noCNV	0.0179728	noCNV
chr1	66000000	67000000	0.159531	noCNV	0.0335381	noCNV
chr1	67000000	68000000	0.0753324	noCNV	0.0156493	noCNV
chr1	68000000	69000000	0.0753324	noCNV	0.00372266	noCNV
chr1	69000000	70000000	0.0753324	noCNV	0.0322015	noCNV
chr1	70000000	71000000	0.0753324	noCNV	-0.00982875	noCNV
chr1	71000000	72000000	0.0753324	noCNV	0.00993132	noCNV
chr1	72000000	73000000	0.0753324	noCNV	0.0363268	noCNV
chr1	73000000	74000000	0.0753324	noCNV	0.0252379	noCNV
chr1	74000000	75000000	0.198795	noCNV	0.00663083	noCNV
chr1	75000000	76000000	0.0735882	noCNV	-0.022402	noCNV
chr1	76000000	77000000	0.0735882	noCNV	-0.0567901	noCNV
chr1	77000000	78000000	0.0735882	noCNV	0.00593598	noCNV
chr1	78000000	79000000	0.0735882	noCNV	0.00252514	noCNV
chr1	79000000	80000000	0.0735882	noCNV	0.0260858	noCNV
chr1	80000000	81000000	0.0735882	noCNV	0.0622605	noCNV
chr1	81000000	82000000	0.0735882	noCNV	0.0322404	noCNV
chr1	82000000	83000000	0.0735882	noCNV	0.0507694	noCNV
chr1	83000000	84000000	0.0735882	noCNV	0.0528599	noCNV
chr1	84000000	85000000	0.0735882	noCNV	0.0490802	noCNV
chr1	85000000	86000000	0.0735882	noCNV	0.0182342	noCNV
chr1	86000000	87000000	0.0735882	noCNV	0.0212537	noCNV
chr1	87000000	88000000	0.0735882	noCNV	-0.0172064	noCNV
chr1	88000000	89000000	0.0735882	noCNV	0.00988719	noCNV
chr1	89000000	90000000	0.0735882	noCNV	-0.00224139	noCNV
chr1	90000000	91000000	0.0735882	noCNV	0.0217895	noCNV
chr1	91000000	92000000	0.0735882	noCNV	-0.00227519	noCNV
chr1	92000000	93000000	0.0735882	noCNV	0.0468021	noCNV
chr1	93000000	94000000	0.0735882	noCNV	0.0434488	noCNV
chr1	94000000	95000000	0.0735882	noCNV	0.0192136	noCNV
chr1	95000000	96000000	0.0735882	noCNV	0.0164504	noCNV
chr1	96000000	97000000	0.0735882	noCNV	0.0068849	noCNV
chr1	97000000	98000000	0.0735882	noCNV	0.0427061	noCNV
chr1	98000000	99000000	0.0735882	noCNV	0.0043753	noCNV
chr1	99000000	100000000	0.0735882	noCNV	-0.000859117	noCNV
chr1	100000000	101000000	0.0735882	noCNV	-0.0216642	noCNV
chr1	101000000	102000000	0.0735882	noCNV	-0.0382989	noCNV
chr1	102000000	103000000	0.0735882	noCNV	0.0227131	noCNV
chr1	103000000	104000000	0.0735882	noCNV	0.0131852	noCNV
chr1	104000000	105000000	0.0735882	noCNV	0.0118701	noCNV
chr1	105000000	106000000	0.0735882	noCNV	0.021615	noCNV
chr1	106000000	107000000	0.0735882	noCNV	0.0291405	noCNV
chr1	107000000	108000000	0.0735882	noCNV	-0.0409777	noCNV
chr1	108000000	109000000	0.0735882	noCNV	0.0135456	noCNV
chr1	109000000	110000000	0.0735882	noCNV	-0.0124499	noCNV
chr1	110000000	111000000	0.0342105	noCNV	-0.0364215	noCNV
chr1	111000000	112000000	0.079967	noCNV	-0.0064937	noCNV
chr1	112000000	113000000	0.079967	noCNV	0.0328045	noCNV
chr1	113000000	114000000	0.079967	noCNV	0.0252769	noCNV
chr1	114000000	115000000	0.079967	noCNV	0.011308	noCNV
chr1	115000000	116000000	0.079967	noCNV	0.0130229	noCNV
chr1	116000000	117000000	0.079967	noCNV	0.0465078	noCNV
chr1	117000000	118000000	0.079967	noCNV	0.0299747	noCNV
chr1	118000000	119000000	0.079967	noCNV	0.0610586	noCNV
chr1	119000000	120000000	0.079967	noCNV	0.00418768	noCNV
chr1	120000000	121000000	0.079967	noCNV	0.0322606	noCNV
chr1	121000000	122000000	0.079967	noCNV	0.00108055	noCNV
chr1	122000000	123000000	0.23798	noCNV	0.225333	noCNV
chr1	123000000	124000000	0.395994	noCNV	0.423285	noCNV
chr1	124000000	125000000	0.176528	noCNV	0.277845	noCNV
chr1	125000000	126000000	-0.0429387	noCNV	0.111623	noCNV
chr1	126000000	127000000	-0.0429387	noCNV	0	noCNV
chr1	127000000	128000000	-0.0429387	noCNV	0	noCNV
chr1	128000000	129000000	-0.0429387	noCNV	0	noCNV
chr1	129000000	130000000	-0.0429387	noCNV	0	noCNV
chr1	130000000	131000000	-0.0429387	noCNV	0	noCNV
chr1	131000000	132000000	-0.0429387	noCNV	0	noCNV
chr1	132000000	133000000	-0.0429387	noCNV	0	noCNV
chr1	133000000	134000000	-0.0429387	noCNV	0	noCNV
chr1	134000000	135000000	-0.0429387	noCNV	0	noCNV
chr1	135000000	136000000	-0.0429387	noCNV	0	noCNV
chr1	136000000	137000000	-0.0429387	noCNV	0	noCNV
chr1	137000000	138000000	-0.0429387	noCNV	0	noCNV
chr1	138000000	139000000	-0.0429387	noCNV	0	noCNV
chr1	139000000	140000000	-0.0429387	noCNV	0	noCNV
chr1	140000000	141000000	-0.0429387	noCNV	0	noCNV
chr1	141000000	142000000	-0.0429387	noCNV	0	noCNV
chr1	142000000	143000000	-0.0429387	noCNV	0	noCNV
chr1	143000000	144000000	-0.0429387	noCNV	0.0419595	noCNV
chr1	144000000	145000000	-0.0429387	noCNV	0.0497938	noCNV
chr1	145000000	146000000	0.0538308	noCNV	0.0595755	noCNV
chr1	146000000	147000000	0.0671571	noCNV	-0.000151203	noCNV
chr1	147000000	148000000	-0.0162861	noCNV	-0.034035	noCNV
chr1	148000000	149000000	-0.0162861	noCNV	0.017617	noCNV
chr1	149000000	150000000	0.0506927	noCNV	0.0532941	noCNV
chr1	150000000	151000000	0.213253	noCNV	0.107531	noCNV
chr1	151000000	152000000	0.238858	noCNV	0.08644	noCNV
chr1	152000000	153000000	0.225947	noCNV	0.0522716	noCNV
chr1	153000000	154000000	0.111208	noCNV	0.0639615	noCNV
chr1	154000000	155000000	0.111208	noCNV	0.049603	noCNV
chr1	155000000	156000000	0.111208	noCNV	0.0655331	noCNV
chr1	156000000	157000000	0.166978	noCNV	0.00111995	noCNV
chr1	157000000	158000000	0.145374	noCNV	0.0240254	noCNV
chr1	158000000	159000000	0.144053	noCNV	0.00715344	noCNV
chr1	159000000	160000000	0.160844	noCNV	0.0208592	noCNV
chr1	160000000	161000000	0.0864285	noCNV	0.0398281	noCNV
chr1	161000000	162000000	0.0864285	noCNV	0.0274096	noCNV
chr1	162000000	163000000	0.0864285	noCNV	0.0101604	noCNV
chr1	163000000	164000000	0.0864285	noCNV	0.0326118	noCNV
chr1	164000000	165000000	0.0864285	noCNV	0.00144435	noCNV
chr1	165000000	166000000	0.0864285	noCNV	-0.00498718	noCNV
chr1	166000000	167000000	0.0864285	noCNV	-0.0032593	noCNV
chr1	167000000	168000000	0.0864285	noCNV	0.0232291	noCNV
chr1	168000000	169000000	0.0864285	noCNV	0.0403023	noCNV
chr1	169000000	170000000	0.0864285	noCNV	0.0377762	noCNV
chr1	170000000	171000000	0.0864285	noCNV	0.0476552	noCNV
chr1	171000000	172000000	0.0864285	noCNV	0.0242493	noCNV
chr1	172000000	173000000	0.0864285	noCNV	0.0392334	noCNV
chr1	173000000	174000000	0.0864285	noCNV	0.0343493	noCNV
chr1	174000000	175000000	0.0864285	noCNV	0.0697122	noCNV
chr1	175000000	176000000	0.0423074	noCNV	0.00099584	noCNV
chr1	176000000	177000000	0.0688044	noCNV	-0.00150278	noCNV
chr1	177000000	178000000	0.0688044	noCNV	-0.0278289	noCNV
chr1	178000000	179000000	0.0688044	noCNV	0.0303715	noCNV
chr1	179000000	180000000	0.0688044	noCNV	0.058394	noCNV
chr1	180000000	181000000	0.0688044	noCNV	0.0685547	noCNV
chr1	181000000	182000000	0.0688044	noCNV	0.0217969	noCNV
chr1	182000000	183000000	0.0688044	noCNV	0.0561766	noCNV
chr1	183000000	184000000	0.0688044	noCNV	0.0560077	noCNV
chr1	184000000	185000000	0.0688044	noCNV	0.0402119	noCNV
chr1	185000000	186000000	0.0688044	noCNV	0.0918962	noCNV
chr1	186000000	187000000	0.0688044	noCNV	0.0666636	noCNV
chr1	187000000	188000000	0.0688044	noCNV	0.0556164	noCNV
chr1	188000000	189000000	0.0688044	noCNV	0.0621455	noCNV
chr1	189000000	190000000	0.0688044	noCNV	0.0725231	noCNV
chr1	190000000	191000000	0.0688044	noCNV	0.100092	noCNV
chr1	191000000	192000000	0.0688044	noCNV	0.0611313	noCNV
chr1	192000000	193000000	0.0688044	noCNV	0.0429183	noCNV
chr1	193000000	194000000	0.0688044	noCNV	0.0333	noCNV
chr1	194000000	195000000	0.0688044	noCNV	0.0817474	noCNV
chr1	195000000	196000000	0.937726	AMPL	0.0947619	noCNV
chr1	196000000	197000000	0.09845	noCNV	0.0659007	noCNV
chr1	197000000	198000000	0.09845	noCNV	0.0536673	noCNV
chr1	198000000	199000000	0.09845	noCNV	0.0571517	noCNV
chr1	199000000	200000000	0.09845	noCNV	0.0404736	noCNV
chr1	200000000	201000000	0.128319	noCNV	0.0682886	noCNV
chr1	201000000	202000000	0.17326	noCNV	0.00960837	noCNV
chr1	202000000	203000000	0.113824	noCNV	0.0530716	noCNV
chr1	203000000	204000000	0.113824	noCNV	0.0375555	noCNV
chr1	204000000	205000000	0.113824	noCNV	-0.00843159	noCNV
chr1	205000000	206000000	0.113824	noCNV	0.00234658	noCNV
chr1	206000000	207000000	0.113824	noCNV	0.0238112	noCNV
chr1	207000000	208000000	0.113824	noCNV	0.018515	noCNV
chr1	208000000	209000000	0.113824	noCNV	0.0298137	noCNV
chr1	209000000	210000000	0.198777	noCNV	0.0602131	noCNV
chr1	210000000	211000000	0.0928409	noCNV	0.0344962	noCNV
chr1	211000000	212000000	0.0928409	noCNV	0.0532815	noCNV
chr1	212000000	213000000	0.0928409	noCNV	0.0497188	noCNV
chr1	213000000	214000000	0.0928409	noCNV	-0.00742707	noCNV
chr1	214000000	215000000	0.0928409	noCNV	0.0148912	noCNV
chr1	215000000	216000000	0.0928409	noCNV	0.0317488	noCNV
chr1	216000000	217000000	0.0928409	noCNV	0.00677391	noCNV
chr1	217000000	218000000	0.0928409	noCNV	0.0163372	noCNV
chr1	218000000	219000000	0.0928409	noCNV	0.0449042	noCNV
chr1	219000000	220000000	0.0928409	noCNV	0.0419661	noCNV
chr1	220000000	221000000	0.0928409	noCNV	0.048176	noCNV
chr1	221000000	222000000	0.157503	noCNV	0.0411771	noCNV
chr1	222000000	223000000	0.10317	noCNV	0.0424239	noCNV
chr1	223000000	224000000	0.10317	noCNV	0.0594607	noCNV
chr1	224000000	225000000	0.10317	noCNV	0.0741581	noCNV
chr1	225000000	226000000	0.10317	noCNV	0.0698385	noCNV
chr1	226000000	227000000	0.10317	noCNV	0.0358221	noCNV
chr1	227000000	228000000	0.10317	noCNV	0.0544249	noCNV
chr1	228000000	229000000	0.0506122	noCNV	-0.03046	noCNV
chr1	229000000	230000000	0.0957661	noCNV	0.030563	noCNV
chr1	230000000	231000000	0.0957661	noCNV	0.00188741	noCNV
chr1	231000000	232000000	0.0957661	noCNV	0.0448884	noCNV
chr1	232000000	233000000	0.0957661	noCNV	0.0456907	noCNV
chr1	233000000	234000000	0.0957661	noCNV	0.0478379	noCNV
chr1	234000000	235000000	0.269883	noCNV	0.0585722	noCNV
chr1	235000000	236000000	0.146937	noCNV	0.0863288	noCNV
chr1	236000000	237000000	0.0619011	noCNV	0.0476396	noCNV
chr1	237000000	238000000	0.0619011	noCNV	0.00568761	noCNV
chr1	238000000	239000000	0.0619011	noCNV	0.0383413	noCNV
chr1	239000000	240000000	0.0619011	noCNV	0.0372723	noCNV
chr1	240000000	241000000	0.0619011	noCNV	-0.00353072	noCNV
chr1	241000000	242000000	0.0619011	noCNV	-0.0170515	noCNV
chr1	242000000	243000000	0.0619011	noCNV	-0.0375557	noCNV
chr1	243000000	244000000	0.0619011	noCNV	-0.00737549	noCNV
chr1	244000000	245000000	0.0802653	noCNV	0.00630532	noCNV
chr1	245000000	246000000	0.0132752	noCNV	0.0176008	noCNV
chr1	246000000	247000000	0.0132752	noCNV	0.0186001	noCNV
chr1	247000000	248000000	0.0132752	noCNV	-0.00485593	noCNV
chr1	248000000	248956422	0.0132752	noCNV	-0.0347431	noCNV
chr2	0	1000000	0.0775551	noCNV	-0.0119184	noCNV
chr2	1000000	2000000	0.015628	noCNV	-0.0925259	noCNV
chr2	2000000	3000000	-0.046299	noCNV	-0.0703102	noCNV
chr2	3000000	4000000	-0.046299	noCNV	-0.0782035	noCNV
chr2	4000000	5000000	1.49617	AMPL	-0.036254	noCNV
chr2	5000000	6000000	-0.0361582	noCNV	-0.0761403	noCNV
chr2	6000000	7000000	-0.0361582	noCNV	-0.077837	noCNV
chr2	7000000	8000000	-0.0361582	noCNV	-0.0569754	noCNV
chr2	8000000	9000000	0.0188918	noCNV	-0.0161744	noCNV
chr2	9000000	10000000	0.0739417	noCNV	0.0523827	noCNV
chr2	10000000	11000000	0.0739417	noCNV	-0.0340115	noCNV
chr2	11000000	12000000	0.0499812	noCNV	0.0304221	noCNV
chr2	12000000	13000000	0.135402	noCNV	0.000395126	noCNV
chr2	13000000	14000000	0.0856718	noCNV	0.0944324	noCNV
chr2	14000000	15000000	0.0856718	noCNV	0.0197696	noCNV
chr2	15000000	16000000	0.0344779	noCNV	-0.00873595	noCNV
chr2	16000000	17000000	0.0393775	noCNV	-0.0113895	noCNV
chr2	17000000	18000000	0.139034	noCNV	0.0367089	noCNV
chr2	18000000	19000000	0.0992722	noCNV	0.025164	noCNV
chr2	19000000	20000000	0.0973119	noCNV	0.0158659	noCNV
chr2	20000000	21000000	0.113474	noCNV	0.0236773	noCNV
chr2	21000000	22000000	0.0501265	noCNV	0.000633494	noCNV
chr2	22000000	23000000	0.0501265	noCNV	0.0139009	noCNV
chr2	23000000	24000000	0.00807369	noCNV	0.0071189	noCNV
chr2	24000000	25000000	0.06112	noCNV	0.0616989	noCNV
chr2	25000000	26000000	0.0931194	noCNV	0.0681756	noCNV
chr2	26000000	27000000	0.0515719	noCNV	0.0258853	noCNV
chr2	27000000	28000000	0.111594	noCNV	0.0679986	noCNV
chr2	28000000	29000000	0.177494	noCNV	0.0685804	noCNV
chr2	29000000	30000000	0.0855575	noCNV	0.0237577	noCNV
chr2	30000000	31000000	0.0855575	noCNV	0.0355315	noCNV
chr2	31000000	32000000	0.0855575	noCNV	0.0203863	noCNV
chr2	32000000	33000000	0.0855575	noCNV	0.0457831	noCNV
chr2	33000000	34000000	0.0855575	noCNV	0.0116138	noCNV
chr2	34000000	35000000	0.0855575	noCNV	0.0301868	noCNV
chr2	35000000	36000000	0.0855575	noCNV	0.0631628	noCNV
chr2	36000000	37000000	0.0855575	noCNV	0.0121104	noCNV
chr2	37000000	38000000	0.0855575	noCNV	0.0308871	noCNV
chr2	38000000	39000000	0.0855575	noCNV	0.0636841	noCNV
chr2	39000000	40000000	0.0855575	noCNV	0.0473864	noCNV
chr2	40000000	41000000	0.0855575	noCNV	0.0329457	noCNV
chr2	41000000	42000000	0.0855575	noCNV	0.00591883	noCNV
chr2	42000000	43000000	0.0855575	noCNV	0.0636331	noCNV
chr2	43000000	44000000	0.129778	noCNV	0.059037	noCNV
chr2	44000000	45000000	0.0239412	noCNV	0.0238514	noCNV
chr2	45000000	46000000	0.0239412	noCNV	0.00279116	noCNV
chr2	46000000	47000000	0.0239412	noCNV	-0.000543206	noCNV
chr2	47000000	48000000	0.0165429	noCNV	0.0189279	noCNV
chr2	48000000	49000000	0.0909042	noCNV	-0.00240818	noCNV
chr2	49000000	50000000	0.0909042	noCNV	0.0120311	noCNV
chr2	50000000	51000000	0.0909042	noCNV	0.0450512	noCNV
chr2	51000000	52000000	0.0909042	noCNV	0.0670043	noCNV
chr2	52000000	53000000	0.0909042	noCNV	0.0434238	noCNV
chr2	53000000	54000000	0.0909042	noCNV	0.0318183	noCNV
chr2	54000000	55000000	0.0909042	noCNV	0.0174455	noCNV
chr2	55000000	56000000	0.0909042	noCNV	0.0573567	noCNV
chr2	56000000	57000000	0.0909042	noCNV	0.0144466	noCNV
chr2	57000000	58000000	0.0909042	noCNV	0.0835152	noCNV
chr2	58000000	59000000	0.0909042	noCNV	0.0437379	noCNV
chr2	59000000	60000000	0.0909042	noCNV	0.0128563	noCNV
chr2	60000000	61000000	0.0909042	noCNV	0.0387125	noCNV
chr2	61000000	62000000	0.0909042	noCNV	0.079733	noCNV
chr2	62000000	63000000	0.0909042	noCNV	0.0339955	noCNV
chr2	63000000	64000000	0.0909042	noCNV	0.0822967	noCNV
chr2	64000000	65000000	0.198392	noCNV	0.0474781	noCNV
chr2	65000000	66000000	0.125386	noCNV	0.021402	noCNV
chr2	66000000	67000000	-0.095403	noCNV	-0.00158473	noCNV
chr2	67000000	68000000	0.145567	noCNV	0.0192436	noCNV
chr2	68000000	69000000	0.145567	noCNV	0.0281023	noCNV
chr2	69000000	70000000	0.145567	noCNV	0.0766308	noCNV
chr2	70000000	71000000	0.145567	noCNV	0.0645744	noCNV
chr2	71000000	72000000	0.090524	noCNV	0.00988164	noCNV
chr2	72000000	73000000	0.0643615	noCNV	0.0431434	noCNV
chr2	73000000	74000000	0.0320755	noCNV	0.0436944	noCNV
chr2	74000000	75000000	0.0320755	noCNV	0.0169292	noCNV
chr2	75000000	76000000	0.0320755	noCNV	-0.00103138	noCNV
chr2	76000000	77000000	0.0320755	noCNV	0.0263495	noCNV
chr2	77000000	78000000	0.0320755	noCNV	0.0685502	noCNV
chr2	78000000	79000000	0.0320755	noCNV	0.0554767	noCNV
chr2	79000000	80000000	0.0320755	noCNV	-0.0428018	noCNV
chr2	80000000	81000000	0.0320755	noCNV	-0.0430219	noCNV
chr2	81000000	82000000	0.0320755	noCNV	0.043646	noCNV
chr2	82000000	83000000	0.0320755	noCNV	0.05573	noCNV
chr2	83000000	84000000	1.85482	AMPL	0.0584142	noCNV
chr2	84000000	85000000	0.0168208	noCNV	0.00436195	noCNV
chr2	85000000	86000000	0.0168208	noCNV	0.00473148	noCNV
chr2	86000000	87000000	0.0168208	noCNV	0.0527626	noCNV
chr2	87000000	88000000	0.0168208	noCNV	0.0602902	noCNV
chr2	88000000	89000000	0.0168208	noCNV	-0.0196167	noCNV
chr2	89000000	90000000	0.0168208	noCNV	0.101054	noCNV
chr2	90000000	91000000	0.0168208	noCNV	0.0432635	noCNV
chr2	91000000	92000000	0.0168208	noCNV	0.133924	noCNV
chr2	92000000	93000000	0.0168208	noCNV	-0.000348988	noCNV
chr2	93000000	94000000	0.0168208	noCNV	-0.0935846	noCNV
chr2	94000000	95000000	0.0168208	noCNV	0.10486	noCNV
chr2	95000000	96000000	0.0168208	noCNV	-0.0292549	noCNV
chr2	96000000	97000000	0.0168208	noCNV	-0.0460603	noCNV
chr2	97000000	98000000	0.0168208	noCNV	0.0237952	noCNV
chr2	98000000	99000000	0.0168208	noCNV	0.000338892	noCNV
chr2	99000000	100000000	0.0168208	noCNV	-0.0268306	noCNV
chr2	100000000	101000000	0.071203	noCNV	-0.0105878	noCNV
chr2	101000000	102000000	0.125585	noCNV	0.0371009	noCNV
chr2	102000000	103000000	0.065441	noCNV	-0.015611	noCNV
chr2	103000000	104000000	0.00529686	noCNV	0.0328452	noCNV
chr2	104000000	105000000	0.00529686	noCNV	-0.0634585	noCNV
chr2	105000000	106000000	0.00529686	noCNV	-0.0524569	noCNV
chr2	106000000	107000000	0.00529686	noCNV	-0.0616175	noCNV
chr2	107000000	108000000	0.00529686	noCNV	-0.0109314	noCNV
chr2	108000000	109000000	0.0483599	noCNV	0.0128526	noCNV
chr2	109000000	110000000	0.0914229	noCNV	0.00474907	noCNV
chr2	110000000	111000000	0.0914229	noCNV	0.0151669	noCNV
chr2	111000000	112000000	0.0914229	noCNV	0.05651	noCNV
chr2	112000000	113000000	0.0914229	noCNV	0.0499916	noCNV
chr2	113000000	114000000	0.0435354	noCNV	0.0125469	noCNV
chr2	114000000	115000000	-0.00435203	noCNV	-0.0182241	noCNV
chr2	115000000	116000000	-0.00435203	noCNV	0.0140424	noCNV
chr2	116000000	117000000	-0.00435203	noCNV	-0.00613271	noCNV
chr2	117000000	118000000	-0.00435203	noCNV	-0.019352	noCNV
chr2	118000000	119000000	-0.00435203	noCNV	-0.00572994	noCNV
chr2	119000000	120000000	0.0546141	noCNV	0.00230392	noCNV
chr2	120000000	121000000	0.049653	noCNV	-0.0749452	noCNV
chr2	121000000	122000000	0.0786611	noCNV	0.00727516	noCNV
chr2	122000000	123000000	-0.0105995	noCNV	-0.0192838	noCNV
chr2	123000000	124000000	-0.0105995	noCNV	0.0206062	noCNV
chr2	124000000	125000000	-0.0105995	noCNV	-0.0523187	noCNV
chr2	125000000	126000000	-0.0105995	noCNV	0.00410683	noCNV
chr2	126000000	127000000	-0.0105995	noCNV	-0.0236609	noCNV
chr2	127000000	128000000	0.0463488	noCNV	0.00087723	noCNV
chr2	128000000	129000000	0.103297	noCNV	-0.0196121	noCNV
chr2	129000000	130000000	0.103297	noCNV	-0.013521	noCNV
chr2	130000000	131000000	0.103297	noCNV	-0.00257747	noCNV
chr2	131000000	132000000	0.103297	noCNV	0.0217375	noCNV
chr2	132000000	133000000	0.103297	noCNV	-0.0395033	noCNV
chr2	133000000	134000000	0.103297	noCNV	-0.0274258	noCNV
chr2	134000000	135000000	0.103297	noCNV	-0.0183809	noCNV
chr2	135000000	136000000	0.103297	noCNV	0.0439136	noCNV
chr2	136000000	137000000	0.103297	noCNV	-0.00110318	noCNV
chr2	137000000	138000000	0.103297	noCNV	0.0314636	noCNV
chr2	138000000	139000000	0.103297	noCNV	0.0219771	noCNV
chr2	139000000	140000000	0.103297	noCNV	0.0576552	noCNV
chr2	140000000	141000000	0.103297	noCNV	0.0861432	noCNV
chr2	141000000	142000000	0.103297	noCNV	0.0866158	noCNV
chr2	142000000	143000000	0.103297	noCNV	0.0630384	noCNV
chr2	143000000	144000000	0.103297	noCNV	0.00496533	noCNV
chr2	144000000	145000000	0.103297	noCNV	0.0153469	noCNV
chr2	145000000	146000000	0.103297	noCNV	0.0611805	noCNV
chr2	146000000	147000000	0.103297	noCNV	0.0640591	noCNV
chr2	147000000	148000000	0.103297	noCNV	0.0248593	noCNV
chr2	148000000	149000000	0.103297	noCNV	0.0251962	noCNV
chr2	149000000	150000000	0.103297	noCNV	0.0101638	noCNV
chr2	150000000	151000000	0.103297	noCNV	0.0238212	noCNV
chr2	151000000	152000000	0.103297	noCNV	0.0288746	noCNV
chr2	152000000	153000000	0.103297	noCNV	0.0177432	noCNV
chr2	153000000	154000000	0.103297	noCNV	0.0519866	noCNV
chr2	154000000	155000000	0.103297	noCNV	0.0811013	noCNV
chr2	155000000	156000000	0.103297	noCNV	0.115666	noCNV
chr2	156000000	157000000	0.103297	noCNV	0.055642	noCNV
chr2	157000000	158000000	0.103297	noCNV	0.0532195	noCNV
chr2	158000000	159000000	0.103297	noCNV	0.0194488	noCNV
chr2	159000000	160000000	0.103297	noCNV	0.0759713	noCNV
chr2	160000000	161000000	0.103297	noCNV	0.0444384	noCNV
chr2	161000000	162000000	0.103297	noCNV	0.0591195	noCNV
chr2	162000000	163000000	0.103297	noCNV	0.0366366	noCNV
chr2	163000000	164000000	0.103297	noCNV	0.0495487	noCNV
chr2	164000000	165000000	0.103297	noCNV	0.0463443	noCNV
chr2	165000000	166000000	0.103297	noCNV	0.0728817	noCNV
chr2	166000000	167000000	0.103297	noCNV	0.0819984	noCNV
chr2	167000000	168000000	0.103297	noCNV	0.030492	noCNV
chr2	168000000	169000000	0.103297	noCNV	0.0148532	noCNV
chr2	169000000	170000000	0.103297	noCNV	0.0476718	noCNV
chr2	170000000	171000000	0.103297	noCNV	0.01329	noCNV
chr2	171000000	172000000	0.103297	noCNV	0.0746819	noCNV
chr2	172000000	173000000	0.103297	noCNV	0.033849	noCNV
chr2	173000000	174000000	0.14954	noCNV	0.0283218	noCNV
chr2	174000000	175000000	0.157526	noCNV	0.0282846	noCNV
chr2	175000000	176000000	0.119268	noCNV	0.0232873	noCNV
chr2	176000000	177000000	0.119268	noCNV	0.0245504	noCNV
chr2	177000000	178000000	0.163404	noCNV	0.042257	noCNV
chr2	178000000	179000000	0.110426	noCNV	0.0213966	noCNV
chr2	179000000	180000000	0.110426	noCNV	0.0260822	noCNV
chr2	180000000	181000000	0.110426	noCNV	0.0397616	noCNV
chr2	181000000	182000000	0.110426	noCNV	0.040596	noCNV
chr2	182000000	183000000	0.110426	noCNV	0.0391558	noCNV
chr2	183000000	184000000	0.110426	noCNV	0.0214963	noCNV
chr2	184000000	185000000	0.110426	noCNV	0.104408	noCNV
chr2	185000000	186000000	0.110426	noCNV	0.102657	noCNV
chr2	186000000	187000000	0.110426	noCNV	0.043131	noCNV
chr2	187000000	188000000	0.110426	noCNV	0.078705	noCNV
chr2	188000000	189000000	0.110426	noCNV	0.0720972	noCNV
chr2	189000000	190000000	0.110426	noCNV	0.0540148	noCNV
chr2	190000000	191000000	0.155257	noCNV	0.0536553	noCNV
chr2	191000000	192000000	0.12333	noCNV	0.0133124	noCNV
chr2	192000000	193000000	0.12333	noCNV	0.0814819	noCNV
chr2	193000000	194000000	0.12333	noCNV	0.120308	noCNV
chr2	194000000	195000000	-0.450884	noCNV	0.107767	noCNV
chr2	195000000	196000000	0.103094	noCNV	0.0309299	noCNV
chr2	196000000	197000000	0.103094	noCNV	0.0458279	noCNV
chr2	197000000	198000000	0.103094	noCNV	0.0296923	noCNV
chr2	198000000	199000000	0.103094	noCNV	0.0484573	noCNV
chr2	199000000	200000000	0.103094	noCNV	0.00338919	noCNV
chr2	200000000	201000000	0.150292	noCNV	0.00536459	noCNV
chr2	201000000	202000000	0.108994	noCNV	0.0470248	noCNV
chr2	202000000	203000000	0.108994	noCNV	0.0867255	noCNV
chr2	203000000	204000000	0.108994	noCNV	0.0568513	noCNV
chr2	204000000	205000000	0.108994	noCNV	0.0110708	noCNV
chr2	205000000	206000000	0.108994	noCNV	0.00492029	noCNV
chr2	206000000	207000000	0.108994	noCNV	0.0299119	noCNV
chr2	207000000	208000000	0.108994	noCNV	0.0487209	noCNV
chr2	208000000	209000000	0.108994	noCNV	0.0222135	noCNV
chr2	209000000	210000000	0.108994	noCNV	0.03902	noCNV
chr2	210000000	211000000	0.108994	noCNV	0.0248657	noCNV
chr2	211000000	212000000	0.108994	noCNV	0.061082	noCNV
chr2	212000000	213000000	0.108994	noCNV	0.0491581	noCNV
chr2	213000000	214000000	0.108994	noCNV	0.0560572	noCNV
chr2	214000000	215000000	0.108994	noCNV	0.0097453	noCNV
chr2	215000000	216000000	0.108994	noCNV	-0.0192471	noCNV
chr2	216000000	217000000	0.108994	noCNV	-0.000969887	noCNV
chr2	217000000	218000000	0.108994	noCNV	0.00289053	noCNV
chr2	218000000	219000000	0.108994	noCNV	0.0218353	noCNV
chr2	219000000	220000000	0.108994	noCNV	-0.0397428	noCNV
chr2	220000000	221000000	0.108994	noCNV	0.0141219	noCNV
chr2	221000000	222000000	0.108994	noCNV	0.0184946	noCNV
chr2	222000000	223000000	0.108994	noCNV	0.0198786	noCNV
chr2	223000000	224000000	-0.232958	noCNV	-0.252054	noCNV
chr2	224000000	225000000	-0.236074	noCNV	-0.299456	noCNV
chr2	225000000	226000000	0.152628	noCNV	0.0198966	noCNV
chr2	226000000	227000000	0.196777	noCNV	-0.00880438	noCNV
chr2	227000000	228000000	0.0715882	noCNV	-0.0043348	noCNV
chr2	228000000	229000000	0.0715882	noCNV	-0.0129917	noCNV
chr2	229000000	230000000	0.0715882	noCNV	-0.0276175	noCNV
chr2	230000000	231000000	0.0715882	noCNV	0.0277823	noCNV
chr2	231000000	232000000	0.120051	noCNV	0.02318	noCNV
chr2	232000000	233000000	0.0719174	noCNV	0.00183865	noCNV
chr2	233000000	234000000	0.0719174	noCNV	0.0257911	noCNV
chr2	234000000	235000000	0.0719174	noCNV	0.0455441	noCNV
chr2	235000000	236000000	0.0719174	noCNV	-0.0392697	noCNV
chr2	236000000	237000000	0.0719174	noCNV	-0.00633696	noCNV
chr2	237000000	238000000	0.0719174	noCNV	-0.0152514	noCNV
chr2	238000000	239000000	0.0719174	noCNV	-0.0469366	noCNV
chr2	239000000	240000000	0.0719174	noCNV	-0.0948956	noCNV
chr2	240000000	241000000	0.0719174	noCNV	-0.137818	noCNV
chr2	241000000	242000000	0.0719174	noCNV	-0.0838572	noCNV
chr2	242000000	242193529	0.0719174	noCNV	0.0306411	noCNV
chr3	0	1000000	-0.656896	noCNV	-0.702024	noCNV
chr3	1000000	2000000	-0.656896	noCNV	-0.708715	noCNV
chr3	2000000	3000000	-0.656896	noCNV	-0.748958	noCNV
chr3	3000000	4000000	-0.656896	noCNV	-0.759589	noCNV
chr3	4000000	5000000	-0.584015	noCNV	-0.691044	noCNV
chr3	5000000	6000000	-0.569953	noCNV	-0.72447	noCNV
chr3	6000000	7000000	-0.628773	noCNV	-0.69793	noCNV
chr3	7000000	8000000	-0.628773	noCNV	-0.740869	noCNV
chr3	8000000	9000000	-0.628773	noCNV	-0.711552	noCNV
chr3	9000000	10000000	-0.60929	noCNV	-0.696403	noCNV
chr3	10000000	11000000	-0.685288	noCNV	-0.738532	noCNV
chr3	11000000	12000000	-0.336024	noCNV	-0.67344	noCNV
chr3	12000000	13000000	-0.597546	noCNV	-0.66932	noCNV
chr3	13000000	14000000	-0.661849	noCNV	-0.804525	noCNV
chr3	14000000	15000000	-0.620222	noCNV	-0.719003	noCNV
chr3	15000000	16000000	-0.519662	noCNV	-0.670226	noCNV
chr3	16000000	17000000	-0.617336	noCNV	-0.705224	noCNV
chr3	17000000	18000000	-0.617336	noCNV	-0.659374	noCNV
chr3	18000000	19000000	-0.617336	noCNV	-0.672767	noCNV
chr3	19000000	20000000	-0.617336	noCNV	-0.679169	noCNV
chr3	20000000	21000000	-0.617336	noCNV	-0.672398	noCNV
chr3	21000000	22000000	-0.617336	noCNV	-0.678061	noCNV
chr3	22000000	23000000	-0.617336	noCNV	-0.667293	noCNV
chr3	23000000	24000000	-0.617336	noCNV	-0.702105	noCNV
chr3	24000000	25000000	-0.617336	noCNV	-0.691284	noCNV
chr3	25000000	26000000	-0.617336	noCNV	-0.700062	noCNV
chr3	26000000	27000000	-0.617336	noCNV	-0.700462	noCNV
chr3	27000000	28000000	-0.617336	noCNV	-0.694306	noCNV
chr3	28000000	29000000	-0.617336	noCNV	-0.675698	noCNV
chr3	29000000	30000000	-0.617336	noCNV	-0.658042	noCNV
chr3	30000000	31000000	-0.617336	noCNV	-0.668124	noCNV
chr3	31000000	32000000	-0.617336	noCNV	-0.681393	noCNV
chr3	32000000	33000000	-0.617336	noCNV	-0.652657	noCNV
chr3	33000000	34000000	-0.617336	noCNV	-0.665177	noCNV
chr3	34000000	35000000	-0.617336	noCNV	-0.715479	noCNV
chr3	35000000	36000000	-0.617336	noCNV	-0.667125	noCNV
chr3	36000000	37000000	-0.617336	noCNV	-0.688706	noCNV
chr3	37000000	38000000	-0.617336	noCNV	-0.671207	noCNV
chr3	38000000	39000000	-0.617336	noCNV	-0.687618	noCNV
chr3	39000000	40000000	-0.617336	noCNV	-0.694774	noCNV
chr3	40000000	41000000	-0.617336	noCNV	-0.671653	noCNV
chr3	41000000	42000000	-0.617336	noCNV	-0.666561	noCNV
chr3	42000000	43000000	-0.587865	noCNV	-0.683074	noCNV
chr3	43000000	44000000	-0.625956	noCNV	-0.688252	noCNV
chr3	44000000	45000000	-0.625956	noCNV	-0.672134	noCNV
chr3	45000000	46000000	-0.625956	noCNV	-0.670338	noCNV
chr3	46000000	47000000	-0.625956	noCNV	-0.712492	noCNV
chr3	47000000	48000000	-0.625956	noCNV	-0.616444	noCNV
chr3	48000000	49000000	-0.625956	noCNV	-0.661124	noCNV
chr3	49000000	50000000	-0.625956	noCNV	-0.668582	noCNV
chr3	50000000	51000000	-0.690745	noCNV	-0.763904	noCNV
chr3	51000000	52000000	-0.645405	noCNV	-0.625285	noCNV
chr3	52000000	53000000	-0.63491	noCNV	-0.735059	noCNV
chr3	53000000	54000000	-0.612306	noCNV	-0.665619	noCNV
chr3	54000000	55000000	-0.612306	noCNV	-0.669696	noCNV
chr3	55000000	56000000	-0.612306	noCNV	-0.68629	noCNV
chr3	56000000	57000000	-0.612306	noCNV	-0.666896	noCNV
chr3	57000000	58000000	-1.0435	DELE	-0.654979	noCNV
chr3	58000000	59000000	-0.610463	noCNV	-0.706716	noCNV
chr3	59000000	60000000	-0.610463	noCNV	-0.689788	noCNV
chr3	60000000	61000000	-0.610463	noCNV	-0.698652	noCNV
chr3	61000000	62000000	-0.610463	noCNV	-0.717417	noCNV
chr3	62000000	63000000	-0.610463	noCNV	-0.687735	noCNV
chr3	63000000	64000000	-0.610463	noCNV	-0.691755	noCNV
chr3	64000000	65000000	-0.610463	noCNV	-0.705345	noCNV
chr3	65000000	66000000	-0.610463	noCNV	-0.687717	noCNV
chr3	66000000	67000000	-0.610463	noCNV	-0.690316	noCNV
chr3	67000000	68000000	-1.04228	DELE	-0.67639	noCNV
chr3	68000000	69000000	-1.2549	DELE	-0.678776	noCNV
chr3	69000000	70000000	-0.640538	noCNV	-0.706692	noCNV
chr3	70000000	71000000	-0.640538	noCNV	-0.740299	noCNV
chr3	71000000	72000000	-0.640538	noCNV	-0.724164	noCNV
chr3	72000000	73000000	-0.640538	noCNV	-0.770863	noCNV
chr3	73000000	74000000	-0.640538	noCNV	-0.661435	noCNV
chr3	74000000	75000000	-0.640538	noCNV	-0.662656	noCNV
chr3	75000000	76000000	-0.640538	noCNV	-0.660279	noCNV
chr3	76000000	77000000	-0.640538	noCNV	-0.647477	noCNV
chr3	77000000	78000000	-0.640538	noCNV	-0.656119	noCNV
chr3	78000000	79000000	-0.640538	noCNV	-0.696866	noCNV
chr3	79000000	80000000	-0.640538	noCNV	-0.681885	noCNV
chr3	80000000	81000000	-0.640538	noCNV	-0.637107	noCNV
chr3	81000000	82000000	-0.640538	noCNV	-0.665096	noCNV
chr3	82000000	83000000	-0.640538	noCNV	-0.645289	noCNV
chr3	83000000	84000000	-0.640538	noCNV	-0.698224	noCNV
chr3	84000000	85000000	-0.640538	noCNV	-0.695682	noCNV
chr3	85000000	86000000	-0.640538	noCNV	-0.695694	noCNV
chr3	86000000	87000000	-0.640538	noCNV	-0.650012	noCNV
chr3	87000000	88000000	-0.640538	noCNV	-0.588006	noCNV
chr3	88000000	89000000	-0.406653	noCNV	-0.591061	noCNV
chr3	89000000	90000000	-0.629934	noCNV	-0.16811	noCNV
chr3	90000000	91000000	-0.586588	noCNV	0.472913	noCNV
chr3	91000000	92000000	-0.374756	noCNV	0.4622	noCNV
chr3	92000000	93000000	0.104701	noCNV	0.453522	noCNV
chr3	93000000	94000000	0.607489	AMPL	0.470823	noCNV
chr3	94000000	95000000	1.11028	AMPL	0.508205	noCNV
chr3	95000000	96000000	1.11028	AMPL	0.542855	noCNV
chr3	96000000	97000000	1.11028	AMPL	0.529287	noCNV
chr3	97000000	98000000	1.11028	AMPL	0.576674	noCNV
chr3	98000000	99000000	0.786186	AMPL	0.580859	noCNV
chr3	99000000	100000000	1.20209	AMPL	-0.757825	noCNV
chr3	100000000	101000000	1.20209	AMPL	-0.824535	noCNV
chr3	101000000	102000000	1.20209	AMPL	-0.718985	noCNV
chr3	102000000	103000000	1.5545	AMPL	-0.81662	noCNV
chr3	103000000	104000000	1.14904	AMPL	-0.735013	noCNV
chr3	104000000	105000000	0.898403	AMPL	-0.737352	noCNV
chr3	105000000	106000000	0.898403	AMPL	-0.837021	noCNV
chr3	106000000	107000000	0.898403	AMPL	-0.854079	noCNV
chr3	107000000	108000000	0.898403	AMPL	-0.749949	noCNV
chr3	108000000	109000000	0.898403	AMPL	-0.698195	noCNV
chr3	109000000	110000000	0.898403	AMPL	-0.686413	noCNV
chr3	110000000	111000000	0.898403	AMPL	-0.744135	noCNV
chr3	111000000	112000000	0.985972	AMPL	-0.702581	noCNV
chr3	112000000	113000000	0.959452	AMPL	-0.698313	noCNV
chr3	113000000	114000000	0.959452	AMPL	-0.740702	noCNV
chr3	114000000	115000000	0.959452	AMPL	-0.745682	noCNV
chr3	115000000	116000000	0.959452	AMPL	-0.737283	noCNV
chr3	116000000	117000000	0.900025	AMPL	-0.683672	noCNV
chr3	117000000	118000000	0.840598	AMPL	-0.705051	noCNV
chr3	118000000	119000000	0.840598	AMPL	-0.693293	noCNV
chr3	119000000	120000000	-0.28377	noCNV	-0.701335	noCNV
chr3	120000000	121000000	0.873489	AMPL	-0.690996	noCNV
chr3	121000000	122000000	0.873489	AMPL	-0.730352	noCNV
chr3	122000000	123000000	0.873489	AMPL	-0.684749	noCNV
chr3	123000000	124000000	0.830487	AMPL	-0.690838	noCNV
chr3	124000000	125000000	0.888646	AMPL	-0.703049	noCNV
chr3	125000000	126000000	0.888646	AMPL	-0.642496	noCNV
chr3	126000000	127000000	0.821059	AMPL	-0.623899	noCNV
chr3	127000000	128000000	0.840342	AMPL	-0.661663	noCNV
chr3	128000000	129000000	0.840342	AMPL	-0.625957	noCNV
chr3	129000000	130000000	0.946087	AMPL	-0.623179	noCNV
chr3	130000000	131000000	0.895331	AMPL	-0.651932	noCNV
chr3	131000000	132000000	0.853423	AMPL	-0.608488	noCNV
chr3	132000000	133000000	0.853423	AMPL	-0.639102	noCNV
chr3	133000000	134000000	0.853423	AMPL	-0.65311	noCNV
chr3	134000000	135000000	0.853423	AMPL	-0.69962	noCNV
chr3	135000000	136000000	0.853423	AMPL	-0.667519	noCNV
chr3	136000000	137000000	0.920145	AMPL	-0.628767	noCNV
chr3	137000000	138000000	0.832518	AMPL	-0.648448	noCNV
chr3	138000000	139000000	0.832518	AMPL	-0.705787	noCNV
chr3	139000000	140000000	0.832518	AMPL	-0.752158	noCNV
chr3	140000000	141000000	-0.139696	noCNV	-0.679191	noCNV
chr3	141000000	142000000	0.899099	AMPL	-0.698009	noCNV
chr3	142000000	143000000	0.899099	AMPL	-0.673745	noCNV
chr3	143000000	144000000	0.899099	AMPL	-0.657904	noCNV
chr3	144000000	145000000	0.899099	AMPL	-0.692765	noCNV
chr3	145000000	146000000	0.899099	AMPL	-0.680469	noCNV
chr3	146000000	147000000	0.899099	AMPL	-0.828303	noCNV
chr3	147000000	148000000	0.899099	AMPL	-0.746578	noCNV
chr3	148000000	149000000	0.899099	AMPL	-0.737381	noCNV
chr3	149000000	150000000	1.03077	AMPL	-0.722425	noCNV
chr3	150000000	151000000	0.960748	AMPL	-0.697833	noCNV
chr3	151000000	152000000	0.960748	AMPL	-0.682954	noCNV
chr3	152000000	153000000	0.968505	AMPL	-0.623961	noCNV
chr3	153000000	154000000	0.879493	AMPL	-0.626616	noCNV
chr3	154000000	155000000	0.879493	AMPL	-0.638715	noCNV
chr3	155000000	156000000	0.879493	AMPL	-0.665694	noCNV
chr3	156000000	157000000	0.879493	AMPL	-0.640059	noCNV
chr3	157000000	158000000	0.879493	AMPL	-0.618166	noCNV
chr3	158000000	159000000	0.879493	AMPL	-0.643212	noCNV
chr3	159000000	160000000	0.879493	AMPL	-0.622409	noCNV
chr3	160000000	161000000	-0.0754456	noCNV	-0.625524	noCNV
chr3	161000000	162000000	0.83967	AMPL	-0.668332	noCNV
chr3	162000000	163000000	0.374444	noCNV	-0.615269	noCNV
chr3	163000000	164000000	1.2817	AMPL	-0.678915	noCNV
chr3	164000000	165000000	0.844266	AMPL	-0.68	noCNV
chr3	165000000	166000000	0.844266	AMPL	-0.676903	noCNV
chr3	166000000	167000000	0.844266	AMPL	-0.660396	noCNV
chr3	167000000	168000000	-0.119112	noCNV	-0.656488	noCNV
chr3	168000000	169000000	0.911363	AMPL	-0.695546	noCNV
chr3	169000000	170000000	0.911363	AMPL	-0.696206	noCNV
chr3	170000000	171000000	0.911363	AMPL	-0.691244	noCNV
chr3	171000000	172000000	0.980102	AMPL	-0.691165	noCNV
chr3	172000000	173000000	0.988336	AMPL	-0.636702	noCNV
chr3	173000000	174000000	0.927832	AMPL	-0.651822	noCNV
chr3	174000000	175000000	0.927832	AMPL	-0.695822	noCNV
chr3	175000000	176000000	0.927832	AMPL	-0.648788	noCNV
chr3	176000000	177000000	0.927832	AMPL	-0.680219	noCNV
chr3	177000000	178000000	0.927832	AMPL	-0.677879	noCNV
chr3	178000000	179000000	0.258106	noCNV	-0.648147	noCNV
chr3	179000000	180000000	0.919521	AMPL	-0.634898	noCNV
chr3	180000000	181000000	0.919521	AMPL	-0.654162	noCNV
chr3	181000000	182000000	0.988002	AMPL	-0.688214	noCNV
chr3	182000000	183000000	0.993392	AMPL	-0.67024	noCNV
chr3	183000000	184000000	0.9303	AMPL	-0.627939	noCNV
chr3	184000000	185000000	-0.162673	noCNV	-0.616574	noCNV
chr3	185000000	186000000	0.989978	AMPL	-0.621902	noCNV
chr3	186000000	187000000	0.947716	AMPL	-0.653552	noCNV
chr3	187000000	188000000	0.947716	AMPL	-0.662239	noCNV
chr3	188000000	189000000	1.01957	AMPL	-0.665123	noCNV
chr3	189000000	190000000	1.09142	AMPL	-0.628304	noCNV
chr3	190000000	191000000	1.3035	AMPL	-0.686323	noCNV
chr3	191000000	192000000	0.938802	AMPL	-0.666679	noCNV
chr3	192000000	193000000	0.938802	AMPL	-0.662275	noCNV
chr3	193000000	194000000	0.938802	AMPL	-0.648892	noCNV
chr3	194000000	195000000	0.938802	AMPL	-0.649882	noCNV
chr3	195000000	196000000	0.938802	AMPL	-0.646165	noCNV
chr3	196000000	197000000	-0.246071	noCNV	-0.62592	noCNV
chr3	197000000	198000000	-0.127764	noCNV	-0.655808	noCNV
chr3	198000000	198295559	0.671317	AMPL	-0.655868	noCNV
chr4	0	1000000	-0.665403	noCNV	-0.692778	noCNV
chr4	1000000	2000000	-0.665403	noCNV	-0.707762	noCNV
chr4	2000000	3000000	-0.665403	noCNV	-0.702803	noCNV
chr4	3000000	4000000	-0.701012	noCNV	-0.714046	noCNV
chr4	4000000	5000000	-0.4751	noCNV	-0.649675	noCNV
chr4	5000000	6000000	-0.709554	noCNV	-0.683916	noCNV
chr4	6000000	7000000	-1.1824	DELE	-0.663448	noCNV
chr4	7000000	8000000	-0.652377	noCNV	-0.662923	noCNV
chr4	8000000	9000000	-0.691525	noCNV	-0.630535	noCNV
chr4	9000000	10000000	-0.799879	DELE	-0.639874	noCNV
chr4	10000000	11000000	-0.630062	noCNV	-0.670562	noCNV
chr4	11000000	12000000	-0.630062	noCNV	-0.700159	noCNV
chr4	12000000	13000000	-0.630062	noCNV	-0.689692	noCNV
chr4	13000000	14000000	-0.630062	noCNV	-0.690063	noCNV
chr4	14000000	15000000	-0.630062	noCNV	-0.70123	noCNV
chr4	15000000	16000000	-0.589079	noCNV	-0.694107	noCNV
chr4	16000000	17000000	-0.642573	noCNV	-0.674911	noCNV
chr4	17000000	18000000	-0.642573	noCNV	-0.63712	noCNV
chr4	18000000	19000000	-0.642573	noCNV	-0.642618	noCNV
chr4	19000000	20000000	-0.642573	noCNV	-0.640718	noCNV
chr4	20000000	21000000	-0.642573	noCNV	-0.6702	noCNV
chr4	21000000	22000000	-0.642573	noCNV	-0.708545	noCNV
chr4	22000000	23000000	-0.642573	noCNV	-0.687772	noCNV
chr4	23000000	24000000	-0.642573	noCNV	-0.633931	noCNV
chr4	24000000	25000000	-0.642573	noCNV	-0.655224	noCNV
chr4	25000000	26000000	-0.642573	noCNV	-0.627529	noCNV
chr4	26000000	27000000	-0.642573	noCNV	-0.653965	noCNV
chr4	27000000	28000000	-0.642573	noCNV	-0.620352	noCNV
chr4	28000000	29000000	-0.642573	noCNV	-0.635095	noCNV
chr4	29000000	30000000	-0.642573	noCNV	-0.644861	noCNV
chr4	30000000	31000000	-0.642573	noCNV	-0.635188	noCNV
chr4	31000000	32000000	-0.642573	noCNV	-0.695758	noCNV
chr4	32000000	33000000	-0.642573	noCNV	-0.66952	noCNV
chr4	33000000	34000000	-0.642573	noCNV	-0.714215	noCNV
chr4	34000000	35000000	-0.642573	noCNV	-0.676493	noCNV
chr4	35000000	36000000	0.424214	noCNV	-0.708333	noCNV
chr4	36000000	37000000	-0.625769	noCNV	-0.713258	noCNV
chr4	37000000	38000000	-0.625769	noCNV	-0.71917	noCNV
chr4	38000000	39000000	-0.625769	noCNV	-0.71579	noCNV
chr4	39000000	40000000	-0.625769	noCNV	-0.711234	noCNV
chr4	40000000	41000000	-0.625769	noCNV	-0.703925	noCNV
chr4	41000000	42000000	-0.625769	noCNV	-0.657448	noCNV
chr4	42000000	43000000	-0.625769	noCNV	-0.668022	noCNV
chr4	43000000	44000000	-0.625769	noCNV	-0.68733	noCNV
chr4	44000000	45000000	-0.625769	noCNV	-0.67286	noCNV
chr4	45000000	46000000	-0.625769	noCNV	-0.707632	noCNV
chr4	46000000	47000000	-0.625769	noCNV	-0.6708	noCNV
chr4	47000000	48000000	-0.625769	noCNV	-0.643874	noCNV
chr4	48000000	49000000	-0.500792	noCNV	-0.638253	noCNV
chr4	49000000	50000000	-0.958197	DELE	-0.667446	noCNV
chr4	50000000	51000000	-0.68676	noCNV	-0.679504	noCNV
chr4	51000000	52000000	-0.68676	noCNV	-0.617277	noCNV
chr4	52000000	53000000	-0.68676	noCNV	-0.599829	noCNV
chr4	53000000	54000000	-0.937586	DELE	-0.649943	noCNV
chr4	54000000	55000000	-0.660219	noCNV	-0.701912	noCNV
chr4	55000000	56000000	-0.660219	noCNV	-0.676588	noCNV
chr4	56000000	57000000	-0.660219	noCNV	-0.679467	noCNV
chr4	57000000	58000000	-1.11603	DELE	-0.624062	noCNV
chr4	58000000	59000000	-0.637438	noCNV	-0.600742	noCNV
chr4	59000000	60000000	-0.637438	noCNV	-0.634146	noCNV
chr4	60000000	61000000	-0.637438	noCNV	-0.649034	noCNV
chr4	61000000	62000000	-0.637438	noCNV	-0.676651	noCNV
chr4	62000000	63000000	-0.637438	noCNV	-0.642761	noCNV
chr4	63000000	64000000	-0.637438	noCNV	-0.686589	noCNV
chr4	64000000	65000000	-0.637438	noCNV	-0.710584	noCNV
chr4	65000000	66000000	-0.637438	noCNV	-0.673284	noCNV
chr4	66000000	67000000	-0.637438	noCNV	-0.678601	noCNV
chr4	67000000	68000000	-0.637438	noCNV	-0.715967	noCNV
chr4	68000000	69000000	-0.37871	noCNV	-0.749962	noCNV
chr4	69000000	70000000	-1.03398	DELE	-0.663939	noCNV
chr4	70000000	71000000	-0.572148	noCNV	-0.682146	noCNV
chr4	71000000	72000000	-0.572148	noCNV	-0.711881	noCNV
chr4	72000000	73000000	-0.572148	noCNV	-0.756832	noCNV
chr4	73000000	74000000	-0.572148	noCNV	-0.745862	noCNV
chr4	74000000	75000000	-0.572148	noCNV	-0.685408	noCNV
chr4	75000000	76000000	-0.572148	noCNV	-0.683532	noCNV
chr4	76000000	77000000	-0.572148	noCNV	-0.704062	noCNV
chr4	77000000	78000000	-0.611555	noCNV	-0.698826	noCNV
chr4	78000000	79000000	-0.587546	noCNV	-0.700603	noCNV
chr4	79000000	80000000	-0.587546	noCNV	-0.706554	noCNV
chr4	80000000	81000000	-0.587546	noCNV	-0.735085	noCNV
chr4	81000000	82000000	-0.587546	noCNV	-0.782572	noCNV
chr4	82000000	83000000	-0.587546	noCNV	0.862971	noCNV
chr4	83000000	84000000	-0.587546	noCNV	0.309126	noCNV
chr4	84000000	85000000	-0.587546	noCNV	0.411739	noCNV
chr4	85000000	86000000	0.310954	noCNV	0.427879	noCNV
chr4	86000000	87000000	-0.415332	noCNV	-0.136981	noCNV
chr4	87000000	88000000	-0.530013	noCNV	-0.687751	noCNV
chr4	88000000	89000000	-0.583528	noCNV	-0.67855	noCNV
chr4	89000000	90000000	-0.583528	noCNV	-0.7166	noCNV
chr4	90000000	91000000	-0.583528	noCNV	-0.689931	noCNV
chr4	91000000	92000000	-0.583528	noCNV	-0.698008	noCNV
chr4	92000000	93000000	-0.583528	noCNV	-0.669891	noCNV
chr4	93000000	94000000	-0.583528	noCNV	-0.677186	noCNV
chr4	94000000	95000000	-0.583528	noCNV	-0.72727	noCNV
chr4	95000000	96000000	-0.583528	noCNV	-0.707073	noCNV
chr4	96000000	97000000	-0.583528	noCNV	-0.692683	noCNV
chr4	97000000	98000000	-1.12535	DELE	-0.705078	noCNV
chr4	98000000	99000000	-0.603782	noCNV	-0.666004	noCNV
chr4	99000000	100000000	-0.603782	noCNV	-0.721862	noCNV
chr4	100000000	101000000	-0.603782	noCNV	-0.686961	noCNV
chr4	101000000	102000000	-0.603782	noCNV	-0.724103	noCNV
chr4	102000000	103000000	-0.603782	noCNV	-0.607013	noCNV
chr4	103000000	104000000	-0.603782	noCNV	-0.721421	noCNV
chr4	104000000	105000000	-0.603782	noCNV	-0.662524	noCNV
chr4	105000000	106000000	-0.603782	noCNV	-0.698793	noCNV
chr4	106000000	107000000	-0.603782	noCNV	-0.682478	noCNV
chr4	107000000	108000000	-0.603782	noCNV	-0.720858	noCNV
chr4	108000000	109000000	-0.603782	noCNV	-0.694973	noCNV
chr4	109000000	110000000	-0.603782	noCNV	-0.708633	noCNV
chr4	110000000	111000000	-0.603782	noCNV	-0.712976	noCNV
chr4	111000000	112000000	-0.603782	noCNV	-0.70639	noCNV
chr4	112000000	113000000	-0.603782	noCNV	-0.675856	noCNV
chr4	113000000	114000000	-0.603782	noCNV	-0.692959	noCNV
chr4	114000000	115000000	-0.603782	noCNV	-0.70121	noCNV
chr4	115000000	116000000	-0.603782	noCNV	-0.708046	noCNV
chr4	116000000	117000000	-0.603782	noCNV	-0.696144	noCNV
chr4	117000000	118000000	-0.603782	noCNV	-0.635852	noCNV
chr4	118000000	119000000	-0.603782	noCNV	-0.623291	noCNV
chr4	119000000	120000000	-0.603782	noCNV	-0.667295	noCNV
chr4	120000000	121000000	-0.603782	noCNV	-0.686565	noCNV
chr4	121000000	122000000	-0.603782	noCNV	-0.718753	noCNV
chr4	122000000	123000000	-0.603782	noCNV	-0.692027	noCNV
chr4	123000000	124000000	-0.603782	noCNV	-0.651304	noCNV
chr4	124000000	125000000	-0.603782	noCNV	-0.630413	noCNV
chr4	125000000	126000000	-0.603782	noCNV	-0.567813	noCNV
chr4	126000000	127000000	-0.603782	noCNV	-0.631273	noCNV
chr4	127000000	128000000	-0.603782	noCNV	-0.621121	noCNV
chr4	128000000	129000000	-0.603782	noCNV	-0.648196	noCNV
chr4	129000000	130000000	-0.603782	noCNV	-0.624536	noCNV
chr4	130000000	131000000	-0.603782	noCNV	-0.626073	noCNV
chr4	131000000	132000000	-0.603782	noCNV	-0.62943	noCNV
chr4	132000000	133000000	-0.603782	noCNV	-0.638146	noCNV
chr4	133000000	134000000	-0.603782	noCNV	-0.614501	noCNV
chr4	134000000	135000000	-0.603782	noCNV	-0.597838	noCNV
chr4	135000000	136000000	-0.603782	noCNV	-0.608432	noCNV
chr4	136000000	137000000	-0.603782	noCNV	-0.644019	noCNV
chr4	137000000	138000000	-0.603782	noCNV	-0.59123	noCNV
chr4	138000000	139000000	-0.560427	noCNV	-0.0653535	noCNV
chr4	139000000	140000000	-0.624173	noCNV	0.0967309	noCNV
chr4	140000000	141000000	-0.624173	noCNV	0.00773653	noCNV
chr4	141000000	142000000	-1.02481	DELE	0.0297	noCNV
chr4	142000000	143000000	-0.64095	noCNV	0.00193069	noCNV
chr4	143000000	144000000	-0.64095	noCNV	0.0115078	noCNV
chr4	144000000	145000000	-0.64095	noCNV	-0.0165513	noCNV
chr4	145000000	146000000	-0.64095	noCNV	0.014607	noCNV
chr4	146000000	147000000	-0.64095	noCNV	0.0302729	noCNV
chr4	147000000	148000000	-0.64095	noCNV	0.0170524	noCNV
chr4	148000000	149000000	-0.64095	noCNV	0.0349143	noCNV
chr4	149000000	150000000	-1.0313	DELE	0.0436033	noCNV
chr4	150000000	151000000	-0.587749	noCNV	0.100786	noCNV
chr4	151000000	152000000	-0.587749	noCNV	0.0463018	noCNV
chr4	152000000	153000000	-0.587749	noCNV	0.0365991	noCNV
chr4	153000000	154000000	-0.587749	noCNV	0.087399	noCNV
chr4	154000000	155000000	-0.587749	noCNV	0.102383	noCNV
chr4	155000000	156000000	-0.587749	noCNV	0.0159476	noCNV
chr4	156000000	157000000	-0.587749	noCNV	0.0388116	noCNV
chr4	157000000	158000000	-0.587749	noCNV	0.0312621	noCNV
chr4	158000000	159000000	-0.587749	noCNV	0.0516932	noCNV
chr4	159000000	160000000	-0.587749	noCNV	0.0266985	noCNV
chr4	160000000	161000000	-0.587749	noCNV	0.0469839	noCNV
chr4	161000000	162000000	-0.587749	noCNV	0.0769515	noCNV
chr4	162000000	163000000	-0.587749	noCNV	0.0772067	noCNV
chr4	163000000	164000000	-0.587749	noCNV	0.0743151	noCNV
chr4	164000000	165000000	-0.637854	noCNV	0.0738769	noCNV
chr4	165000000	166000000	-0.62651	noCNV	0.0552712	noCNV
chr4	166000000	167000000	-0.565061	noCNV	0.0155243	noCNV
chr4	167000000	168000000	-0.565061	noCNV	0.104802	noCNV
chr4	168000000	169000000	-0.519168	noCNV	0.027916	noCNV
chr4	169000000	170000000	-0.559264	noCNV	0.0602856	noCNV
chr4	170000000	171000000	-0.645253	noCNV	0.0474905	noCNV
chr4	171000000	172000000	-0.645253	noCNV	0.110581	noCNV
chr4	172000000	173000000	-0.645253	noCNV	0.0265473	noCNV
chr4	173000000	174000000	-0.645253	noCNV	0.089619	noCNV
chr4	174000000	175000000	-0.645253	noCNV	0.0322659	noCNV
chr4	175000000	176000000	-0.645253	noCNV	0.057939	noCNV
chr4	176000000	177000000	-0.645253	noCNV	0.0358458	noCNV
chr4	177000000	178000000	-0.645253	noCNV	0.0551979	noCNV
chr4	178000000	179000000	-0.645253	noCNV	0.0567972	noCNV
chr4	179000000	180000000	-0.645253	noCNV	0.0425269	noCNV
chr4	180000000	181000000	-0.645253	noCNV	0.051054	noCNV
chr4	181000000	182000000	-0.645253	noCNV	0.0579787	noCNV
chr4	182000000	183000000	-0.645253	noCNV	0.0553724	noCNV
chr4	183000000	184000000	-0.645253	noCNV	-0.0141201	noCNV
chr4	184000000	185000000	-0.552755	noCNV	0.0368093	noCNV
chr4	185000000	186000000	-0.577297	noCNV	0.031919	noCNV
chr4	186000000	187000000	-0.367161	noCNV	-0.0415927	noCNV
chr4	187000000	188000000	-0.629724	noCNV	-0.0232193	noCNV
chr4	188000000	189000000	-0.629724	noCNV	-0.0511403	noCNV
chr4	189000000	190000000	-0.629724	noCNV	-0.0183617	noCNV
chr4	190000000	190214555	-0.629724	noCNV	0.0104469	noCNV
chr5	0	1000000	1.16736	AMPL	-0.0370636	noCNV
chr5	1000000	2000000	1.30855	AMPL	0.0146399	noCNV
chr5	2000000	3000000	1.06274	AMPL	-0.0312876	noCNV
chr5	3000000	4000000	1.06274	AMPL	-0.00531315	noCNV
chr5	4000000	5000000	1.06274	AMPL	0.00372075	noCNV
chr5	5000000	6000000	1.06274	AMPL	-0.00411428	noCNV
chr5	6000000	7000000	1.06274	AMPL	0.0428574	noCNV
chr5	7000000	8000000	1.06274	AMPL	0.0371178	noCNV
chr5	8000000	9000000	1.06274	AMPL	0.0274321	noCNV
chr5	9000000	10000000	1.06274	AMPL	0.0223495	noCNV
chr5	10000000	11000000	1.06274	AMPL	0.023615	noCNV
chr5	11000000	12000000	1.06274	AMPL	-0.025059	noCNV
chr5	12000000	13000000	1.06274	AMPL	-0.040548	noCNV
chr5	13000000	14000000	1.06274	AMPL	0.0155888	noCNV
chr5	14000000	15000000	1.06274	AMPL	-0.0242496	noCNV
chr5	15000000	16000000	1.06274	AMPL	0.0126332	noCNV
chr5	16000000	17000000	1.06274	AMPL	-0.000304255	noCNV
chr5	17000000	18000000	1.06274	AMPL	0.00623865	noCNV
chr5	18000000	19000000	1.06274	AMPL	-0.00408147	noCNV
chr5	19000000	20000000	1.06274	AMPL	0.0225683	noCNV
chr5	20000000	21000000	1.06274	AMPL	-0.0278173	noCNV
chr5	21000000	22000000	1.06274	AMPL	-0.0602004	noCNV
chr5	22000000	23000000	1.06274	AMPL	0.0123014	noCNV
chr5	23000000	24000000	1.06274	AMPL	0.125405	noCNV
chr5	24000000	25000000	1.06274	AMPL	-0.00962823	noCNV
chr5	25000000	26000000	1.06274	AMPL	-0.0152935	noCNV
chr5	26000000	27000000	1.06274	AMPL	-0.0235704	noCNV
chr5	27000000	28000000	1.06274	AMPL	-0.011878	noCNV
chr5	28000000	29000000	1.06274	AMPL	0.00531015	noCNV
chr5	29000000	30000000	1.26791	AMPL	-0.00737909	noCNV
chr5	30000000	31000000	1.04961	AMPL	-0.00317132	noCNV
chr5	31000000	32000000	0.995801	AMPL	0.0214923	noCNV
chr5	32000000	33000000	1.01832	AMPL	0.0215831	noCNV
chr5	33000000	34000000	1.09465	AMPL	0.013907	noCNV
chr5	34000000	35000000	1.09465	AMPL	0.0273643	noCNV
chr5	35000000	36000000	1.09465	AMPL	0.0264722	noCNV
chr5	36000000	37000000	1.09465	AMPL	-0.000806783	noCNV
chr5	37000000	38000000	1.09465	AMPL	0.0239543	noCNV
chr5	38000000	39000000	1.09465	AMPL	0.0138377	noCNV
chr5	39000000	40000000	1.09465	AMPL	0.0169329	noCNV
chr5	40000000	41000000	1.09465	AMPL	0.0191243	noCNV
chr5	41000000	42000000	1.09465	AMPL	0.0436737	noCNV
chr5	42000000	43000000	1.09465	AMPL	0.0323251	noCNV
chr5	43000000	44000000	1.09465	AMPL	0.0049445	noCNV
chr5	44000000	45000000	1.09465	AMPL	0.00465831	noCNV
chr5	45000000	46000000	1.09465	AMPL	0.0302745	noCNV
chr5	46000000	47000000	0.372048	noCNV	0.00623643	noCNV
chr5	47000000	48000000	0.0220522	noCNV	-0.0128365	noCNV
chr5	48000000	49000000	0.394662	noCNV	-0.0398711	noCNV
chr5	49000000	50000000	-0.124234	noCNV	-0.0352978	noCNV
chr5	50000000	51000000	-0.0648835	noCNV	-0.0396657	noCNV
chr5	51000000	52000000	0.840778	AMPL	-0.0310059	noCNV
chr5	52000000	53000000	1.50071	AMPL	-0.0519216	noCNV
chr5	53000000	54000000	0.733913	AMPL	-0.0402624	noCNV
chr5	54000000	55000000	-0.585894	noCNV	0.0204591	noCNV
chr5	55000000	56000000	-0.585894	noCNV	-0.0332949	noCNV
chr5	56000000	57000000	-0.585894	noCNV	0.0438859	noCNV
chr5	57000000	58000000	-0.585894	noCNV	-0.0602285	noCNV
chr5	58000000	59000000	-0.585894	noCNV	0.0142739	noCNV
chr5	59000000	60000000	-0.585894	noCNV	0.0189307	noCNV
chr5	60000000	61000000	-0.585894	noCNV	0.0243589	noCNV
chr5	61000000	62000000	-0.585894	noCNV	0.00661596	noCNV
chr5	62000000	63000000	-0.585894	noCNV	0.0132416	noCNV
chr5	63000000	64000000	-0.585894	noCNV	-0.0425003	noCNV
chr5	64000000	65000000	-0.585894	noCNV	-0.0655472	noCNV
chr5	65000000	66000000	-0.585894	noCNV	-0.0300084	noCNV
chr5	66000000	67000000	-0.585894	noCNV	0.0409987	noCNV
chr5	67000000	68000000	-0.585894	noCNV	-0.0307871	noCNV
chr5	68000000	69000000	-0.585894	noCNV	-0.00971624	noCNV
chr5	69000000	70000000	-0.585894	noCNV	0.00153752	noCNV
chr5	70000000	71000000	-0.585894	noCNV	-0.0186568	noCNV
chr5	71000000	72000000	-0.585894	noCNV	-0.00410278	noCNV
chr5	72000000	73000000	-0.585894	noCNV	0.050244	noCNV
chr5	73000000	74000000	-0.585894	noCNV	0.026564	noCNV
chr5	74000000	75000000	-0.585894	noCNV	0.00760128	noCNV
chr5	75000000	76000000	-0.585894	noCNV	-0.0150822	noCNV
chr5	76000000	77000000	-0.585894	noCNV	-0.00873708	noCNV
chr5	77000000	78000000	-0.585894	noCNV	0.0112582	noCNV
chr5	78000000	79000000	-0.585894	noCNV	0.0533368	noCNV
chr5	79000000	80000000	-0.585894	noCNV	0.0748508	noCNV
chr5	80000000	81000000	-0.585894	noCNV	0.0365385	noCNV
chr5	81000000	82000000	-0.585894	noCNV	0.0539762	noCNV
chr5	82000000	83000000	-0.585894	noCNV	0.0695113	noCNV
chr5	83000000	84000000	-0.585894	noCNV	0.12141	noCNV
chr5	84000000	85000000	-0.585894	noCNV	0.099616	noCNV
chr5	85000000	86000000	-0.585894	noCNV	-0.0104302	noCNV
chr5	86000000	87000000	-0.585894	noCNV	0.00187923	noCNV
chr5	87000000	88000000	-0.367431	noCNV	-0.00836051	noCNV
chr5	88000000	89000000	-0.586584	noCNV	0.0331562	noCNV
chr5	89000000	90000000	-0.586584	noCNV	0.0395645	noCNV
chr5	90000000	91000000	-0.505544	noCNV	0.0334277	noCNV
chr5	91000000	92000000	-0.368815	noCNV	0.071468	noCNV
chr5	92000000	93000000	-0.574578	noCNV	0.0135245	noCNV
chr5	93000000	94000000	-0.574578	noCNV	0.0128987	noCNV
chr5	94000000	95000000	-0.574578	noCNV	0.00762591	noCNV
chr5	95000000	96000000	-0.574578	noCNV	-0.00488225	noCNV
chr5	96000000	97000000	-0.574578	noCNV	0.0163869	noCNV
chr5	97000000	98000000	-0.574578	noCNV	0.00847137	noCNV
chr5	98000000	99000000	-0.574578	noCNV	0.0314974	noCNV
chr5	99000000	100000000	-0.574578	noCNV	-0.0090919	noCNV
chr5	100000000	101000000	-0.574578	noCNV	-0.00502461	noCNV
chr5	101000000	102000000	-0.574578	noCNV	0.00763021	noCNV
chr5	102000000	103000000	-0.574578	noCNV	0.00736004	noCNV
chr5	103000000	104000000	-0.574578	noCNV	0.0160376	noCNV
chr5	104000000	105000000	-0.574578	noCNV	0.0125407	noCNV
chr5	105000000	106000000	-0.25425	noCNV	0.037761	noCNV
chr5	106000000	107000000	0.0660778	noCNV	0.0297507	noCNV
chr5	107000000	108000000	0.0660778	noCNV	0.0469692	noCNV
chr5	108000000	109000000	0.0660778	noCNV	0.0108219	noCNV
chr5	109000000	110000000	-0.23958	noCNV	-0.0224499	noCNV
chr5	110000000	111000000	0.0613166	noCNV	-0.0270726	noCNV
chr5	111000000	112000000	0.0613166	noCNV	0.024157	noCNV
chr5	112000000	113000000	0.127078	noCNV	-0.000671094	noCNV
chr5	113000000	114000000	0.13143	noCNV	0.00305235	noCNV
chr5	114000000	115000000	0.070022	noCNV	-0.0414191	noCNV
chr5	115000000	116000000	0.070022	noCNV	0.00225279	noCNV
chr5	116000000	117000000	0.070022	noCNV	0.0601424	noCNV
chr5	117000000	118000000	0.070022	noCNV	0.0767087	noCNV
chr5	118000000	119000000	-0.312724	noCNV	0.0863358	noCNV
chr5	119000000	120000000	0.0966643	noCNV	0.123082	noCNV
chr5	120000000	121000000	0.0966643	noCNV	-0.0281005	noCNV
chr5	121000000	122000000	0.0966643	noCNV	-0.00230293	noCNV
chr5	122000000	123000000	0.0966643	noCNV	-0.0198187	noCNV
chr5	123000000	124000000	0.0966643	noCNV	-0.0408379	noCNV
chr5	124000000	125000000	0.0966643	noCNV	0.0073679	noCNV
chr5	125000000	126000000	0.0966643	noCNV	0.0625527	noCNV
chr5	126000000	127000000	0.0966643	noCNV	0.0861861	noCNV
chr5	127000000	128000000	0.0966643	noCNV	0.0657169	noCNV
chr5	128000000	129000000	0.0966643	noCNV	0.0147864	noCNV
chr5	129000000	130000000	0.0966643	noCNV	0.0466228	noCNV
chr5	130000000	131000000	0.0966643	noCNV	0.0554539	noCNV
chr5	131000000	132000000	0.0966643	noCNV	0.0368369	noCNV
chr5	132000000	133000000	0.0966643	noCNV	0.0492603	noCNV
chr5	133000000	134000000	0.0966643	noCNV	0.0152486	noCNV
chr5	134000000	135000000	0.0966643	noCNV	0.0390822	noCNV
chr5	135000000	136000000	-0.232557	noCNV	0.0301833	noCNV
chr5	136000000	137000000	0.118564	noCNV	0.0333508	noCNV
chr5	137000000	138000000	0.118564	noCNV	0.0447741	noCNV
chr5	138000000	139000000	0.118564	noCNV	0.0468797	noCNV
chr5	139000000	140000000	0.0704206	noCNV	0.0437122	noCNV
chr5	140000000	141000000	0.0969646	noCNV	0.0374261	noCNV
chr5	141000000	142000000	0.0598582	noCNV	0.0174592	noCNV
chr5	142000000	143000000	0.106221	noCNV	-0.00085677	noCNV
chr5	143000000	144000000	0.106221	noCNV	0.0197022	noCNV
chr5	144000000	145000000	0.106221	noCNV	0.0865371	noCNV
chr5	145000000	146000000	0.106221	noCNV	0.0566556	noCNV
chr5	146000000	147000000	0.106221	noCNV	0.0414784	noCNV
chr5	147000000	148000000	0.106221	noCNV	0.0825289	noCNV
chr5	148000000	149000000	0.106221	noCNV	0.0938409	noCNV
chr5	149000000	150000000	0.141038	noCNV	0.0493762	noCNV
chr5	150000000	151000000	0.04016	noCNV	0.0752593	noCNV
chr5	151000000	152000000	0.04016	noCNV	0.0702909	noCNV
chr5	152000000	153000000	0.04016	noCNV	0.0948407	noCNV
chr5	153000000	154000000	0.04016	noCNV	0.0610067	noCNV
chr5	154000000	155000000	0.04016	noCNV	-0.00232085	noCNV
chr5	155000000	156000000	0.04016	noCNV	0.0320117	noCNV
chr5	156000000	157000000	0.04016	noCNV	0.0290721	noCNV
chr5	157000000	158000000	0.04016	noCNV	0.0433495	noCNV
chr5	158000000	159000000	0.04016	noCNV	0.0753651	noCNV
chr5	159000000	160000000	0.0900779	noCNV	0.0657091	noCNV
chr5	160000000	161000000	-0.0149759	noCNV	0.0288057	noCNV
chr5	161000000	162000000	0.013207	noCNV	0.0199009	noCNV
chr5	162000000	163000000	0.013207	noCNV	0.038511	noCNV
chr5	163000000	164000000	0.013207	noCNV	0.0273697	noCNV
chr5	164000000	165000000	0.013207	noCNV	0.0747348	noCNV
chr5	165000000	166000000	0.013207	noCNV	0.0870618	noCNV
chr5	166000000	167000000	0.013207	noCNV	0.0199971	noCNV
chr5	167000000	168000000	0.104377	noCNV	0.026757	noCNV
chr5	168000000	169000000	0.013515	noCNV	0.0253203	noCNV
chr5	169000000	170000000	0.013515	noCNV	0.0259973	noCNV
chr5	170000000	171000000	0.013515	noCNV	0.0184634	noCNV
chr5	171000000	172000000	0.013515	noCNV	-0.018905	noCNV
chr5	172000000	173000000	0.013515	noCNV	-0.0112627	noCNV
chr5	173000000	174000000	0.0560916	noCNV	0.040582	noCNV
chr5	174000000	175000000	-0.00387137	noCNV	0.0408329	noCNV
chr5	175000000	176000000	-0.00387137	noCNV	0.0120119	noCNV
chr5	176000000	177000000	-0.00387137	noCNV	-0.00250749	noCNV
chr5	177000000	178000000	-0.00387137	noCNV	0.0341832	noCNV
chr5	178000000	179000000	-0.00387137	noCNV	0.00580741	noCNV
chr5	179000000	180000000	-0.00387137	noCNV	0.0183167	noCNV
chr5	180000000	181000000	-0.0369018	noCNV	-0.00096565	noCNV
chr5	181000000	181538259	0.0320442	noCNV	0.0185505	noCNV
chr6	0	1000000	0.416696	noCNV	0.0350174	noCNV
chr6	1000000	2000000	0.107905	noCNV	0.00785023	noCNV
chr6	2000000	3000000	0.107905	noCNV	-0.0148593	noCNV
chr6	3000000	4000000	0.107905	noCNV	-0.0255021	noCNV
chr6	4000000	5000000	0.107905	noCNV	-0.0309933	noCNV
chr6	5000000	6000000	0.107905	noCNV	-0.0335182	noCNV
chr6	6000000	7000000	0.107905	noCNV	-0.0163049	noCNV
chr6	7000000	8000000	0.107905	noCNV	-0.0763395	noCNV
chr6	8000000	9000000	0.107905	noCNV	-0.0665238	noCNV
chr6	9000000	10000000	0.107905	noCNV	-0.0407355	noCNV
chr6	10000000	11000000	0.107905	noCNV	-0.115154	noCNV
chr6	11000000	12000000	0.238439	noCNV	-0.0527544	noCNV
chr6	12000000	13000000	0.106515	noCNV	-0.0240145	noCNV
chr6	13000000	14000000	0.143272	noCNV	-0.117437	noCNV
chr6	14000000	15000000	0.164895	noCNV	-0.132001	noCNV
chr6	15000000	16000000	0.10339	noCNV	-0.0778642	noCNV
chr6	16000000	17000000	0.175133	noCNV	0.0361959	noCNV
chr6	17000000	18000000	0.133668	noCNV	-0.0269858	noCNV
chr6	18000000	19000000	0.0698256	noCNV	0.00191458	noCNV
chr6	19000000	20000000	0.0698256	noCNV	-0.00183996	noCNV
chr6	20000000	21000000	0.0698256	noCNV	0.0170894	noCNV
chr6	21000000	22000000	0.0698256	noCNV	-0.0164256	noCNV
chr6	22000000	23000000	0.0698256	noCNV	0.0821204	noCNV
chr6	23000000	24000000	0.0698256	noCNV	0.0422411	noCNV
chr6	24000000	25000000	0.0698256	noCNV	0.0601668	noCNV
chr6	25000000	26000000	0.0698256	noCNV	0.0523576	noCNV
chr6	26000000	27000000	0.118146	noCNV	0.0737529	noCNV
chr6	27000000	28000000	0.0486472	noCNV	0.0800477	noCNV
chr6	28000000	29000000	0.0486472	noCNV	0.0882439	noCNV
chr6	29000000	30000000	0.0486472	noCNV	0.0491967	noCNV
chr6	30000000	31000000	0.0486472	noCNV	0.0445649	noCNV
chr6	31000000	32000000	0.217698	noCNV	0.0547167	noCNV
chr6	32000000	33000000	0.0976332	noCNV	0.0532871	noCNV
chr6	33000000	34000000	0.0976332	noCNV	0.0286643	noCNV
chr6	34000000	35000000	0.0976332	noCNV	0.00834129	noCNV
chr6	35000000	36000000	0.0976332	noCNV	-0.000804154	noCNV
chr6	36000000	37000000	0.136009	noCNV	0.0255561	noCNV
chr6	37000000	38000000	0.0795524	noCNV	-0.00641587	noCNV
chr6	38000000	39000000	0.11834	noCNV	-0.0255446	noCNV
chr6	39000000	40000000	-0.0256105	noCNV	-0.00669665	noCNV
chr6	40000000	41000000	-0.00309363	noCNV	0.00177932	noCNV
chr6	41000000	42000000	0.0953582	noCNV	-0.0157102	noCNV
chr6	42000000	43000000	0.0741987	noCNV	0.0211923	noCNV
chr6	43000000	44000000	0.0741987	noCNV	0.015053	noCNV
chr6	44000000	45000000	0.128781	noCNV	-0.0255487	noCNV
chr6	45000000	46000000	0.145393	noCNV	0.0105787	noCNV
chr6	46000000	47000000	0.107422	noCNV	0.0148331	noCNV
chr6	47000000	48000000	0.107422	noCNV	0.0356188	noCNV
chr6	48000000	49000000	0.107422	noCNV	0.0247617	noCNV
chr6	49000000	50000000	0.107422	noCNV	0.0504718	noCNV
chr6	50000000	51000000	0.107422	noCNV	0.0120607	noCNV
chr6	51000000	52000000	0.107422	noCNV	0.0252753	noCNV
chr6	52000000	53000000	0.107422	noCNV	0.00477112	noCNV
chr6	53000000	54000000	0.107422	noCNV	-0.0036945	noCNV
chr6	54000000	55000000	0.107422	noCNV	-0.0501216	noCNV
chr6	55000000	56000000	0.796728	AMPL	-0.0255778	noCNV
chr6	56000000	57000000	0.217989	noCNV	0.0200643	noCNV
chr6	57000000	58000000	0.100737	noCNV	-0.0302175	noCNV
chr6	58000000	59000000	0.0335588	noCNV	0.00152414	noCNV
chr6	59000000	60000000	0.0335588	noCNV	0.0208421	noCNV
chr6	60000000	61000000	0.0335588	noCNV	-0.0302533	noCNV
chr6	61000000	62000000	0.0335588	noCNV	0.0023133	noCNV
chr6	62000000	63000000	0.0335588	noCNV	0.00710435	noCNV
chr6	63000000	64000000	0.0335588	noCNV	-0.0406564	noCNV
chr6	64000000	65000000	0.0335588	noCNV	-0.0247953	noCNV
chr6	65000000	66000000	0.0335588	noCNV	0.00795249	noCNV
chr6	66000000	67000000	0.0335588	noCNV	0.0238109	noCNV
chr6	67000000	68000000	0.0335588	noCNV	0.00407808	noCNV
chr6	68000000	69000000	0.0335588	noCNV	-0.00563554	noCNV
chr6	69000000	70000000	0.0335588	noCNV	-0.0413536	noCNV
chr6	70000000	71000000	0.0335588	noCNV	-0.089253	noCNV
chr6	71000000	72000000	0.079918	noCNV	-0.0559392	noCNV
chr6	72000000	73000000	0.0447665	noCNV	-0.0487257	noCNV
chr6	73000000	74000000	0.0447665	noCNV	-0.0206522	noCNV
chr6	74000000	75000000	0.0447665	noCNV	0.163326	noCNV
chr6	75000000	76000000	0.0447665	noCNV	0.0280504	noCNV
chr6	76000000	77000000	0.0447665	noCNV	-0.0421018	noCNV
chr6	77000000	78000000	0.0447665	noCNV	-0.0398065	noCNV
chr6	78000000	79000000	0.0447665	noCNV	0.0401412	noCNV
chr6	79000000	80000000	0.0447665	noCNV	0.0552825	noCNV
chr6	80000000	81000000	0.0447665	noCNV	0.0343383	noCNV
chr6	81000000	82000000	0.0447665	noCNV	-0.0136779	noCNV
chr6	82000000	83000000	0.0447665	noCNV	-0.0270688	noCNV
chr6	83000000	84000000	0.0447665	noCNV	-0.0202617	noCNV
chr6	84000000	85000000	0.0447665	noCNV	-0.00270956	noCNV
chr6	85000000	86000000	0.0447665	noCNV	0.0381803	noCNV
chr6	86000000	87000000	0.0447665	noCNV	0.0160724	noCNV
chr6	87000000	88000000	0.0447665	noCNV	0.0166075	noCNV
chr6	88000000	89000000	0.0447665	noCNV	0.0538894	noCNV
chr6	89000000	90000000	0.0447665	noCNV	0.0590007	noCNV
chr6	90000000	91000000	0.0447665	noCNV	0.078311	noCNV
chr6	91000000	92000000	0.0447665	noCNV	0.0207208	noCNV
chr6	92000000	93000000	0.0447665	noCNV	0.0823082	noCNV
chr6	93000000	94000000	0.0759821	noCNV	0.0625076	noCNV
chr6	94000000	95000000	0.0370972	noCNV	0.0674944	noCNV
chr6	95000000	96000000	0.0370972	noCNV	0.0716428	noCNV
chr6	96000000	97000000	0.0370972	noCNV	0.0804439	noCNV
chr6	97000000	98000000	0.0370972	noCNV	0.0950018	noCNV
chr6	98000000	99000000	0.0370972	noCNV	0.0773633	noCNV
chr6	99000000	100000000	0.0370972	noCNV	0.00981613	noCNV
chr6	100000000	101000000	0.0370972	noCNV	-0.0302768	noCNV
chr6	101000000	102000000	0.0370972	noCNV	-0.0173898	noCNV
chr6	102000000	103000000	0.0370972	noCNV	0.0319976	noCNV
chr6	103000000	104000000	0.0370972	noCNV	0.0333079	noCNV
chr6	104000000	105000000	0.0370972	noCNV	0.0131184	noCNV
chr6	105000000	106000000	0.134897	noCNV	0.03836	noCNV
chr6	106000000	107000000	0.15333	noCNV	0.0321777	noCNV
chr6	107000000	108000000	0.0739621	noCNV	0.015163	noCNV
chr6	108000000	109000000	0.160063	noCNV	0.026607	noCNV
chr6	109000000	110000000	0.160987	noCNV	0.0335566	noCNV
chr6	110000000	111000000	0.118639	noCNV	0.0200048	noCNV
chr6	111000000	112000000	0.118639	noCNV	-0.00504105	noCNV
chr6	112000000	113000000	0.118639	noCNV	0.0497913	noCNV
chr6	113000000	114000000	0.118639	noCNV	-0.0377831	noCNV
chr6	114000000	115000000	0.118639	noCNV	-0.0264405	noCNV
chr6	115000000	116000000	0.118639	noCNV	-0.0146938	noCNV
chr6	116000000	117000000	0.118639	noCNV	-0.00183994	noCNV
chr6	117000000	118000000	0.118639	noCNV	-0.0091646	noCNV
chr6	118000000	119000000	0.118639	noCNV	0.0545649	noCNV
chr6	119000000	120000000	0.118639	noCNV	-0.0236675	noCNV
chr6	120000000	121000000	0.118639	noCNV	-0.00400723	noCNV
chr6	121000000	122000000	0.118639	noCNV	0.00675791	noCNV
chr6	122000000	123000000	0.118639	noCNV	0.0704564	noCNV
chr6	123000000	124000000	0.118639	noCNV	0.0376311	noCNV
chr6	124000000	125000000	0.118639	noCNV	0.0091191	noCNV
chr6	125000000	126000000	0.118639	noCNV	0.00341725	noCNV
chr6	126000000	127000000	0.118639	noCNV	0.0332356	noCNV
chr6	127000000	128000000	0.118639	noCNV	0.0525671	noCNV
chr6	128000000	129000000	0.118639	noCNV	0.0772535	noCNV
chr6	129000000	130000000	0.118639	noCNV	0.0434188	noCNV
chr6	130000000	131000000	0.118639	noCNV	0.0285432	noCNV
chr6	131000000	132000000	0.118639	noCNV	0.0424644	noCNV
chr6	132000000	133000000	0.118639	noCNV	0.072148	noCNV
chr6	133000000	134000000	0.118639	noCNV	0.0509864	noCNV
chr6	134000000	135000000	0.118639	noCNV	0.0568806	noCNV
chr6	135000000	136000000	0.118639	noCNV	0.0417225	noCNV
chr6	136000000	137000000	0.118639	noCNV	0.0135446	noCNV
chr6	137000000	138000000	0.118639	noCNV	-0.00341184	noCNV
chr6	138000000	139000000	0.118639	noCNV	0.0366174	noCNV
chr6	139000000	140000000	0.118639	noCNV	0.0106971	noCNV
chr6	140000000	141000000	0.118639	noCNV	-0.0138032	noCNV
chr6	141000000	142000000	0.118639	noCNV	-0.018543	noCNV
chr6	142000000	143000000	0.118639	noCNV	0.0821359	noCNV
chr6	143000000	144000000	0.118639	noCNV	0.0643151	noCNV
chr6	144000000	145000000	0.118639	noCNV	0.0278296	noCNV
chr6	145000000	146000000	0.118639	noCNV	-0.054442	noCNV
chr6	146000000	147000000	0.118639	noCNV	-0.00271346	noCNV
chr6	147000000	148000000	0.118639	noCNV	0.00240989	noCNV
chr6	148000000	149000000	0.118639	noCNV	0.0175851	noCNV
chr6	149000000	150000000	0.118639	noCNV	0.0316354	noCNV
chr6	150000000	151000000	0.147972	noCNV	0.00228866	noCNV
chr6	151000000	152000000	0.078505	noCNV	0.0447906	noCNV
chr6	152000000	153000000	0.078505	noCNV	0.0235707	noCNV
chr6	153000000	154000000	0.078505	noCNV	0.00860039	noCNV
chr6	154000000	155000000	0.078505	noCNV	-0.0492148	noCNV
chr6	155000000	156000000	0.156853	noCNV	-0.0355376	noCNV
chr6	156000000	157000000	0.0773992	noCNV	0.0349553	noCNV
chr6	157000000	158000000	0.0773992	noCNV	0.00846324	noCNV
chr6	158000000	159000000	0.0773992	noCNV	0.0154601	noCNV
chr6	159000000	160000000	0.0773992	noCNV	0.00682765	noCNV
chr6	160000000	161000000	0.0773992	noCNV	-0.0130449	noCNV
chr6	161000000	162000000	0.0345042	noCNV	0.00544211	noCNV
chr6	162000000	163000000	0.875836	AMPL	-0.0384002	noCNV
chr6	163000000	164000000	0.0322556	noCNV	-0.0407728	noCNV
chr6	164000000	165000000	-0.0293501	noCNV	-0.127526	noCNV
chr6	165000000	166000000	-0.0293501	noCNV	-0.0466048	noCNV
chr6	166000000	167000000	-0.0293501	noCNV	-0.0679464	noCNV
chr6	167000000	168000000	0.0205326	noCNV	-0.0894564	noCNV
chr6	168000000	169000000	-0.0209909	noCNV	-0.123224	noCNV
chr6	169000000	170000000	-0.0209909	noCNV	-0.0131847	noCNV
chr6	170000000	170805979	-0.0209909	noCNV	-0.138022	noCNV
chr7	0	1000000	0.0499832	noCNV	-0.099518	noCNV
chr7	1000000	2000000	0.0499832	noCNV	-0.0533538	noCNV
chr7	2000000	3000000	0.0499832	noCNV	-0.728886	noCNV
chr7	3000000	4000000	0.0499832	noCNV	-0.900838	noCNV
chr7	4000000	5000000	0.0499832	noCNV	-0.90814	noCNV
chr7	5000000	6000000	0.0499832	noCNV	-0.80583	noCNV
chr7	6000000	7000000	0.0499832	noCNV	-0.798147	noCNV
chr7	7000000	8000000	0.0499832	noCNV	-0.761017	noCNV
chr7	8000000	9000000	0.0499832	noCNV	-0.769052	noCNV
chr7	9000000	10000000	-0.580736	noCNV	-0.728646	noCNV
chr7	10000000	11000000	0.133339	noCNV	-0.666675	noCNV
chr7	11000000	12000000	0.133339	noCNV	-0.686579	noCNV
chr7	12000000	13000000	0.133339	noCNV	-0.777692	noCNV
chr7	13000000	14000000	0.256416	noCNV	-0.748085	noCNV
chr7	14000000	15000000	0.167866	noCNV	-0.681306	noCNV
chr7	15000000	16000000	0.167866	noCNV	-0.280218	noCNV
chr7	16000000	17000000	0.167866	noCNV	1.18711	noCNV
chr7	17000000	18000000	0.167866	noCNV	0.377338	noCNV
chr7	18000000	19000000	0.167866	noCNV	0.031097	noCNV
chr7	19000000	20000000	0.167866	noCNV	0.0290125	noCNV
chr7	20000000	21000000	0.167866	noCNV	0.027848	noCNV
chr7	21000000	22000000	0.167866	noCNV	0.0167339	noCNV
chr7	22000000	23000000	0.167866	noCNV	-0.0186689	noCNV
chr7	23000000	24000000	0.23169	noCNV	-0.0379423	noCNV
chr7	24000000	25000000	0.0572629	noCNV	-0.0635958	noCNV
chr7	25000000	26000000	0.0572629	noCNV	0.0017608	noCNV
chr7	26000000	27000000	0.0572629	noCNV	0.0293145	noCNV
chr7	27000000	28000000	0.0572629	noCNV	0.00926397	noCNV
chr7	28000000	29000000	0.0572629	noCNV	-0.0102603	noCNV
chr7	29000000	30000000	0.0572629	noCNV	-0.0330834	noCNV
chr7	30000000	31000000	0.0717483	noCNV	0.00965556	noCNV
chr7	31000000	32000000	0.00954601	noCNV	0.00899964	noCNV
chr7	32000000	33000000	0.0793481	noCNV	0.0409262	noCNV
chr7	33000000	34000000	0.0793481	noCNV	0.0039978	noCNV
chr7	34000000	35000000	0.0793481	noCNV	-0.0148069	noCNV
chr7	35000000	36000000	0.0793481	noCNV	-0.031669	noCNV
chr7	36000000	37000000	0.0793481	noCNV	-0.0247324	noCNV
chr7	37000000	38000000	0.0793481	noCNV	-0.0343627	noCNV
chr7	38000000	39000000	0.0793481	noCNV	-0.0112421	noCNV
chr7	39000000	40000000	0.0793481	noCNV	0.00386039	noCNV
chr7	40000000	41000000	0.0793481	noCNV	0.0264665	noCNV
chr7	41000000	42000000	0.0793481	noCNV	0.0482005	noCNV
chr7	42000000	43000000	0.0793481	noCNV	-0.0208154	noCNV
chr7	43000000	44000000	0.103968	noCNV	-0.0264258	noCNV
chr7	44000000	45000000	-0.0048796	noCNV	0.0521511	noCNV
chr7	45000000	46000000	0.0483021	noCNV	-0.0247459	noCNV
chr7	46000000	47000000	0.0483021	noCNV	0.0128744	noCNV
chr7	47000000	48000000	0.0483021	noCNV	-0.0101999	noCNV
chr7	48000000	49000000	0.0483021	noCNV	-0.0634236	noCNV
chr7	49000000	50000000	0.0483021	noCNV	0.0323006	noCNV
chr7	50000000	51000000	0.0483021	noCNV	0.0011424	noCNV
chr7	51000000	52000000	0.0483021	noCNV	0.00623641	noCNV
chr7	52000000	53000000	0.0483021	noCNV	0.00615183	noCNV
chr7	53000000	54000000	0.0483021	noCNV	-0.0200584	noCNV
chr7	54000000	55000000	0.1209	noCNV	-0.0171246	noCNV
chr7	55000000	56000000	0.0756413	noCNV	-0.00811983	noCNV
chr7	56000000	57000000	-0.0422162	noCNV	-0.0211891	noCNV
chr7	57000000	58000000	-0.0982802	noCNV	-0.0512418	noCNV
chr7	58000000	59000000	-0.0758845	noCNV	-0.0341844	noCNV
chr7	59000000	60000000	-0.0758845	noCNV	-0.0468874	noCNV
chr7	60000000	61000000	-0.0758845	noCNV	-0.0265411	noCNV
chr7	61000000	62000000	-0.0758845	noCNV	0.0269583	noCNV
chr7	62000000	63000000	-0.0758845	noCNV	-0.0430655	noCNV
chr7	63000000	64000000	-0.0758845	noCNV	-0.0302871	noCNV
chr7	64000000	65000000	-0.0758845	noCNV	-0.0247248	noCNV
chr7	65000000	66000000	1.42008	AMPL	-0.0321191	noCNV
chr7	66000000	67000000	0.0419587	noCNV	-0.0195363	noCNV
chr7	67000000	68000000	-0.0586157	noCNV	-0.0234231	noCNV
chr7	68000000	69000000	-0.108843	noCNV	0.00826817	noCNV
chr7	69000000	70000000	-0.0543934	noCNV	0.00111935	noCNV
chr7	70000000	71000000	-0.0469857	noCNV	0.0368983	noCNV
chr7	71000000	72000000	-0.0940277	noCNV	-0.00271219	noCNV
chr7	72000000	73000000	-0.0343393	noCNV	0.0194058	noCNV
chr7	73000000	74000000	0.0253491	noCNV	-0.00600312	noCNV
chr7	74000000	75000000	0.0253491	noCNV	0.0139552	noCNV
chr7	75000000	76000000	0.0253491	noCNV	0.0423983	noCNV
chr7	76000000	77000000	0.11109	noCNV	0.0150288	noCNV
chr7	77000000	78000000	0.139313	noCNV	0.0865605	noCNV
chr7	78000000	79000000	0.0817952	noCNV	0.0592705	noCNV
chr7	79000000	80000000	0.0817952	noCNV	0.102081	noCNV
chr7	80000000	81000000	0.0817952	noCNV	0.0829589	noCNV
chr7	81000000	82000000	0.0817952	noCNV	0.0577161	noCNV
chr7	82000000	83000000	0.0817952	noCNV	0.021481	noCNV
chr7	83000000	84000000	0.0817952	noCNV	0.0148134	noCNV
chr7	84000000	85000000	0.0817952	noCNV	0.088866	noCNV
chr7	85000000	86000000	0.0817952	noCNV	0.0590372	noCNV
chr7	86000000	87000000	0.0817952	noCNV	0.0183865	noCNV
chr7	87000000	88000000	0.0817952	noCNV	0.00226095	noCNV
chr7	88000000	89000000	0.0817952	noCNV	-0.0173757	noCNV
chr7	89000000	90000000	0.0817952	noCNV	0.0109457	noCNV
chr7	90000000	91000000	0.0817952	noCNV	0.0384071	noCNV
chr7	91000000	92000000	0.0817952	noCNV	0.0408696	noCNV
chr7	92000000	93000000	0.140152	noCNV	0.0236553	noCNV
chr7	93000000	94000000	0.101656	noCNV	0.0138994	noCNV
chr7	94000000	95000000	0.101656	noCNV	0.00437515	noCNV
chr7	95000000	96000000	0.101656	noCNV	-0.017827	noCNV
chr7	96000000	97000000	0.210792	noCNV	0.0392991	noCNV
chr7	97000000	98000000	0.108166	noCNV	0.0106325	noCNV
chr7	98000000	99000000	0.0545832	noCNV	-0.0192626	noCNV
chr7	99000000	100000000	0.0790603	noCNV	0.0278962	noCNV
chr7	100000000	101000000	0.0325665	noCNV	0.0282231	noCNV
chr7	101000000	102000000	0.0259899	noCNV	0.0847822	noCNV
chr7	102000000	103000000	-0.13581	noCNV	0.0701134	noCNV
chr7	103000000	104000000	-0.184259	noCNV	0.0516587	noCNV
chr7	104000000	105000000	0.0986018	noCNV	0.0436053	noCNV
chr7	105000000	106000000	0.107325	noCNV	0.0643905	noCNV
chr7	106000000	107000000	0.0568712	noCNV	0.0342304	noCNV
chr7	107000000	108000000	0.0568712	noCNV	0.0340226	noCNV
chr7	108000000	109000000	0.130402	noCNV	0.0130453	noCNV
chr7	109000000	110000000	0.0743348	noCNV	-0.00452416	noCNV
chr7	110000000	111000000	0.0743348	noCNV	0.0120936	noCNV
chr7	111000000	112000000	0.0743348	noCNV	-0.0109749	noCNV
chr7	112000000	113000000	0.0743348	noCNV	0.0598697	noCNV
chr7	113000000	114000000	0.0743348	noCNV	0.0476604	noCNV
chr7	114000000	115000000	0.0743348	noCNV	0.0642595	noCNV
chr7	115000000	116000000	0.0743348	noCNV	0.0737956	noCNV
chr7	116000000	117000000	0.147143	noCNV	0.112634	noCNV
chr7	117000000	118000000	0.153457	noCNV	0.0687229	noCNV
chr7	118000000	119000000	0.0869632	noCNV	0.0268763	noCNV
chr7	119000000	120000000	0.0869632	noCNV	0.0215365	noCNV
chr7	120000000	121000000	0.0869632	noCNV	0.0130352	noCNV
chr7	121000000	122000000	0.147498	noCNV	0.0414573	noCNV
chr7	122000000	123000000	0.129872	noCNV	0.0230245	noCNV
chr7	123000000	124000000	0.0517121	noCNV	0.0494826	noCNV
chr7	124000000	125000000	0.0517121	noCNV	0.0149964	noCNV
chr7	125000000	126000000	0.0517121	noCNV	0.0379501	noCNV
chr7	126000000	127000000	0.0517121	noCNV	0.0148901	noCNV
chr7	127000000	128000000	0.0517121	noCNV	0.0128083	noCNV
chr7	128000000	129000000	0.0517121	noCNV	0.0364894	noCNV
chr7	129000000	130000000	0.134128	noCNV	0.0502133	noCNV
chr7	130000000	131000000	0.204542	noCNV	0.00687558	noCNV
chr7	131000000	132000000	0.161557	noCNV	-0.00231561	noCNV
chr7	132000000	133000000	0.0239324	noCNV	0.005158	noCNV
chr7	133000000	134000000	0.0239324	noCNV	-0.0123816	noCNV
chr7	134000000	135000000	0.0239324	noCNV	-0.0429904	noCNV
chr7	135000000	136000000	0.0239324	noCNV	-0.0158091	noCNV
chr7	136000000	137000000	0.0239324	noCNV	-0.0156044	noCNV
chr7	137000000	138000000	0.0239324	noCNV	-0.05354	noCNV
chr7	138000000	139000000	0.0239324	noCNV	-0.00159794	noCNV
chr7	139000000	140000000	0.0239324	noCNV	-0.0249749	noCNV
chr7	140000000	141000000	0.0239324	noCNV	-0.0580356	noCNV
chr7	141000000	142000000	0.0239324	noCNV	-0.093301	noCNV
chr7	142000000	143000000	0.0239324	noCNV	0.0148969	noCNV
chr7	143000000	144000000	0.0239324	noCNV	-0.167257	noCNV
chr7	144000000	145000000	0.0239324	noCNV	-0.203593	noCNV
chr7	145000000	146000000	0.0239324	noCNV	-0.128906	noCNV
chr7	146000000	147000000	0.0239324	noCNV	-0.107075	noCNV
chr7	147000000	148000000	0.0239324	noCNV	0.24088	noCNV
chr7	148000000	149000000	0.0239324	noCNV	-0.671032	noCNV
chr7	149000000	150000000	0.0239324	noCNV	-0.716224	noCNV
chr7	150000000	151000000	-0.0308538	noCNV	-0.695903	noCNV
chr7	151000000	152000000	-0.00426182	noCNV	-0.671039	noCNV
chr7	152000000	153000000	-0.0541756	noCNV	-0.709031	noCNV
chr7	153000000	154000000	-0.0541756	noCNV	-0.684869	noCNV
chr7	154000000	155000000	-0.0541756	noCNV	-0.718365	noCNV
chr7	155000000	156000000	-0.0541756	noCNV	-0.762595	noCNV
chr7	156000000	157000000	-0.00119866	noCNV	-0.760721	noCNV
chr7	157000000	158000000	-0.0106148	noCNV	-0.693747	noCNV
chr7	158000000	159000000	0.0981649	noCNV	-0.676825	noCNV
chr7	159000000	159345973	-0.00810223	noCNV	-0.645495	noCNV
chr8	0	1000000	-0.708733	noCNV	-0.637924	noCNV
chr8	1000000	2000000	-0.770003	DELE	-0.671114	noCNV
chr8	2000000	3000000	-0.853018	DELE	-0.700476	noCNV
chr8	3000000	4000000	-0.724661	noCNV	-0.669739	noCNV
chr8	4000000	5000000	-0.724661	noCNV	-0.77218	noCNV
chr8	5000000	6000000	-0.724661	noCNV	-0.738636	noCNV
chr8	6000000	7000000	-0.724661	noCNV	-0.726114	noCNV
chr8	7000000	8000000	-0.626996	noCNV	-0.725389	noCNV
chr8	8000000	9000000	-0.529332	noCNV	-1.2635	noCNV
chr8	9000000	10000000	-0.600125	noCNV	-2.18866	noCNV
chr8	10000000	11000000	-0.670917	noCNV	-2.20367	noCNV
chr8	11000000	12000000	-0.607145	noCNV	-1.03233	noCNV
chr8	12000000	13000000	-0.595808	noCNV	-0.690558	noCNV
chr8	13000000	14000000	0.527442	noCNV	-0.729692	noCNV
chr8	14000000	15000000	1.25355	AMPL	-0.739837	noCNV
chr8	15000000	16000000	0.693629	AMPL	-0.663198	noCNV
chr8	16000000	17000000	0.0526119	noCNV	-0.650245	noCNV
chr8	17000000	18000000	0.128166	noCNV	-0.624031	noCNV
chr8	18000000	19000000	0.146421	noCNV	-0.655446	noCNV
chr8	19000000	20000000	0.0891219	noCNV	-0.688429	noCNV
chr8	20000000	21000000	0.0263033	noCNV	-0.6571	noCNV
chr8	21000000	22000000	0.0210516	noCNV	-0.681785	noCNV
chr8	22000000	23000000	0.0786184	noCNV	-0.671901	noCNV
chr8	23000000	24000000	0.0786184	noCNV	-0.680604	noCNV
chr8	24000000	25000000	0.0786184	noCNV	-0.699621	noCNV
chr8	25000000	26000000	0.0786184	noCNV	-0.667709	noCNV
chr8	26000000	27000000	0.10205	noCNV	-0.513796	noCNV
chr8	27000000	28000000	0.0512356	noCNV	-0.26956	noCNV
chr8	28000000	29000000	0.0512356	noCNV	-0.498826	noCNV
chr8	29000000	30000000	0.0512356	noCNV	-0.663702	noCNV
chr8	30000000	31000000	0.0512356	noCNV	-0.615199	noCNV
chr8	31000000	32000000	0.0512356	noCNV	-0.704885	noCNV
chr8	32000000	33000000	0.0512356	noCNV	-0.702709	noCNV
chr8	33000000	34000000	0.0512356	noCNV	0	noCNV
chr8	34000000	35000000	0.0512356	noCNV	0	noCNV
chr8	35000000	36000000	0.0512356	noCNV	0	noCNV
chr8	36000000	37000000	0.0512356	noCNV	0	noCNV
chr8	37000000	38000000	0.0512356	noCNV	0	noCNV
chr8	38000000	39000000	0.0512356	noCNV	0	noCNV
chr8	39000000	40000000	0.0512356	noCNV	0	noCNV
chr8	40000000	41000000	0.0512356	noCNV	0	noCNV
chr8	41000000	42000000	0.0512356	noCNV	0	noCNV
chr8	42000000	43000000	0.140613	noCNV	0	noCNV
chr8	43000000	44000000	0.0288047	noCNV	0	noCNV
chr8	44000000	45000000	0.0288047	noCNV	0	noCNV
chr8	45000000	46000000	0.0288047	noCNV	0	noCNV
chr8	46000000	47000000	-0.0119829	noCNV	0	noCNV
chr8	47000000	48000000	0.129739	noCNV	-0.680944	noCNV
chr8	48000000	49000000	0.199393	noCNV	-0.607222	noCNV
chr8	49000000	50000000	0.0596777	noCNV	0.0904043	noCNV
chr8	50000000	51000000	0.0596777	noCNV	-0.334792	noCNV
chr8	51000000	52000000	0.0596777	noCNV	-0.20136	noCNV
chr8	52000000	53000000	0.0596777	noCNV	-0.114961	noCNV
chr8	53000000	54000000	0.0596777	noCNV	0.213833	noCNV
chr8	54000000	55000000	0.0596777	noCNV	0.10948	noCNV
chr8	55000000	56000000	0.0596777	noCNV	0.330649	noCNV
chr8	56000000	57000000	0.0596777	noCNV	-0.00421187	noCNV
chr8	57000000	58000000	0.0596777	noCNV	0.00672358	noCNV
chr8	58000000	59000000	0.0596777	noCNV	0.0479489	noCNV
chr8	59000000	60000000	0.0596777	noCNV	0.042562	noCNV
chr8	60000000	61000000	0.0596777	noCNV	0.127826	noCNV
chr8	61000000	62000000	0.0596777	noCNV	0.0411832	noCNV
chr8	62000000	63000000	0.0596777	noCNV	0.0145558	noCNV
chr8	63000000	64000000	0.0596777	noCNV	0.00902089	noCNV
chr8	64000000	65000000	0.0596777	noCNV	4.46498e-05	noCNV
chr8	65000000	66000000	0.0596777	noCNV	0.00438982	noCNV
chr8	66000000	67000000	0.0596777	noCNV	0.00820355	noCNV
chr8	67000000	68000000	0.0596777	noCNV	0.0332158	noCNV
chr8	68000000	69000000	0.0596777	noCNV	0.00922005	noCNV
chr8	69000000	70000000	0.0596777	noCNV	0.0230982	noCNV
chr8	70000000	71000000	0.0596777	noCNV	0.0165884	noCNV
chr8	71000000	72000000	0.0596777	noCNV	0.0363508	noCNV
chr8	72000000	73000000	0.0596777	noCNV	0.049977	noCNV
chr8	73000000	74000000	0.0596777	noCNV	0.0163783	noCNV
chr8	74000000	75000000	0.0596777	noCNV	0.00606892	noCNV
chr8	75000000	76000000	0.0596777	noCNV	0.00324141	noCNV
chr8	76000000	77000000	0.0596777	noCNV	-0.0361413	noCNV
chr8	77000000	78000000	0.0596777	noCNV	0.0257398	noCNV
chr8	78000000	79000000	0.0596777	noCNV	0.0397406	noCNV
chr8	79000000	80000000	0.0596777	noCNV	0.0856598	noCNV
chr8	80000000	81000000	0.0596777	noCNV	-0.0271153	noCNV
chr8	81000000	82000000	0.0596777	noCNV	0.0885763	noCNV
chr8	82000000	83000000	0.0596777	noCNV	0.0544107	noCNV
chr8	83000000	84000000	0.0596777	noCNV	0.0633313	noCNV
chr8	84000000	85000000	0.0596777	noCNV	0.0705133	noCNV
chr8	85000000	86000000	0.0596777	noCNV	0.00136309	noCNV
chr8	86000000	87000000	0.0596777	noCNV	0.0102685	noCNV
chr8	87000000	88000000	0.0596777	noCNV	0.0242145	noCNV
chr8	88000000	89000000	0.0596777	noCNV	0.0184966	noCNV
chr8	89000000	90000000	0.0596777	noCNV	0.0914062	noCNV
chr8	90000000	91000000	0.0596777	noCNV	0.0871113	noCNV
chr8	91000000	92000000	0.0596777	noCNV	0.0449696	noCNV
chr8	92000000	93000000	0.0596777	noCNV	0.0539417	noCNV
chr8	93000000	94000000	0.0596777	noCNV	0.0324253	noCNV
chr8	94000000	95000000	0.0596777	noCNV	0.0227463	noCNV
chr8	95000000	96000000	0.0596777	noCNV	0.0140591	noCNV
chr8	96000000	97000000	0.0596777	noCNV	0.0131741	noCNV
chr8	97000000	98000000	0.0596777	noCNV	0.0383093	noCNV
chr8	98000000	99000000	0.0596777	noCNV	0.032436	noCNV
chr8	99000000	100000000	0.0596777	noCNV	0.0396673	noCNV
chr8	100000000	101000000	0.146897	noCNV	0.016262	noCNV
chr8	101000000	102000000	0.0970948	noCNV	-0.054508	noCNV
chr8	102000000	103000000	0.0970948	noCNV	0.0202619	noCNV
chr8	103000000	104000000	0.0970948	noCNV	-0.0144243	noCNV
chr8	104000000	105000000	0.0970948	noCNV	-0.0229106	noCNV
chr8	105000000	106000000	0.0970948	noCNV	0.00700125	noCNV
chr8	106000000	107000000	0.0970948	noCNV	-0.0449305	noCNV
chr8	107000000	108000000	0.0970948	noCNV	0.021714	noCNV
chr8	108000000	109000000	0.0970948	noCNV	0.0149762	noCNV
chr8	109000000	110000000	0.0970948	noCNV	0.0388142	noCNV
chr8	110000000	111000000	0.0970948	noCNV	0.0242219	noCNV
chr8	111000000	112000000	0.0970948	noCNV	0.0117873	noCNV
chr8	112000000	113000000	0.0970948	noCNV	0.0818923	noCNV
chr8	113000000	114000000	0.0970948	noCNV	0.0162916	noCNV
chr8	114000000	115000000	0.0970948	noCNV	-0.0218283	noCNV
chr8	115000000	116000000	0.0970948	noCNV	-0.00614244	noCNV
chr8	116000000	117000000	0.0970948	noCNV	-0.055185	noCNV
chr8	117000000	118000000	0.0970948	noCNV	-0.0446574	noCNV
chr8	118000000	119000000	0.0970948	noCNV	-0.0205941	noCNV
chr8	119000000	120000000	0.0970948	noCNV	-0.0021284	noCNV
chr8	120000000	121000000	0.0970948	noCNV	-0.146376	noCNV
chr8	121000000	122000000	0.0970948	noCNV	-0.159475	noCNV
chr8	122000000	123000000	0.0970948	noCNV	-0.153314	noCNV
chr8	123000000	124000000	-0.14581	noCNV	-0.0952119	noCNV
chr8	124000000	125000000	0.0957166	noCNV	-0.118699	noCNV
chr8	125000000	126000000	0.124013	noCNV	0.109376	noCNV
chr8	126000000	127000000	0.132576	noCNV	-0.734966	noCNV
chr8	127000000	128000000	0.107813	noCNV	-0.741576	noCNV
chr8	128000000	129000000	0.0306284	noCNV	-0.698801	noCNV
chr8	129000000	130000000	0.0306284	noCNV	-0.690307	noCNV
chr8	130000000	131000000	0.0306284	noCNV	-0.635831	noCNV
chr8	131000000	132000000	0.0306284	noCNV	-0.65973	noCNV
chr8	132000000	133000000	0.0306284	noCNV	-0.680869	noCNV
chr8	133000000	134000000	0.0306284	noCNV	-0.718082	noCNV
chr8	134000000	135000000	0.0306284	noCNV	-0.738001	noCNV
chr8	135000000	136000000	0.0306284	noCNV	-0.685604	noCNV
chr8	136000000	137000000	0.0306284	noCNV	-0.736604	noCNV
chr8	137000000	138000000	0.0306284	noCNV	-0.710461	noCNV
chr8	138000000	139000000	0.0306284	noCNV	-0.691235	noCNV
chr8	139000000	140000000	0.0306284	noCNV	-0.707598	noCNV
chr8	140000000	141000000	0.111238	noCNV	-0.706852	noCNV
chr8	141000000	142000000	0.0530902	noCNV	-0.723941	noCNV
chr8	142000000	143000000	-0.0525515	noCNV	-0.72655	noCNV
chr8	143000000	144000000	0.0430836	noCNV	-0.711604	noCNV
chr8	144000000	145000000	0.0775744	noCNV	-0.705561	noCNV
chr8	145000000	145138636	0.01643	noCNV	-0.656063	noCNV
chr9	0	1000000	-0.128149	noCNV	-0.685538	noCNV
chr9	1000000	2000000	-0.626378	noCNV	-0.665781	noCNV
chr9	2000000	3000000	-0.626378	noCNV	-0.693619	noCNV
chr9	3000000	4000000	-0.626378	noCNV	-0.677782	noCNV
chr9	4000000	5000000	-0.626378	noCNV	-0.665186	noCNV
chr9	5000000	6000000	-0.626378	noCNV	-0.672045	noCNV
chr9	6000000	7000000	-0.626378	noCNV	-0.697137	noCNV
chr9	7000000	8000000	-0.626378	noCNV	-0.517791	noCNV
chr9	8000000	9000000	-0.626378	noCNV	0.736993	noCNV
chr9	9000000	10000000	-0.626378	noCNV	-0.683452	noCNV
chr9	10000000	11000000	-0.626378	noCNV	-0.669701	noCNV
chr9	11000000	12000000	-0.626378	noCNV	-0.693442	noCNV
chr9	12000000	13000000	-0.516917	noCNV	-0.667229	noCNV
chr9	13000000	14000000	-0.527975	noCNV	-0.675041	noCNV
chr9	14000000	15000000	-0.530662	noCNV	-0.66702	noCNV
chr9	15000000	16000000	-0.636939	noCNV	-0.672591	noCNV
chr9	16000000	17000000	-0.636939	noCNV	-0.670074	noCNV
chr9	17000000	18000000	-0.636939	noCNV	-0.728504	noCNV
chr9	18000000	19000000	-0.636939	noCNV	-0.629143	noCNV
chr9	19000000	20000000	-0.636939	noCNV	-0.691512	noCNV
chr9	20000000	21000000	-1.08397	DELE	-0.689499	noCNV
chr9	21000000	22000000	-1.28145	DELE	-0.303631	noCNV
chr9	22000000	23000000	-1.96244	DELE	-0.709565	noCNV
chr9	23000000	24000000	-1.96244	DELE	-0.753353	noCNV
chr9	24000000	25000000	-1.30837	DELE	-0.733842	noCNV
chr9	25000000	26000000	0.387143	noCNV	-0.695206	noCNV
chr9	26000000	27000000	-0.617431	noCNV	-0.643811	noCNV
chr9	27000000	28000000	-0.617431	noCNV	-0.560634	noCNV
chr9	28000000	29000000	-0.617431	noCNV	-0.719128	noCNV
chr9	29000000	30000000	-0.617431	noCNV	-0.716755	noCNV
chr9	30000000	31000000	-0.617431	noCNV	-0.722191	noCNV
chr9	31000000	32000000	-0.617431	noCNV	-0.650744	noCNV
chr9	32000000	33000000	-0.617431	noCNV	-0.647317	noCNV
chr9	33000000	34000000	-0.617431	noCNV	-0.622811	noCNV
chr9	34000000	35000000	-0.617431	noCNV	-0.618973	noCNV
chr9	35000000	36000000	-0.617431	noCNV	-0.58262	noCNV
chr9	36000000	37000000	-0.617431	noCNV	-0.624162	noCNV
chr9	37000000	38000000	-0.617431	noCNV	-0.653502	noCNV
chr9	38000000	39000000	-0.617431	noCNV	-0.694232	noCNV
chr9	39000000	40000000	-0.00259834	noCNV	-0.689185	noCNV
chr9	40000000	41000000	0.0184231	noCNV	-0.676637	noCNV
chr9	41000000	42000000	-0.575388	noCNV	-0.669666	noCNV
chr9	42000000	43000000	-0.575388	noCNV	-0.700314	noCNV
chr9	43000000	44000000	-0.575388	noCNV	-0.674506	noCNV
chr9	44000000	45000000	-0.575388	noCNV	-0.682493	noCNV
chr9	45000000	46000000	-0.575388	noCNV	-0.646405	noCNV
chr9	46000000	47000000	-0.575388	noCNV	-0.672571	noCNV
chr9	47000000	48000000	-0.575388	noCNV	-0.680172	noCNV
chr9	48000000	49000000	-0.575388	noCNV	-0.618483	noCNV
chr9	49000000	50000000	-0.575388	noCNV	-0.714231	noCNV
chr9	50000000	51000000	-0.575388	noCNV	-0.720605	noCNV
chr9	51000000	52000000	-0.575388	noCNV	-0.783539	noCNV
chr9	52000000	53000000	-0.575388	noCNV	-0.609752	noCNV
chr9	53000000	54000000	-0.575388	noCNV	-0.621625	noCNV
chr9	54000000	55000000	-0.575388	noCNV	-0.615954	noCNV
chr9	55000000	56000000	-0.575388	noCNV	-0.683569	noCNV
chr9	56000000	57000000	-0.575388	noCNV	-0.703959	noCNV
chr9	57000000	58000000	-0.575388	noCNV	-0.699766	noCNV
chr9	58000000	59000000	-0.575388	noCNV	-0.761446	noCNV
chr9	59000000	60000000	-0.575388	noCNV	-0.692006	noCNV
chr9	60000000	61000000	-0.575388	noCNV	-0.694306	noCNV
chr9	61000000	62000000	-1.06301	DELE	-0.71462	noCNV
chr9	62000000	63000000	-0.675571	noCNV	-0.692525	noCNV
chr9	63000000	64000000	-0.452943	noCNV	-0.712278	noCNV
chr9	64000000	65000000	-0.22297	noCNV	-0.727996	noCNV
chr9	65000000	66000000	-0.283223	noCNV	-0.71787	noCNV
chr9	66000000	67000000	0.0418684	noCNV	-0.682544	noCNV
chr9	67000000	68000000	0.0418684	noCNV	-0.690294	noCNV
chr9	68000000	69000000	0.0418684	noCNV	-0.674763	noCNV
chr9	69000000	70000000	0.0932916	noCNV	-0.650609	noCNV
chr9	70000000	71000000	0.144715	noCNV	-0.621846	noCNV
chr9	71000000	72000000	0.144715	noCNV	-0.643032	noCNV
chr9	72000000	73000000	0.217914	noCNV	-0.632244	noCNV
chr9	73000000	74000000	0.176936	noCNV	-0.648555	noCNV
chr9	74000000	75000000	0.0605849	noCNV	-0.653484	noCNV
chr9	75000000	76000000	0.0605849	noCNV	-0.726412	noCNV
chr9	76000000	77000000	0.0605849	noCNV	-0.682176	noCNV
chr9	77000000	78000000	0.0605849	noCNV	-0.662965	noCNV
chr9	78000000	79000000	0.0605849	noCNV	-0.652613	noCNV
chr9	79000000	80000000	0.0605849	noCNV	-0.671234	noCNV
chr9	80000000	81000000	0.0605849	noCNV	-0.681229	noCNV
chr9	81000000	82000000	0.0605849	noCNV	-0.662819	noCNV
chr9	82000000	83000000	0.0605849	noCNV	-0.671792	noCNV
chr9	83000000	84000000	0.0605849	noCNV	-0.721897	noCNV
chr9	84000000	85000000	0.120001	noCNV	-0.724897	noCNV
chr9	85000000	86000000	0.0932629	noCNV	-0.725249	noCNV
chr9	86000000	87000000	0.0932629	noCNV	-0.721511	noCNV
chr9	87000000	88000000	0.0346308	noCNV	-0.689249	noCNV
chr9	88000000	89000000	-0.0240014	noCNV	-0.725685	noCNV
chr9	89000000	90000000	-0.0240014	noCNV	-0.708574	noCNV
chr9	90000000	91000000	0.039327	noCNV	-0.679408	noCNV
chr9	91000000	92000000	0.666305	AMPL	-0.652028	noCNV
chr9	92000000	93000000	0.103239	noCNV	-0.635838	noCNV
chr9	93000000	94000000	0.0539642	noCNV	-0.715822	noCNV
chr9	94000000	95000000	0.274688	noCNV	-0.699515	noCNV
chr9	95000000	96000000	0.153813	noCNV	-0.675954	noCNV
chr9	96000000	97000000	0.0891789	noCNV	-0.691504	noCNV
chr9	97000000	98000000	0.0891789	noCNV	-0.668297	noCNV
chr9	98000000	99000000	0.0891789	noCNV	-0.654366	noCNV
chr9	99000000	100000000	0.116593	noCNV	-0.709079	noCNV
chr9	100000000	101000000	0.0678896	noCNV	-0.706522	noCNV
chr9	101000000	102000000	0.321899	noCNV	-0.758047	noCNV
chr9	102000000	103000000	0.0783873	noCNV	-0.690595	noCNV
chr9	103000000	104000000	0.0783873	noCNV	-0.715203	noCNV
chr9	104000000	105000000	0.0783873	noCNV	-0.725874	noCNV
chr9	105000000	106000000	0.0783873	noCNV	-0.759906	noCNV
chr9	106000000	107000000	0.0783873	noCNV	-0.770759	noCNV
chr9	107000000	108000000	0.114514	noCNV	-0.799794	noCNV
chr9	108000000	109000000	0.079273	noCNV	-0.814993	noCNV
chr9	109000000	110000000	0.079273	noCNV	-0.902713	noCNV
chr9	110000000	111000000	0.079273	noCNV	-0.785748	noCNV
chr9	111000000	112000000	0.079273	noCNV	-0.00853679	noCNV
chr9	112000000	113000000	0.079273	noCNV	-0.146714	noCNV
chr9	113000000	114000000	0.0277807	noCNV	-0.131239	noCNV
chr9	114000000	115000000	0.0388206	noCNV	-0.00778492	noCNV
chr9	115000000	116000000	0.101353	noCNV	0.00100558	noCNV
chr9	116000000	117000000	0.0524382	noCNV	0.0103429	noCNV
chr9	117000000	118000000	0.00352365	noCNV	0.00773035	noCNV
chr9	118000000	119000000	0.00352365	noCNV	0.0200172	noCNV
chr9	119000000	120000000	0.00352365	noCNV	0.0321363	noCNV
chr9	120000000	121000000	0.0618069	noCNV	0.106478	noCNV
chr9	121000000	122000000	0.136283	noCNV	0.0551942	noCNV
chr9	122000000	123000000	0.0611607	noCNV	0.0419968	noCNV
chr9	123000000	124000000	0.0611607	noCNV	0.0124602	noCNV
chr9	124000000	125000000	0.0611607	noCNV	0.0304737	noCNV
chr9	125000000	126000000	0.0567087	noCNV	0.029381	noCNV
chr9	126000000	127000000	0.0604554	noCNV	-0.00147367	noCNV
chr9	127000000	128000000	0.152089	noCNV	0.0247367	noCNV
chr9	128000000	129000000	0.117944	noCNV	0.0175042	noCNV
chr9	129000000	130000000	0.117839	noCNV	0.0490953	noCNV
chr9	130000000	131000000	0.0547468	noCNV	0.00856925	noCNV
chr9	131000000	132000000	-0.19375	noCNV	0.00359956	noCNV
chr9	132000000	133000000	0.0505702	noCNV	0.00613652	noCNV
chr9	133000000	134000000	-0.0201258	noCNV	0.0308766	noCNV
chr9	134000000	135000000	-0.0201258	noCNV	0.0490949	noCNV
chr9	135000000	136000000	-0.0553985	noCNV	0.08505	noCNV
chr9	136000000	137000000	-0.000624659	noCNV	0.0742007	noCNV
chr9	137000000	138000000	-0.000624659	noCNV	0.049396	noCNV
chr9	138000000	138394717	0.219101	noCNV	-0.00355352	noCNV
chr11	0	1000000	0.355622	noCNV	0.0283796	noCNV
chr11	1000000	2000000	0.00358735	noCNV	0.0172696	noCNV
chr11	2000000	3000000	0.00358735	noCNV	-0.0292798	noCNV
chr11	3000000	4000000	0.074135	noCNV	0.00876205	noCNV
chr11	4000000	5000000	0.106639	noCNV	0.00742369	noCNV
chr11	5000000	6000000	0.0685949	noCNV	0.0418168	noCNV
chr11	6000000	7000000	0.0685949	noCNV	0.0588209	noCNV
chr11	7000000	8000000	0.0685949	noCNV	0.0380937	noCNV
chr11	8000000	9000000	0.104299	noCNV	-0.00173385	noCNV
chr11	9000000	10000000	0.140003	noCNV	0.049859	noCNV
chr11	10000000	11000000	0.140003	noCNV	0.0611262	noCNV
chr11	11000000	12000000	0.140003	noCNV	0.0298837	noCNV
chr11	12000000	13000000	0.140003	noCNV	-0.00508262	noCNV
chr11	13000000	14000000	0.140003	noCNV	0.00993429	noCNV
chr11	14000000	15000000	0.140003	noCNV	-0.00157655	noCNV
chr11	15000000	16000000	0.140003	noCNV	-0.0192953	noCNV
chr11	16000000	17000000	0.140003	noCNV	-0.0469608	noCNV
chr11	17000000	18000000	0.0676074	noCNV	-0.0561122	noCNV
chr11	18000000	19000000	0.0685103	noCNV	0.0708585	noCNV
chr11	19000000	20000000	0.0685103	noCNV	0.0548673	noCNV
chr11	20000000	21000000	0.0685103	noCNV	0.00871603	noCNV
chr11	21000000	22000000	0.0685103	noCNV	0.0339502	noCNV
chr11	22000000	23000000	0.0685103	noCNV	0.225167	noCNV
chr11	23000000	24000000	0.0685103	noCNV	0.0159518	noCNV
chr11	24000000	25000000	0.0685103	noCNV	-0.0978743	noCNV
chr11	25000000	26000000	0.0685103	noCNV	-0.0703182	noCNV
chr11	26000000	27000000	0.0685103	noCNV	0.046136	noCNV
chr11	27000000	28000000	0.0685103	noCNV	-0.00925587	noCNV
chr11	28000000	29000000	0.0685103	noCNV	0.0186221	noCNV
chr11	29000000	30000000	0.0685103	noCNV	-0.020524	noCNV
chr11	30000000	31000000	0.0685103	noCNV	-0.0187396	noCNV
chr11	31000000	32000000	0.0685103	noCNV	-0.0217577	noCNV
chr11	32000000	33000000	0.0685103	noCNV	0.0016696	noCNV
chr11	33000000	34000000	0.0685103	noCNV	-0.095215	noCNV
chr11	34000000	35000000	0.172492	noCNV	0.0186566	noCNV
chr11	35000000	36000000	0.158241	noCNV	0.0659956	noCNV
chr11	36000000	37000000	0.0258562	noCNV	-0.0978144	noCNV
chr11	37000000	38000000	0.0258562	noCNV	-0.0344169	noCNV
chr11	38000000	39000000	0.0258562	noCNV	0.0151003	noCNV
chr11	39000000	40000000	0.0258562	noCNV	-0.00318168	noCNV
chr11	40000000	41000000	0.0258562	noCNV	1.43513	noCNV
chr11	41000000	42000000	0.0258562	noCNV	3.18364	noCNV
chr11	42000000	43000000	0.0258562	noCNV	2.79991	noCNV
chr11	43000000	44000000	0.0258562	noCNV	-0.688726	noCNV
chr11	44000000	45000000	0.0258562	noCNV	-0.644911	noCNV
chr11	45000000	46000000	0.0790415	noCNV	-0.65276	noCNV
chr11	46000000	47000000	0.0649433	noCNV	-0.737847	noCNV
chr11	47000000	48000000	-0.00234025	noCNV	-0.705874	noCNV
chr11	48000000	49000000	-0.00234025	noCNV	-0.678125	noCNV
chr11	49000000	50000000	-0.00234025	noCNV	-0.714373	noCNV
chr11	50000000	51000000	-0.00234025	noCNV	-0.737767	noCNV
chr11	51000000	52000000	-0.00234025	noCNV	-0.719001	noCNV
chr11	52000000	53000000	-0.00234025	noCNV	-0.686448	noCNV
chr11	53000000	54000000	-0.00234025	noCNV	-0.71242	noCNV
chr11	54000000	55000000	-0.00234025	noCNV	-0.722402	noCNV
chr11	55000000	56000000	-0.00234025	noCNV	-0.697857	noCNV
chr11	56000000	57000000	-0.00234025	noCNV	-0.706604	noCNV
chr11	57000000	58000000	0.0987572	noCNV	-0.691387	noCNV
chr11	58000000	59000000	0.0306221	noCNV	-0.65492	noCNV
chr11	59000000	60000000	0.0306221	noCNV	-0.669957	noCNV
chr11	60000000	61000000	0.0306221	noCNV	-0.663534	noCNV
chr11	61000000	62000000	0.0251685	noCNV	-0.644316	noCNV
chr11	62000000	63000000	0.160005	noCNV	-0.755531	noCNV
chr11	63000000	64000000	0.0246591	noCNV	-0.709084	noCNV
chr11	64000000	65000000	0.0122397	noCNV	-0.672373	noCNV
chr11	65000000	66000000	0.385407	noCNV	-0.65657	noCNV
chr11	66000000	67000000	0.0791531	noCNV	-0.657384	noCNV
chr11	67000000	68000000	0.0791531	noCNV	-0.661402	noCNV
chr11	68000000	69000000	1.65394	AMPL	-0.645615	noCNV
chr11	69000000	70000000	3.26867	AMPL	-0.623811	noCNV
chr11	70000000	71000000	1.80362	AMPL	-0.689647	noCNV
chr11	71000000	72000000	-0.642259	noCNV	-0.692734	noCNV
chr11	72000000	73000000	-0.644658	noCNV	-0.688081	noCNV
chr11	73000000	74000000	-0.57961	noCNV	-0.668631	noCNV
chr11	74000000	75000000	-0.57961	noCNV	-0.659546	noCNV
chr11	75000000	76000000	-0.630714	noCNV	-0.640212	noCNV
chr11	76000000	77000000	-0.664491	noCNV	-0.677964	noCNV
chr11	77000000	78000000	-0.591635	noCNV	-0.697468	noCNV
chr11	78000000	79000000	-0.657952	noCNV	-0.671314	noCNV
chr11	79000000	80000000	-0.657952	noCNV	-0.687735	noCNV
chr11	80000000	81000000	-0.657952	noCNV	-0.692302	noCNV
chr11	81000000	82000000	-1.19006	DELE	-0.68625	noCNV
chr11	82000000	83000000	-0.623816	noCNV	-0.702758	noCNV
chr11	83000000	84000000	-0.623816	noCNV	-0.710457	noCNV
chr11	84000000	85000000	-0.623816	noCNV	-0.759825	noCNV
chr11	85000000	86000000	-0.623816	noCNV	-0.738584	noCNV
chr11	86000000	87000000	-0.623816	noCNV	-0.734419	noCNV
chr11	87000000	88000000	-0.623816	noCNV	-0.670228	noCNV
chr11	88000000	89000000	-0.623816	noCNV	-0.763276	noCNV
chr11	89000000	90000000	-0.623816	noCNV	-0.77639	noCNV
chr11	90000000	91000000	-0.623816	noCNV	-0.711301	noCNV
chr11	91000000	92000000	-1.0908	DELE	-0.70498	noCNV
chr11	92000000	93000000	-0.644203	noCNV	-0.715319	noCNV
chr11	93000000	94000000	-0.644203	noCNV	-0.740811	noCNV
chr11	94000000	95000000	-0.577352	noCNV	-0.720318	noCNV
chr11	95000000	96000000	-0.458683	noCNV	-0.755728	noCNV
chr11	96000000	97000000	0.120161	noCNV	-0.685026	noCNV
chr11	97000000	98000000	-0.634095	noCNV	-0.716872	noCNV
chr11	98000000	99000000	-0.634095	noCNV	-0.676508	noCNV
chr11	99000000	100000000	-0.397792	noCNV	-0.695602	noCNV
chr11	100000000	101000000	-0.608806	noCNV	-0.734449	noCNV
chr11	101000000	102000000	-0.608806	noCNV	-0.758962	noCNV
chr11	102000000	103000000	-0.542452	noCNV	-0.759917	noCNV
chr11	103000000	104000000	-0.535992	noCNV	-0.78452	noCNV
chr11	104000000	105000000	-0.0891918	noCNV	-0.798594	noCNV
chr11	105000000	106000000	-0.578674	noCNV	0.175465	noCNV
chr11	106000000	107000000	-1.07758	DELE	0.1948	noCNV
chr11	107000000	108000000	-0.582415	noCNV	0.0737063	noCNV
chr11	108000000	109000000	-0.582415	noCNV	0.0708268	noCNV
chr11	109000000	110000000	-0.582415	noCNV	0.131694	noCNV
chr11	110000000	111000000	-0.582415	noCNV	0.138386	noCNV
chr11	111000000	112000000	-0.582415	noCNV	0.108524	noCNV
chr11	112000000	113000000	-0.630449	noCNV	0.0703963	noCNV
chr11	113000000	114000000	-0.678483	noCNV	0.0673347	noCNV
chr11	114000000	115000000	-0.678483	noCNV	0.0666556	noCNV
chr11	115000000	116000000	-0.678483	noCNV	0.0514924	noCNV
chr11	116000000	117000000	-0.616091	noCNV	0.01015	noCNV
chr11	117000000	118000000	-0.65157	noCNV	0.0321971	noCNV
chr11	118000000	119000000	-0.617782	noCNV	0.0403694	noCNV
chr11	119000000	120000000	-0.617782	noCNV	0.0232686	noCNV
chr11	120000000	121000000	-0.598057	noCNV	0.0194733	noCNV
chr11	121000000	122000000	-0.657471	noCNV	0.0628373	noCNV
chr11	122000000	123000000	-0.657471	noCNV	0.064949	noCNV
chr11	123000000	124000000	-0.657471	noCNV	0.0586078	noCNV
chr11	124000000	125000000	-0.657471	noCNV	0.0685859	noCNV
chr11	125000000	126000000	-0.690616	noCNV	0.0396008	noCNV
chr11	126000000	127000000	-0.650693	noCNV	0.0490409	noCNV
chr11	127000000	128000000	-0.650693	noCNV	0.0320131	noCNV
chr11	128000000	129000000	-0.650693	noCNV	0.123606	noCNV
chr11	129000000	130000000	-0.650693	noCNV	0.0678247	noCNV
chr11	130000000	131000000	-0.650693	noCNV	-0.0546807	noCNV
chr11	131000000	132000000	-0.650693	noCNV	0.0605421	noCNV
chr11	132000000	133000000	-0.650693	noCNV	0.0328267	noCNV
chr11	133000000	134000000	-0.650693	noCNV	0.0485531	noCNV
chr11	134000000	135000000	-0.650693	noCNV	0.0701259	noCNV
chr11	135000000	135086622	-0.650693	noCNV	0.0155307	noCNV
chr10	0	1000000	-0.286418	noCNV	0.0483022	noCNV
chr10	1000000	2000000	-0.663082	noCNV	0.0785867	noCNV
chr10	2000000	3000000	-0.663082	noCNV	0.0988265	noCNV
chr10	3000000	4000000	-0.585518	noCNV	0.0573171	noCNV
chr10	4000000	5000000	-0.507954	noCNV	0.0176861	noCNV
chr10	5000000	6000000	-0.507954	noCNV	0.0381071	noCNV
chr10	6000000	7000000	-1.05884	DELE	0.0518399	noCNV
chr10	7000000	8000000	-0.678356	noCNV	0.0453551	noCNV
chr10	8000000	9000000	-0.678356	noCNV	0.0172821	noCNV
chr10	9000000	10000000	-0.678356	noCNV	0.00641886	noCNV
chr10	10000000	11000000	-0.678356	noCNV	0.0436032	noCNV
chr10	11000000	12000000	-0.652837	noCNV	0.0267409	noCNV
chr10	12000000	13000000	-0.690012	noCNV	0.0349227	noCNV
chr10	13000000	14000000	-0.690012	noCNV	0.0293639	noCNV
chr10	14000000	15000000	-0.690012	noCNV	0.0075687	noCNV
chr10	15000000	16000000	-0.690012	noCNV	0.0688168	noCNV
chr10	16000000	17000000	-0.603948	noCNV	0.0727147	noCNV
chr10	17000000	18000000	-1.06069	DELE	0.056159	noCNV
chr10	18000000	19000000	-0.631804	noCNV	0.0426146	noCNV
chr10	19000000	20000000	-0.631804	noCNV	0.0326884	noCNV
chr10	20000000	21000000	-0.631804	noCNV	0.0832134	noCNV
chr10	21000000	22000000	-0.631804	noCNV	0.0473187	noCNV
chr10	22000000	23000000	-0.631804	noCNV	0.0621211	noCNV
chr10	23000000	24000000	-0.631804	noCNV	0.0704778	noCNV
chr10	24000000	25000000	-0.631804	noCNV	0.038829	noCNV
chr10	25000000	26000000	-0.631804	noCNV	0.0247266	noCNV
chr10	26000000	27000000	-0.631804	noCNV	0.10362	noCNV
chr10	27000000	28000000	0.265727	noCNV	0.11547	noCNV
chr10	28000000	29000000	0.5342	noCNV	0.107626	noCNV
chr10	29000000	30000000	-0.627987	noCNV	0.07722	noCNV
chr10	30000000	31000000	-0.627987	noCNV	0.0879316	noCNV
chr10	31000000	32000000	-0.627987	noCNV	0.0381344	noCNV
chr10	32000000	33000000	-0.627987	noCNV	0.0977193	noCNV
chr10	33000000	34000000	-0.627987	noCNV	0.0892883	noCNV
chr10	34000000	35000000	-0.627987	noCNV	0.0433567	noCNV
chr10	35000000	36000000	-0.627987	noCNV	0.0301884	noCNV
chr10	36000000	37000000	-0.627987	noCNV	0.0211814	noCNV
chr10	37000000	38000000	-0.627987	noCNV	0.0676028	noCNV
chr10	38000000	39000000	-0.627987	noCNV	0.0150358	noCNV
chr10	39000000	40000000	-0.96253	DELE	-0.0165501	noCNV
chr10	40000000	41000000	-0.69658	noCNV	-0.0173324	noCNV
chr10	41000000	42000000	-0.69658	noCNV	0.00737473	noCNV
chr10	42000000	43000000	-1.04321	DELE	-0.0367253	noCNV
chr10	43000000	44000000	-0.691186	noCNV	-0.00306286	noCNV
chr10	44000000	45000000	-0.691186	noCNV	-0.00479074	noCNV
chr10	45000000	46000000	-0.691186	noCNV	-0.00503571	noCNV
chr10	46000000	47000000	-0.691186	noCNV	0.0464708	noCNV
chr10	47000000	48000000	-0.691186	noCNV	0.0248277	noCNV
chr10	48000000	49000000	-0.691186	noCNV	0.0336179	noCNV
chr10	49000000	50000000	-0.691186	noCNV	0.0193512	noCNV
chr10	50000000	51000000	-0.632815	noCNV	-0.0223223	noCNV
chr10	51000000	52000000	-0.574444	noCNV	-0.00208308	noCNV
chr10	52000000	53000000	-0.574444	noCNV	0.0894378	noCNV
chr10	53000000	54000000	-0.374044	noCNV	0.0274082	noCNV
chr10	54000000	55000000	-0.597446	noCNV	0.0538274	noCNV
chr10	55000000	56000000	-0.597446	noCNV	-0.0661959	noCNV
chr10	56000000	57000000	-0.597446	noCNV	-0.0180235	noCNV
chr10	57000000	58000000	-0.597446	noCNV	7.92288e-06	noCNV
chr10	58000000	59000000	-0.597446	noCNV	0.0333764	noCNV
chr10	59000000	60000000	-0.597446	noCNV	-0.0134253	noCNV
chr10	60000000	61000000	-0.597446	noCNV	0.00812747	noCNV
chr10	61000000	62000000	-0.482648	noCNV	0.0144381	noCNV
chr10	62000000	63000000	-0.468366	noCNV	0.036372	noCNV
chr10	63000000	64000000	-0.541537	noCNV	0.015643	noCNV
chr10	64000000	65000000	-0.6415	noCNV	0.0646985	noCNV
chr10	65000000	66000000	-0.6415	noCNV	0.0455714	noCNV
chr10	66000000	67000000	-0.6415	noCNV	-0.0899568	noCNV
chr10	67000000	68000000	-0.6415	noCNV	-0.000942288	noCNV
chr10	68000000	69000000	-0.6415	noCNV	-0.0528253	noCNV
chr10	69000000	70000000	-0.999562	DELE	-0.0394918	noCNV
chr10	70000000	71000000	-0.596505	noCNV	-0.0968732	noCNV
chr10	71000000	72000000	-0.613652	noCNV	-0.0808446	noCNV
chr10	72000000	73000000	-0.542188	noCNV	-0.110382	noCNV
chr10	73000000	74000000	-0.542188	noCNV	-0.137489	noCNV
chr10	74000000	75000000	-0.542188	noCNV	-0.15428	noCNV
chr10	75000000	76000000	-0.606728	noCNV	0.0363479	noCNV
chr10	76000000	77000000	-0.643913	noCNV	0	noCNV
chr10	77000000	78000000	-0.643913	noCNV	0	noCNV
chr10	78000000	79000000	-0.643913	noCNV	0	noCNV
chr10	79000000	80000000	-0.643913	noCNV	0	noCNV
chr10	80000000	81000000	-0.593159	noCNV	0	noCNV
chr10	81000000	82000000	-0.676015	noCNV	0	noCNV
chr10	82000000	83000000	-0.676015	noCNV	0	noCNV
chr10	83000000	84000000	-0.676015	noCNV	0	noCNV
chr10	84000000	85000000	-0.676015	noCNV	0	noCNV
chr10	85000000	86000000	-0.718562	noCNV	0	noCNV
chr10	86000000	87000000	-0.663178	noCNV	0	noCNV
chr10	87000000	88000000	-0.565247	noCNV	0	noCNV
chr10	88000000	89000000	-0.565247	noCNV	0	noCNV
chr10	89000000	90000000	-0.995769	DELE	0	noCNV
chr10	90000000	91000000	-0.565855	noCNV	0	noCNV
chr10	91000000	92000000	-0.565855	noCNV	0	noCNV
chr10	92000000	93000000	-0.565855	noCNV	-0.40967	noCNV
chr10	93000000	94000000	-0.510547	noCNV	-0.234861	noCNV
chr10	94000000	95000000	-0.579913	noCNV	-0.682204	noCNV
chr10	95000000	96000000	-0.579913	noCNV	-0.676432	noCNV
chr10	96000000	97000000	-0.649506	noCNV	-0.705473	noCNV
chr10	97000000	98000000	-0.683168	noCNV	-0.72448	noCNV
chr10	98000000	99000000	-0.67525	noCNV	-0.705436	noCNV
chr10	99000000	100000000	-0.618215	noCNV	-0.70629	noCNV
chr10	100000000	101000000	-0.618215	noCNV	-0.713382	noCNV
chr10	101000000	102000000	-0.618215	noCNV	-0.704424	noCNV
chr10	102000000	103000000	-0.618215	noCNV	-0.701924	noCNV
chr10	103000000	104000000	-0.556907	noCNV	-0.71757	noCNV
chr10	104000000	105000000	-0.571466	noCNV	-0.7306	noCNV
chr10	105000000	106000000	-0.647334	noCNV	-0.719512	noCNV
chr10	106000000	107000000	-0.647334	noCNV	-0.680088	noCNV
chr10	107000000	108000000	-0.647334	noCNV	-0.707713	noCNV
chr10	108000000	109000000	-0.647334	noCNV	-0.707654	noCNV
chr10	109000000	110000000	-0.647334	noCNV	-0.693318	noCNV
chr10	110000000	111000000	-0.608433	noCNV	-0.692425	noCNV
chr10	111000000	112000000	-0.66382	noCNV	-0.661911	noCNV
chr10	112000000	113000000	-1.02053	DELE	-0.653741	noCNV
chr10	113000000	114000000	-0.592998	noCNV	-0.69404	noCNV
chr10	114000000	115000000	-0.592998	noCNV	-0.710818	noCNV
chr10	115000000	116000000	-0.634775	noCNV	-0.68881	noCNV
chr10	116000000	117000000	-0.619019	noCNV	-0.689359	noCNV
chr10	117000000	118000000	-0.642669	noCNV	-0.718044	noCNV
chr10	118000000	119000000	-0.601485	noCNV	-0.698564	noCNV
chr10	119000000	120000000	-0.601485	noCNV	-0.679433	noCNV
chr10	120000000	121000000	-0.601485	noCNV	-0.693328	noCNV
chr10	121000000	122000000	-0.601485	noCNV	-0.676365	noCNV
chr10	122000000	123000000	-0.591795	noCNV	-0.680895	noCNV
chr10	123000000	124000000	-0.664999	noCNV	-0.674479	noCNV
chr10	124000000	125000000	-0.651979	noCNV	-0.68307	noCNV
chr10	125000000	126000000	-0.729774	noCNV	-0.69064	noCNV
chr10	126000000	127000000	-0.729774	noCNV	-0.698714	noCNV
chr10	127000000	128000000	-0.729774	noCNV	-0.72548	noCNV
chr10	128000000	129000000	-0.729774	noCNV	-0.672758	noCNV
chr10	129000000	130000000	-0.729774	noCNV	-0.621742	noCNV
chr10	130000000	131000000	-0.729774	noCNV	-0.604758	noCNV
chr10	131000000	132000000	-0.729774	noCNV	-0.650347	noCNV
chr10	132000000	133000000	-0.729774	noCNV	-0.672674	noCNV
chr10	133000000	133797422	-0.578098	noCNV	-0.729873	noCNV
chr12	0	1000000	0.583592	AMPL	-0.734386	noCNV
chr12	1000000	2000000	0.913442	AMPL	-0.693895	noCNV
chr12	2000000	3000000	0.853882	AMPL	-0.645526	noCNV
chr12	3000000	4000000	0.853882	AMPL	-0.663995	noCNV
chr12	4000000	5000000	0.853882	AMPL	-0.667868	noCNV
chr12	5000000	6000000	0.853882	AMPL	-0.600495	noCNV
chr12	6000000	7000000	1.00234	AMPL	-0.685863	noCNV
chr12	7000000	8000000	0.944884	AMPL	-0.665265	noCNV
chr12	8000000	9000000	0.91068	AMPL	-0.646611	noCNV
chr12	9000000	10000000	1.07103	AMPL	-0.619724	noCNV
chr12	10000000	11000000	0.96695	AMPL	-0.617872	noCNV
chr12	11000000	12000000	0.746802	AMPL	-0.619997	noCNV
chr12	12000000	13000000	0.925843	AMPL	0.0556063	noCNV
chr12	13000000	14000000	0.925843	AMPL	-0.653491	noCNV
chr12	14000000	15000000	0.954107	AMPL	-0.684487	noCNV
chr12	15000000	16000000	0.93999	AMPL	-0.678303	noCNV
chr12	16000000	17000000	0.93999	AMPL	-0.694474	noCNV
chr12	17000000	18000000	0.93999	AMPL	-0.699884	noCNV
chr12	18000000	19000000	0.93999	AMPL	-0.700615	noCNV
chr12	19000000	20000000	0.93999	AMPL	-0.691623	noCNV
chr12	20000000	21000000	0.93999	AMPL	-0.635827	noCNV
chr12	21000000	22000000	0.93999	AMPL	-0.646714	noCNV
chr12	22000000	23000000	0.93999	AMPL	-0.624671	noCNV
chr12	23000000	24000000	0.93999	AMPL	-0.637755	noCNV
chr12	24000000	25000000	0.93999	AMPL	-0.559262	noCNV
chr12	25000000	26000000	0.93999	AMPL	-0.643195	noCNV
chr12	26000000	27000000	0.93999	AMPL	-0.649462	noCNV
chr12	27000000	28000000	0.93999	AMPL	-0.627783	noCNV
chr12	28000000	29000000	0.93999	AMPL	-0.665548	noCNV
chr12	29000000	30000000	0.585145	AMPL	-0.714521	noCNV
chr12	30000000	31000000	0.919196	AMPL	-0.682787	noCNV
chr12	31000000	32000000	0.957524	AMPL	-0.697886	noCNV
chr12	32000000	33000000	0.891854	AMPL	-0.707488	noCNV
chr12	33000000	34000000	0.891854	AMPL	-0.677907	noCNV
chr12	34000000	35000000	0.701163	AMPL	-0.68954	noCNV
chr12	35000000	36000000	0.46309	noCNV	-0.710156	noCNV
chr12	36000000	37000000	0.46309	noCNV	-0.692209	noCNV
chr12	37000000	38000000	0.279624	noCNV	-0.671706	noCNV
chr12	38000000	39000000	0.0961579	noCNV	-0.712854	noCNV
chr12	39000000	40000000	0.0961579	noCNV	-0.705399	noCNV
chr12	40000000	41000000	0.0961579	noCNV	-0.719473	noCNV
chr12	41000000	42000000	0.0961579	noCNV	-0.714657	noCNV
chr12	42000000	43000000	0.0961579	noCNV	-0.681602	noCNV
chr12	43000000	44000000	0.0961579	noCNV	-0.659009	noCNV
chr12	44000000	45000000	0.0961579	noCNV	-0.697219	noCNV
chr12	45000000	46000000	0.0961579	noCNV	-0.724285	noCNV
chr12	46000000	47000000	0.0961579	noCNV	-0.722369	noCNV
chr12	47000000	48000000	0.0961579	noCNV	-0.717682	noCNV
[truncated: 889 more rows]
