# Supplementary material for: Multimodal analysis of cfDNA methylomes for early detecting esophageal squamous cell carcinoma and precancerous lesions
Source: Nat Commun. 2024 May 2;15:3700. doi: 10.1038/s41467-024-47886-1 (PMC11065998; doi:10.1038/s41467-024-47886-1)
Supplement: Supplementary file 7 — Source data [file 41467_2024_47886_MOESM7_ESM.zip › NCOMMS-23-54857A_Source data_Figure 2e.xlsx]

## Sheet: Figure 2e
Figure 2e
ID	ZNF132	FLT1	LINC00680	ID1	group
R17001923LR01	1.22	4.63	1.88	30.78	normal
R17001925LR01	0.66	2.51	2.21	80.42	normal
TI1706230040LR02	0.86	5.23	2.05	36.5	normal
R17004741LR01	1.07	3.38	1.4	38.72	normal
TI1706230044LR02	1.22	5	1.44	64.18	normal
R17004742LR01	0.11	0.61	0.13	21.09	normal
R17004744LR01	0.73	1.87	0.74	41.06	normal
R17001935LR01	1.1	2.62	5.68	43.83	normal
R17001937LR01	1.22	3.69	4.92	73.07	normal
R17001941LR01	1.01	5.32	1.02	88.08	normal
R17001943LR01	0.87	2.94	1.81	59.32	normal
R17004750LR01	1.05	3.23	1.26	53.07	normal
R17006665LR01	1.2	2.18	2.11	33.93	normal
R17006669LR01	1.25	4.12	10.87	46.16	normal
R17006671LR01	2.19	2.6	10	114.99	normal
R17006675LR01	1.86	3.28	3.81	53.4	normal
R17006677LR01	0.57	1.28	0.75	22.68	normal
R17006679LR01	1.44	1.85	2.18	49.81	normal
R17006683LR01	1.04	2.88	5.5	37.42	normal
R17006689LR01	0.31	5.36	0.37	155.72	normal
R17006691LR01	1.37	5.66	1.65	47.53	normal
R17006693LR01	1.32	4.45	5.3	41.63	normal
R17006891LR01	0.78	3.56	2.91	53.63	normal
R17006892LR01	0.76	1.55	1.06	25.85	normal
R17006895LR01	1.16	2.74	5.3	60.75	normal
R17006896LR01	1.07	3.33	4.11	41.3	normal
R17006898LR01	0.88	3.34	1.88	35.91	normal
R17006899LR01	1.11	2.68	1.58	47.13	normal
R17006900LR01	0.57	2.68	0.91	73.04	normal
R17006902LR01	0.77	2.48	2.58	57.06	normal
R17006903LR01	0.95	3.21	1.55	42.61	normal
R17006904LR01	1.26	2.38	0.87	32.14	normal
R17006905LR01	0.77	2.76	1.38	23.45	normal
R17006906LR01	1.25	3.03	1.06	36.44	normal
R17006907LR01	0.82	2.07	0.94	19.76	normal
R17006908LR01	0.46	7.97	0.83	160.46	normal
R17006909LR01	0.73	2.05	2.32	72.6	normal
R17012897LR02	1.25	2.42	1.64	23.49	normal
R17012899LR02	1.17	2.16	2.81	22.87	normal
R17012901LR02	1.57	11.91	2.86	83.89	normal
R17012903LR02	1.29	1.79	1.24	43.86	normal
R17012905LR02	0.7	10.21	2.74	36.48	normal
R17012911LR01	0.89	0.44	3.32	148.01	normal
R17012913LR02	1.23	3.12	1.9	32.46	normal
R17012915LR02	1.53	1.89	1.93	47.86	normal
R17012917LR02	1.43	5.7	1.12	63.37	normal
R17017097LR01	1.5	2.98	1.08	42.36	normal
R17017099LR01	0.66	2.29	0.89	26.5	normal
R17017101LR02	0.66	1.4	0.42	81.95	normal
R17017103LR01	0.6	9.83	0.38	135.38	normal
R17017105LR01	1.04	5.03	1.34	55.46	normal
R17017107LR01	0.71	4.84	3.84	70.06	normal
R17017109LR01	1.4	3.24	1.1	31.14	normal
R17017111LR01	0.46	4.92	1.82	89.74	normal
R17017113LR01	0.93	3.57	1.22	28.44	normal
R17017115LR01	1.45	3	1.35	41.6	normal
R17017117LR01	0.82	3.73	1.96	138.15	normal
R17017119LR01	1.5	3.16	1.92	39.09	normal
R17017121LR01	1.09	2.95	2.51	49.79	normal
R17027041LR01	0.85	3.03	2.13	59.46	normal
R17027043LR01	0.29	4.05	0.83	63.95	normal
R17027045LR01	1.3	1.84	1.29	23.71	normal
R17027047LR01	0.57	3.56	9.05	37.46	normal
R17027049LR01	1.58	2.87	2.26	44.33	normal
R17027051LR01	0.79	2.42	4.03	45.71	normal
R17027053LR01	0.62	4.47	1.03	61.74	normal
R17027055LR01	1.86	2.84	4.08	54.49	normal
R17027057LR01	0.8	1.9	3.01	30.39	normal
R17027059LR01	0.86	3.65	1.36	89.36	normal
R18000585LR01	1.35	3.12	3.46	43.58	normal
R18000587LR01	1.08	2.92	1.67	66.1	normal
R18000589LR01	2.04	3.08	2.5	43.15	normal
R18000591LR01	1.23	2.71	1.34	52.24	normal
R18000593LR01	1.09	2.85	0.82	24.74	normal
R18000595LR01	1.9	2.85	2.9	57.74	normal
R18000599LR01	1.1	2.63	11.43	31.78	normal
R18000601LR01	0.6	2.27	3.91	31.57	normal
R18000603LR01	1.1	3.9	1.59	48.73	normal
R18000605LR01	0.76	4.25	1.21	59.54	normal
R18000607LR01	1.41	2.89	2.19	23.21	normal
R18000609LR01	1.33	2.62	1.06	47.9	normal
R18000615LR01	0.73	3.92	1	93.36	normal
R18000617LR01	1.41	2.61	2.26	47.42	normal
R18000619LR01	1.73	3.02	2.92	97.52	normal
R18004446LR01	0.7	2.82	1.07	25.03	normal
R18004448LR01	0.5	3.21	1.07	143.92	normal
R18008277LR01	1.28	2.46	2.16	81.86	normal
R18008281LR01	1.74	1.51	2.09	35.2	normal
R18018875LR01	0.91	3.3	2.12	50.53	normal
R18018877LR01	1.44	3.09	3.87	77.46	normal
R18018879LR01	1	3.31	3.21	33.61	normal
R18018881LR01	1.04	5.3	1.17	26.24	normal
R18018883LR01	0.79	3.12	2.17	29.98	normal
R18018887LR01	0.96	3.44	2.09	36.01	normal
R18018889LR01	0.91	2.1	2.92	33.96	normal
R18018891LR01	0.78	2.09	1.47	27.24	normal
R18018893LR01	0.61	3.45	2.24	87.2	normal
R18018895LR01	1.27	3.13	1.02	39.83	normal
R18027120LR01	0.32	6.28	5.38	26.81	normal
R18027122LR01	0.97	1.8	1.32	33.39	normal
R18027124LR01	0.67	3.78	5.87	62.37	normal
R18027126LR01	0.75	2.49	1.7	63.59	normal
R18027128LR01	3.1	6.17	1.85	34.14	normal
R18027130LR02	1.17	2.41	1.43	49.81	normal
R18027132LR01	1.51	4.33	2.14	27.91	normal
R18027136LR01	0.93	6.17	0.78	105.36	normal
R18027138LR01	1.08	4.27	1.36	40.23	normal
R18027140LR01	0.64	3.56	1.17	72.9	normal
R18027142LR01	0.88	4.04	1.01	63.24	normal
R18027144LR01	0.52	6.23	5.05	69.23	normal
R18027146LR01	0.68	3.75	8.1	36.55	normal
R18035213LR01	1.21	4.5	1.61	35.57	normal
R18035215LR01	0.87	2.91	1.69	47.95	normal
R18035217LR01	0.92	3.47	2.16	57.87	normal
R18035219LR01	1.16	3.82	2.23	41.52	normal
R18035221LR01	1.04	2.59	1.3	51.55	normal
R18035225LR01	0.55	3.51	1.05	156.88	normal
R18035227LR01	0.96	3.08	2.61	65.44	normal
R18035229LR01	1.04	2.93	2.09	73.53	normal
R18035231LR01	0.76	4.87	4.1	90.65	normal
R18035233LR01	1.04	2.89	8.23	57.43	normal
R18037529LR01	1.13	5.56	2.25	47.01	normal
R18037531LR01	1	2.98	2.61	55.85	normal
R18037533LR01	0.44	3.91	5.67	72.57	normal
R18037535LR01	0.75	4.8	4.52	36.96	normal
R18037537LR01	1.34	3.42	1.19	47.75	normal
R18037539LR01	1.14	6.2	2.75	71.85	normal
R18037541LR01	1.43	2.54	1.93	53.05	normal
R18037543LR01	1.14	4.58	2.11	76.95	normal
R18037545LR01	0.76	4.56	1.13	83.34	normal
R18037547LR01	0.61	4.91	1.16	132.79	normal
R18037549LR01	0.95	2.89	2.87	41.48	normal
R18039940LR01	1.33	3.91	1.85	86.47	normal
R18039942LR01	2.34	3.67	1.81	40.41	normal
R18039944LR01	0.88	2.08	1.63	39.36	normal
R18039946LR01	0.75	3.69	2.52	54.46	normal
R18039948LR01	0.59	3.81	1.19	43.52	normal
R18039950LR01	1.12	3.04	3.97	40.59	normal
R18039952LR01	1.51	3.18	2.26	31.04	normal
R18039970LR01	1.32	2.43	7.24	31.73	normal
R18039974LR01	0.82	3.19	1.36	41.36	normal
R18039978LR01	0.81	3.83	1.66	42.31	normal
R18046322LR01	0.8	5.31	1.46	122.04	normal
R18046326LR01	1.36	3.96	1.57	31.43	normal
R18046330LR01	0.74	2.41	2.3	41.39	normal
R18046334LR01	1.3	2.07	4.14	26.16	normal
R18046338LR01	0.56	4.17	3.91	105.78	normal
R18046342LR01	0.89	2.96	1.63	31.88	normal
R18046346LR01	0.79	4.23	1.52	42.06	normal
R18046350LR01	0.82	9.84	4.8	36.19	normal
R18046354LR01	1.2	3.69	3.59	40.06	normal
R18046358LR01	0.67	4.19	2.47	63.19	normal
R18046366LR01	0.63	1.43	3.74	38.47	normal
R18046370LR01	0.78	2.93	1.06	50.58	normal
R18046374LR01	0.53	4.32	3.86	78.64	normal
R17004740LR01	0.31	11.06	1.14	23.71	tumor
R17001926LR01	0.22	5.74	7.11	57.96	tumor
TI1706230041LR01	0.58	4.9	5.22	365.4	tumor
R17001928LR01	0.25	3.49	1.39	67.16	tumor
TI1706230045LR01	2.85	11.13	5.65	185.41	tumor
R17001932LR01	0.16	2.44	2.01	23.45	tumor
R17004743LR01	0.14	0.77	1.33	5.84	tumor
R17001936LR01	0.5	5.06	1.39	100.62	tumor
R17001938LR01	0.49	5.45	2.33	18.35	tumor
R17004747LR01	0.23	3.51	4.4	30.53	tumor
R17004748LR01	0.36	5.26	3.45	82.99	tumor
R17004749LR01	0.32	4.02	5.31	59.27	tumor
R17006666LR01	0.93	2.1	2.23	22.04	tumor
R17006670LR01	0.51	5.24	2.01	148.88	tumor
R17006672LR01	0.19	6.44	1.92	141.02	tumor
R17006676LR01	0.59	5.69	22.59	41.29	tumor
R17006678LR01	0.31	4.1	2.62	32.17	tumor
R17006680LR01	0.28	8.89	4.52	95.36	tumor
R17006684LR01	0.19	1.48	7.8	32.2	tumor
R17006690LR01	0.25	7.98	1.1	91.56	tumor
R17006692LR01	0.54	4.17	2.75	56.39	tumor
R17006694LR01	0.2	6.71	5.96	38.95	tumor
R17006911LR01	0.27	3.55	15.74	58.53	tumor
R17006912LR01	0.19	5.29	2.84	111.52	tumor
R17006915LR01	0.11	3.94	4.24	75.98	tumor
R17006916LR01	3.22	8.61	3.93	16.35	tumor
R17006918LR01	0.61	9.47	2.08	12.28	tumor
R17006919LR01	0.3	5.35	2.08	48.31	tumor
R17006920LR01	0.16	4.45	2.63	128.11	tumor
R17006922LR01	0.27	12.32	11.96	163.89	tumor
R17006923LR01	0.41	30.45	10.52	165.52	tumor
R17006924LR01	0.82	4.75	13.43	18.55	tumor
R17006925LR01	0.29	2.61	4.48	37.45	tumor
R17006926LR01	0.59	5.83	2.83	35.95	tumor
R17006927LR01	0.44	1.62	1.38	23.5	tumor
R17006928LR01	0.4	15.92	1.93	130.23	tumor
R17006929LR01	0.31	2.95	5.5	35.96	tumor
R17012898LR02	0.29	3.44	3.91	72.69	tumor
R17012900LR02	0.31	3.02	4.48	30.83	tumor
R17012902LR02	0.77	6.25	4.09	18.01	tumor
R17012904LR02	4.04	1.21	1.98	31.1	tumor
R17012906LR02	0.58	9.12	2.25	132.21	tumor
R17012912LR01	0.72	2.36	16.26	66.39	tumor
R17012914LR02	0.77	5.61	3.7	52.86	tumor
R17012916LR02	0.13	8.92	5.7	81.48	tumor
R17012918LR02	0.29	5.81	2.35	98.64	tumor
R17017098LR01	0.31	4.61	2.4	35.78	tumor
R17017100LR01	0.17	3.56	0.82	46.89	tumor
R17017102LR01	0.39	4.77	1.12	60.79	tumor
R17017104LR01	0.6	7.08	1.58	34	tumor
R17017106LR01	0.35	5.69	4.08	28.38	tumor
R17017108LR01	0.44	3.42	4.38	21.49	tumor
R17017110LR01	0.63	1.91	5.36	2.35	tumor
R17017112LR01	0.39	3.41	3.91	42.04	tumor
R17017114LR01	0.12	5.82	2.46	48.62	tumor
R17017116LR01	0.52	1.87	4.17	17.98	tumor
R17017118LR01	0.17	6.35	6.27	131.24	tumor
R17017120LR01	0.91	4.17	1.15	30.22	tumor
R17017122LR01	0.08	3.92	2.31	11.02	tumor
R17027042LR01	0.46	4.7	3.04	45.64	tumor
R17027044LR01	0.41	3.84	1.18	90.17	tumor
R17027046LR01	0.25	3.69	2.53	38.07	tumor
R17027048LR01	0.12	10.25	1.36	255.82	tumor
R17027050LR01	0.2	5.58	1.55	26.91	tumor
R17027052LR01	0.14	3.61	2.93	98.93	tumor
R17027054LR01	0.36	4.56	3.48	16.81	tumor
R17027056LR01	4.93	3.11	2.3	50.75	tumor
R17027058LR01	0.05	3.26	14.44	22.75	tumor
R17027060LR01	0.33	7.33	2.49	61.12	tumor
R18000586LR01	0.32	6.2	1.94	69.67	tumor
R18000588LR01	0.15	6.62	1.66	197.03	tumor
R18000590LR01	1.32	1.47	2.9	25.93	tumor
R18000592LR01	0.72	5.7	2.26	39.42	tumor
R18000594LR01	0.39	5.08	2.39	56.78	tumor
R18000596LR01	0.33	4.42	3.06	156.88	tumor
R18000600LR01	0.93	2.38	4.74	24.91	tumor
R18000602LR01	0.44	4.89	2.09	9.86	tumor
R18000604LR01	0.22	6.87	1.12	130.39	tumor
R18000606LR01	0.12	2.71	6.58	20.51	tumor
R18000608LR01	0.57	3.8	10.46	46.43	tumor
R18000610LR01	0.26	3.91	2.03	39.1	tumor
R18000616LR01	0.37	5.97	3.06	54.72	tumor
R18000618LR01	0.32	9.89	5.95	90.55	tumor
R18000620LR01	0.54	1.89	16.25	37.8	tumor
R18004447LR01	0.11	6.95	2.25	66.02	tumor
R18004449LR01	0.65	9.17	2.24	52.09	tumor
R18008278LR01	0.39	9.38	1.45	170.38	tumor
R18008282LR01	0.29	4.84	8.46	28.09	tumor
R18018876LR01	0.49	9.65	4.13	67.9	tumor
R18018878LR01	0.3	5.06	1.99	117.11	tumor
R18018880LR01	1.01	8.91	6.27	33.22	tumor
R18018882LR01	0.45	3.27	1.53	27.41	tumor
R18018884LR01	0.22	4.74	1.45	33.29	tumor
R18018888LR01	0.17	3.18	4.09	62.59	tumor
R18018890LR01	0.36	2.87	3.88	29.33	tumor
R18018892LR01	0.11	3.34	0.86	44.73	tumor
R18018894LR01	0.28	3.03	8.89	47.93	tumor
R18018896LR01	0.32	2.07	3.14	4.77	tumor
R18027121LR01	0.28	2.73	2.54	99.07	tumor
R18027123LR01	0.26	5.88	1.56	33.16	tumor
R18027125LR01	0.27	8.45	1.55	124.85	tumor
R18027127LR01	0.5	4.68	7.98	44.97	tumor
R18027129LR01	0.46	4.49	13.66	38	tumor
R18027131LR01	0.88	3.44	3.88	16.49	tumor
R18027133LR01	0.26	5.17	2.76	161.65	tumor
R18027137LR01	0.43	6.86	3.62	22.17	tumor
R18027139LR01	0.2	6.72	1.89	172.67	tumor
R18027141LR01	0.22	9.61	7.17	115.71	tumor
R18027143LR01	0.34	5.4	1.69	40.92	tumor
R18027145LR01	0.31	2.89	3.87	32.52	tumor
R18027147LR01	0.35	10.37	3.81	36.28	tumor
R18035214LR01	0.14	4.74	1.23	116.5	tumor
R18035216LR01	0.24	4.89	2.54	143.11	tumor
R18035218LR01	0.19	4.59	3.18	102.17	tumor
R18035220LR01	0.4	8.67	3.31	99.04	tumor
R18035222LR01	0.21	5.83	2.68	115.08	tumor
R18035226LR01	0.18	5.18	1.61	132.16	tumor
R18035228LR01	0.19	3.07	5.49	14.73	tumor
R18035230LR01	0.68	8.1	3.86	42.42	tumor
R18035232LR01	0.24	3.44	3.77	66.41	tumor
R18035234LR01	0.35	5.21	1.5	41.06	tumor
R18037530LR01	0.33	4.02	2.16	13.48	tumor
R18037532LR01	0.2	10.08	1.41	51.48	tumor
R18037534LR01	0.46	5.6	2.82	34.11	tumor
R18037536LR01	0.44	10	5.3	44.92	tumor
R18037538LR01	0.39	6.98	2.93	9.96	tumor
R18037540LR01	2.12	5	7.19	34.37	tumor
R18037542LR01	0.2	6.7	5.5	39.23	tumor
R18037544LR01	0.38	9.43	5.12	96.81	tumor
R18037546LR01	0.34	6.91	1.81	50.2	tumor
R18037548LR01	0.14	5.58	1.78	51.72	tumor
R18037550LR01	0.58	3.87	2.38	53.76	tumor
R18039941LR01	0.64	10.13	2.03	125.72	tumor
R18039943LR01	0.84	3.09	3.9	11.06	tumor
R18039945LR01	0.34	2.76	1.41	67.34	tumor
R18039947LR01	0.7	6.45	3.35	76.53	tumor
R18039949LR01	0.11	5.98	3.64	123.76	tumor
R18039951LR01	1.89	6.55	2.57	24.26	tumor
R18039953LR01	0.37	5.07	3.13	62.33	tumor
R18039972LR01	0.41	5.5	5.51	41.37	tumor
R18039976LR01	0.75	8.24	2.81	39.74	tumor
R18039980LR01	0.32	3.38	4.38	45.92	tumor
R18046324LR01	0.66	13.62	3.69	62.87	tumor
R18046328LR01	0.42	3.11	1.51	27.74	tumor
R18046332LR01	0.16	7.69	4.01	20.84	tumor
R18046335LR01	0.52	3.2	3.48	30.92	tumor
R18046339LR01	0.23	3.52	4.27	58.99	tumor
R18046343LR01	0.43	2.59	1.67	43.89	tumor
R18046347LR01	0.16	3.52	2.86	104.19	tumor
R18046351LR01	0.49	7.84	3.36	40.71	tumor
R18046355LR01	0.63	4.94	1.57	50.12	tumor
R18046359LR01	0.61	14.69	2.4	49.06	tumor
R18046367LR01	0.25	5.12	5.19	36.35	tumor
R18046371LR01	0.32	4.04	0.79	76.52	tumor
R18046376LR01	0.28	5.96	5.98	30.9	tumor
