# Supplementary material for: Multimodal analysis of cfDNA methylomes for early detecting esophageal squamous cell carcinoma and precancerous lesions
Source: Nat Commun. 2024 May 2;15:3700. doi: 10.1038/s41467-024-47886-1 (PMC11065998; doi:10.1038/s41467-024-47886-1)
Supplement: Supplementary file 7 — Source data [file 41467_2024_47886_MOESM7_ESM.zip › NCOMMS-23-54857A_Source data_Figure 2d.xlsx]

## Sheet: Figure 2d
Figure 2d
sample	ESCC-cfMeth Score	cohort	stage
SH03	0.322	External validation cohort	III
SH05	0.396	External validation cohort	I
SH07	0.59	External validation cohort	I
SH08	0.712	External validation cohort	III
SH10	0.572	External validation cohort	II
SH11	0.392	External validation cohort	II
SH12	0.542	External validation cohort	I
SH15	0.706	External validation cohort	III
SH18	0.602	External validation cohort	I
SH23	0.718	External validation cohort	III
SH26	0.588	External validation cohort	III
SH30	0.588	External validation cohort	III
SH35	0.578	External validation cohort	II
SH36	0.46	External validation cohort	I
SH06	0.592	External validation cohort	III
SH09	0.526	External validation cohort	III
SH13	0.708	External validation cohort	III
SH17	0.66	External validation cohort	II
SH19	0.556	External validation cohort	III
SH20	0.622	External validation cohort	III
SH25	0.432	External validation cohort	II
SH28	0.726	External validation cohort	II
SH29	0.75	External validation cohort	III
SH32	0.684	External validation cohort	I
SH33	0.522	External validation cohort	I
SH34	0.534	External validation cohort	III
SH37	0.64	External validation cohort	I
SH38	0.448	External validation cohort	I
SH39	0.548	External validation cohort	III
SH40	0.546	External validation cohort	III
N4	0.456	External validation cohort	HC
N7	0.318	External validation cohort	HC
N8	0.462	External validation cohort	HC
N14	0.434	External validation cohort	HC
N17	0.398	External validation cohort	HC
N18	0.258	External validation cohort	HC
N19	0.316	External validation cohort	HC
N20	0.43	External validation cohort	HC
N21	0.42	External validation cohort	HC
N22	0.29	External validation cohort	HC
N23	0.542	External validation cohort	HC
N24	0.512	External validation cohort	HC
N25	0.308	External validation cohort	HC
N28	0.448	External validation cohort	HC
N29	0.466	External validation cohort	HC
N31	0.444	External validation cohort	HC
N32	0.372	External validation cohort	HC
N33	0.426	External validation cohort	HC
N34	0.364	External validation cohort	HC
N35	0.388	External validation cohort	HC
N36	0.41	External validation cohort	HC
N37	0.32	External validation cohort	HC
N39	0.44	External validation cohort	HC
N40	0.308	External validation cohort	HC
N41	0.406	External validation cohort	HC
N42	0.534	External validation cohort	HC
N43	0.486	External validation cohort	HC
N45	0.406	External validation cohort	HC
N48	0.396	External validation cohort	HC
N51	0.484	External validation cohort	HC
EA021	0.654	Precancerous validation cohort	LG-EIN
EA029	0.6	Precancerous validation cohort	HG-EIN
EA030	0.574	Precancerous validation cohort	HG-EIN
EA033	0.598	Precancerous validation cohort	HG-EIN
EA037	0.658	Precancerous validation cohort	HG-EIN
EA042	0.652	Precancerous validation cohort	HG-EIN
EA052	0.688	Precancerous validation cohort	HG-EIN
EA060	0.686	Precancerous validation cohort	HG-EIN
EA069	0.494	Precancerous validation cohort	LG-EIN
EA085	0.57	Precancerous validation cohort	LG-EIN
EA090	0.498	Precancerous validation cohort	HG-EIN
EA096	0.616	Precancerous validation cohort	HG-EIN
EA007	0.632	Precancerous validation cohort	LG-EIN
EA028	0.402	Precancerous validation cohort	HG-EIN
EA035	0.634	Precancerous validation cohort	HG-EIN
EA036	0.746	Precancerous validation cohort	HG-EIN
EA038	0.644	Precancerous validation cohort	HG-EIN
EA054	0.58	Precancerous validation cohort	HG-EIN
EA061	0.658	Precancerous validation cohort	LG-EIN
EA062	0.698	Precancerous validation cohort	LG-EIN
EA067	0.64	Precancerous validation cohort	HG-EIN
EA073	0.646	Precancerous validation cohort	HG-EIN
EA084	0.566	Precancerous validation cohort	HG-EIN
EA086	0.54	Precancerous validation cohort	HG-EIN
EA092	0.588	Precancerous validation cohort	HG-EIN
EA095	0.588	Precancerous validation cohort	HG-EIN
EA100	0.578	Precancerous validation cohort	LG-EIN
EA122	0.688	Precancerous validation cohort	HG-EIN
EA127	0.648	Precancerous validation cohort	HG-EIN
EA130	0.614	Precancerous validation cohort	HG-EIN
EA137	0.466	Precancerous validation cohort	LG-EIN
EA151	0.714	Precancerous validation cohort	HG-EIN
EA103	0.508	Precancerous validation cohort	HG-EIN
EA109	0.536	Precancerous validation cohort	HG-EIN
EA117	0.68	Precancerous validation cohort	LG-EIN
EA139	0.746	Precancerous validation cohort	HG-EIN
EA140	0.648	Precancerous validation cohort	LG-EIN
EA143	0.51	Precancerous validation cohort	HG-EIN
EA106	0.592	Precancerous validation cohort	HG-EIN
EA108	0.556	Precancerous validation cohort	HG-EIN
EA119	0.456	Precancerous validation cohort	HG-EIN
EA131	0.456	Precancerous validation cohort	HG-EIN
EA134	0.646	Precancerous validation cohort	HG-EIN
EA148	0.504	Precancerous validation cohort	HG-EIN
EA154	0.388	Precancerous validation cohort	HG-EIN
EA113	0.444	Precancerous validation cohort	HG-EIN
EA121	0.33	Precancerous validation cohort	HG-EIN
EA124	0.49	Precancerous validation cohort	HG-EIN
EA146	0.616	Precancerous validation cohort	LG-EIN
EA149	0.434	Precancerous validation cohort	LG-EIN
N13	0.308	Precancerous validation cohort	HC
N16	0.354	Precancerous validation cohort	HC
N26	0.44	Precancerous validation cohort	HC
N27	0.464	Precancerous validation cohort	HC
N30	0.412	Precancerous validation cohort	HC
N38	0.462	Precancerous validation cohort	HC
N44	0.522	Precancerous validation cohort	HC
N46	0.494	Precancerous validation cohort	HC
N47	0.382	Precancerous validation cohort	HC
N49	0.57	Precancerous validation cohort	HC
N50	0.486	Precancerous validation cohort	HC
N52	0.354	Precancerous validation cohort	HC
N53	0.316	Precancerous validation cohort	HC
N54	0.566	Precancerous validation cohort	HC
N57	0.32	Precancerous validation cohort	HC
N59	0.32	Precancerous validation cohort	HC
N60	0.388	Precancerous validation cohort	HC
N62	0.462	Precancerous validation cohort	HC
N66	0.394	Precancerous validation cohort	HC
N68	0.622	Precancerous validation cohort	HC
N69	0.306	Precancerous validation cohort	HC
N72	0.39	Precancerous validation cohort	HC
N76	0.596	Precancerous validation cohort	HC
N78	0.322	Precancerous validation cohort	HC
N79	0.548	Precancerous validation cohort	HC
N82	0.55	Precancerous validation cohort	HC
N83	0.364	Precancerous validation cohort	HC
N84	0.354	Precancerous validation cohort	HC
N85	0.518	Precancerous validation cohort	HC
N87	0.274	Precancerous validation cohort	HC
N88	0.648	Precancerous validation cohort	HC
N89	0.458	Precancerous validation cohort	HC
N90	0.42	Precancerous validation cohort	HC
N92	0.498	Precancerous validation cohort	HC
N93	0.432	Precancerous validation cohort	HC
N96	0.482	Precancerous validation cohort	HC
N97	0.442	Precancerous validation cohort	HC
N102	0.364	Precancerous validation cohort	HC
N105	0.358	Precancerous validation cohort	HC
N106	0.466	Precancerous validation cohort	HC
N107	0.544	Precancerous validation cohort	HC
N109	0.364	Precancerous validation cohort	HC
N110	0.422	Precancerous validation cohort	HC
N117	0.454	Precancerous validation cohort	HC
N118	0.428	Precancerous validation cohort	HC
N119	0.506	Precancerous validation cohort	HC
N136	0.382	Precancerous validation cohort	HC
N144	0.312	Precancerous validation cohort	HC
N147	0.376	Precancerous validation cohort	HC
N153	0.438	Precancerous validation cohort	HC
