# Supplementary material for: Multimodal analysis of cfDNA methylomes for early detecting esophageal squamous cell carcinoma and precancerous lesions
Source: Nat Commun. 2024 May 2;15:3700. doi: 10.1038/s41467-024-47886-1 (PMC11065998; doi:10.1038/s41467-024-47886-1)
Supplement: Supplementary file 7 — Source data [file 41467_2024_47886_MOESM7_ESM.zip › NCOMMS-23-54857A_Source data_Figure 2c.xlsx]

## Sheet: Figure 2c
Figure 2c
sample	ESCC-cfMeth Score	cohort	type2
EC_1	0.851852	Training cohort	ESCC/IEN
EC_3	0.729282	Training cohort	ESCC/IEN
EC_6	0.594059	Training cohort	ESCC/IEN
EC_7	0.519337	Training cohort	ESCC/IEN
EC_8	0.58011	Training cohort	ESCC/IEN
EC_9	0.537634	Training cohort	ESCC/IEN
EC_11	0.865169	Training cohort	ESCC/IEN
EC_17	0.689474	Training cohort	ESCC/IEN
EC_21	0.690608	Training cohort	ESCC/IEN
EC_24	0.585635	Training cohort	ESCC/IEN
EC_25	0.791444	Training cohort	ESCC/IEN
EC_26	0.747059	Training cohort	ESCC/IEN
EC_36	0.631016	Training cohort	ESCC/IEN
EC_37	0.517241	Training cohort	ESCC/IEN
EC_38	0.537313	Training cohort	ESCC/IEN
EC_39	0.711864	Training cohort	ESCC/IEN
EC_40	0.561798	Training cohort	ESCC/IEN
EC_43	0.470588	Training cohort	ESCC/IEN
EC_45	0.515464	Training cohort	ESCC/IEN
EC_47	0.646067	Training cohort	ESCC/IEN
EC_48	0.586592	Training cohort	ESCC/IEN
EC_50	0.564767	Training cohort	ESCC/IEN
EA013	0.486911	Training cohort	ESCC/IEN
EA014	0.779762	Training cohort	ESCC/IEN
EA015	0.491525	Training cohort	ESCC/IEN
EA017	0.581522	Training cohort	ESCC/IEN
EA018	0.533333	Training cohort	ESCC/IEN
EA019	0.619883	Training cohort	ESCC/IEN
EA020	0.539773	Training cohort	ESCC/IEN
EA022	0.610526	Training cohort	ESCC/IEN
EA023	0.563536	Training cohort	ESCC/IEN
EA025	0.587302	Training cohort	ESCC/IEN
EA026	0.55814	Training cohort	ESCC/IEN
EA027	0.583333	Training cohort	ESCC/IEN
EA031	0.700535	Training cohort	ESCC/IEN
EA032	0.544944	Training cohort	ESCC/IEN
EA034	0.536458	Training cohort	ESCC/IEN
EA043	0.570681	Training cohort	ESCC/IEN
EA047	0.515306	Training cohort	ESCC/IEN
EA048	0.651429	Training cohort	ESCC/IEN
EA049	0.426316	Training cohort	ESCC/IEN
EA050	0.613497	Training cohort	ESCC/IEN
EA053	0.545918	Training cohort	ESCC/IEN
EA055	0.577381	Training cohort	ESCC/IEN
EA056	0.488095	Training cohort	ESCC/IEN
EA057	0.406061	Training cohort	ESCC/IEN
EA058	0.685083	Training cohort	ESCC/IEN
EA063	0.735751	Training cohort	ESCC/IEN
EA068	0.359375	Training cohort	ESCC/IEN
EA071	0.440217	Training cohort	ESCC/IEN
EA072	0.568421	Training cohort	ESCC/IEN
EA074	0.517588	Training cohort	ESCC/IEN
EA077	0.530488	Training cohort	ESCC/IEN
EA081	0.502857	Training cohort	ESCC/IEN
EA082	0.489796	Training cohort	ESCC/IEN
EA087	0.370558	Training cohort	ESCC/IEN
EA091	0.610526	Training cohort	ESCC/IEN
EA093	0.55814	Training cohort	ESCC/IEN
EA098	0.65285	Training cohort	ESCC/IEN
EA099	0.475676	Training cohort	ESCC/IEN
EC_51	0.563218	Training cohort	ESCC/IEN
EC_52	0.714286	Training cohort	ESCC/IEN
EC_53	0.641026	Training cohort	ESCC/IEN
EC_54	0.635838	Training cohort	ESCC/IEN
EC_55	0.659794	Training cohort	ESCC/IEN
EA005	0.582888	Training cohort	ESCC/IEN
EA006	0.632184	Training cohort	ESCC/IEN
EA008	0.64497	Training cohort	ESCC/IEN
EA009	0.601124	Training cohort	ESCC/IEN
EA010	0.562162	Training cohort	ESCC/IEN
EA011	0.615385	Training cohort	ESCC/IEN
EA012	0.64881	Training cohort	ESCC/IEN
EA016	0.485876	Training cohort	ESCC/IEN
EA039	0.695652	Training cohort	ESCC/IEN
EA044	0.426136	Training cohort	ESCC/IEN
EA051	0.569149	Training cohort	ESCC/IEN
EA064	0.481481	Training cohort	ESCC/IEN
EA065	0.642857	Training cohort	ESCC/IEN
EA066	0.486486	Training cohort	ESCC/IEN
EA079	0.497382	Training cohort	ESCC/IEN
EA080	0.520619	Training cohort	ESCC/IEN
EA083	0.488764	Training cohort	ESCC/IEN
EA088	0.532258	Training cohort	ESCC/IEN
EA089	0.404624	Training cohort	ESCC/IEN
EA094	0.476923	Training cohort	ESCC/IEN
EA097	0.480769	Training cohort	ESCC/IEN
EA101	0.434066	Training cohort	ESCC/IEN
EA104	0.533708	Training cohort	ESCC/IEN
EA105	0.673913	Training cohort	ESCC/IEN
EA107	0.589109	Training cohort	ESCC/IEN
EA111	0.450549	Training cohort	ESCC/IEN
EA118	0.596859	Training cohort	ESCC/IEN
EA126	0.664835	Training cohort	ESCC/IEN
EA128	0.530726	Training cohort	ESCC/IEN
EA132	0.504902	Training cohort	ESCC/IEN
EA133	0.602339	Training cohort	ESCC/IEN
EA135	0.628713	Training cohort	ESCC/IEN
EA136	0.731183	Training cohort	ESCC/IEN
EA153	0.759036	Training cohort	ESCC/IEN
EA110	0.564246	Training cohort	ESCC/IEN
EA115	0.642857	Training cohort	ESCC/IEN
EA116	0.537037	Training cohort	ESCC/IEN
EA120	0.795699	Training cohort	ESCC/IEN
EA123	0.649215	Training cohort	ESCC/IEN
EA144	0.605911	Training cohort	ESCC/IEN
EA145	0.567164	Training cohort	ESCC/IEN
EA112	0.416667	Training cohort	ESCC/IEN
EA114	0.450867	Training cohort	ESCC/IEN
EA141	0.642512	Training cohort	ESCC/IEN
EA152	0.489247	Training cohort	ESCC/IEN
EC_5	0.497207	Training cohort	ESCC/IEN
EC_10	0.586387	Training cohort	ESCC/IEN
EC_13	0.663158	Training cohort	ESCC/IEN
EC_14	0.619565	Training cohort	ESCC/IEN
EC_20	0.632432	Training cohort	ESCC/IEN
EC_22	0.743017	Training cohort	ESCC/IEN
EC_23	0.670157	Training cohort	ESCC/IEN
EC_27	0.477528	Training cohort	ESCC/IEN
EC_29	0.508287	Training cohort	ESCC/IEN
EC_30	0.450262	Training cohort	ESCC/IEN
EC_33	0.576531	Training cohort	ESCC/IEN
EC_63	0.566845	Training cohort	ESCC/IEN
EC_64	0.651282	Training cohort	ESCC/IEN
EC_65	0.385417	Training cohort	ESCC/IEN
EC_67	0.535912	Training cohort	ESCC/IEN
EC_73	0.50289	Training cohort	ESCC/IEN
EC_74	0.408046	Training cohort	ESCC/IEN
EC_75	0.626437	Training cohort	ESCC/IEN
EC_70	0.672222	Training cohort	ESCC/IEN
EC_12	0.605263	Training cohort	ESCC/IEN
EC_18	0.650718	Training cohort	ESCC/IEN
EC_19	0.705556	Training cohort	ESCC/IEN
EC_31	0.689024	Training cohort	ESCC/IEN
EC_34	0.67027	Training cohort	ESCC/IEN
EC_35	0.561404	Training cohort	ESCC/IEN
EC_16	0.673575	Training cohort	ESCC/IEN
EC_56	0.378788	Training cohort	ESCC/IEN
EC_57	0.508287	Training cohort	ESCC/IEN
EC_58	0.420455	Training cohort	ESCC/IEN
EC_60	0.62234	Training cohort	ESCC/IEN
EC_62	0.433155	Training cohort	ESCC/IEN
EC_66	0.659686	Training cohort	ESCC/IEN
EC_68	0.57767	Training cohort	ESCC/IEN
EC_69	0.568306	Training cohort	ESCC/IEN
EC_71	0.560694	Training cohort	ESCC/IEN
EC_77	0.502591	Training cohort	ESCC/IEN
EA125	0.358289	Training cohort	ESCC/IEN
EA138	0.615764	Training cohort	ESCC/IEN
EA147	0.4375	Training cohort	ESCC/IEN
EA150	0.483871	Training cohort	ESCC/IEN
X10FLX	0.457317	Training cohort	HC
X11CZH	0.440217	Training cohort	HC
X14LH	0.325	Training cohort	HC
X15LHR	0.414773	Training cohort	HC
X16JLJ	0.385057	Training cohort	HC
X18CCY	0.448454	Training cohort	HC
X19KZT	0.403315	Training cohort	HC
X20ZJY	0.34104	Training cohort	HC
X21ZJF	0.418079	Training cohort	HC
X22WJY	0.48913	Training cohort	HC
X24JYQ	0.373563	Training cohort	HC
X28PBJ	0.422222	Training cohort	HC
X29ZJ	0.453552	Training cohort	HC
X2GAJ	0.358696	Training cohort	HC
X31CFC	0.559006	Training cohort	HC
X37LXP	0.470899	Training cohort	HC
X38ZJH	0.378531	Training cohort	HC
X39ZRH	0.550898	Training cohort	HC
X3HYS	0.387435	Training cohort	HC
X42CXD	0.604396	Training cohort	HC
X45DZ	0.422886	Training cohort	HC
X46ZDF	0.519774	Training cohort	HC
X47ZJL	0.405714	Training cohort	HC
X48LCH	0.415	Training cohort	HC
X4YJL	0.475936	Training cohort	HC
X5YL	0.478261	Training cohort	HC
X6JSH	0.385057	Training cohort	HC
X7ZHQ	0.401961	Training cohort	HC
X9LSQ	0.461538	Training cohort	HC
N58	0.38764	Training cohort	HC
N65	0.424084	Training cohort	HC
N113	0.516304	Training cohort	HC
N120	0.385965	Training cohort	HC
N61	0.443243	Training cohort	HC
N63	0.372222	Training cohort	HC
N64	0.36	Training cohort	HC
N71	0.426036	Training cohort	HC
N73	0.290323	Training cohort	HC
N74	0.292553	Training cohort	HC
N75	0.317708	Training cohort	HC
N77	0.257576	Training cohort	HC
N115	0.541237	Training cohort	HC
N122	0.456853	Training cohort	HC
N81	0.57732	Training cohort	HC
N91	0.430939	Training cohort	HC
N94	0.392857	Training cohort	HC
N99	0.40678	Training cohort	HC
N108	0.202186	Training cohort	HC
N124	0.408163	Training cohort	HC
N128	0.541237	Training cohort	HC
N132	0.383838	Training cohort	HC
N134	0.265896	Training cohort	HC
N137	0.28125	Training cohort	HC
N138	0.308511	Training cohort	HC
N139	0.486034	Training cohort	HC
N142	0.48913	Training cohort	HC
N146	0.468571	Training cohort	HC
N151	0.407821	Training cohort	HC
N152	0.363636	Training cohort	HC
N159	0.438776	Training cohort	HC
N175	0.395604	Training cohort	HC
N176	0.414773	Training cohort	HC
HAR38	0.467391	Training cohort	HC
HAR49	0.694581	Training cohort	HC
BCA0949	0.408805	Training cohort	HC
BCA1069	0.441989	Training cohort	HC
BCA1156	0.5	Training cohort	HC
HC03	0.427746	Training cohort	HC
HC17	0.48913	Training cohort	HC
HC26	0.435028	Training cohort	HC
HC65	0.388571	Training cohort	HC
HC68	0.318919	Training cohort	HC
HB03	0.497268	Training cohort	HC
HB04	0.393782	Training cohort	HC
HB07	0.357513	Training cohort	HC
HB09	0.395833	Training cohort	HC
HB12	0.478022	Training cohort	HC
HB18	0.352273	Training cohort	HC
HB22	0.48913	Training cohort	HC
HB24	0.461957	Training cohort	HC
HB25	0.4689	Training cohort	HC
HB26	0.410256	Training cohort	HC
HB27	0.40107	Training cohort	HC
HB30	0.357143	Training cohort	HC
HB31	0.527778	Training cohort	HC
HB33	0.178771	Training cohort	HC
HB34	0.52551	Training cohort	HC
HB38	0.396552	Training cohort	HC
HB45	0.384615	Training cohort	HC
HB49	0.394089	Training cohort	HC
HB52	0.472362	Training cohort	HC
HB53	0.443787	Training cohort	HC
HB54	0.316384	Training cohort	HC
HB56	0.327869	Training cohort	HC
HC75	0.395455	Training cohort	HC
N157	0.426829	Training cohort	HC
N158	0.557895	Training cohort	HC
N160	0.431579	Training cohort	HC
N161	0.457143	Training cohort	HC
N162	0.389831	Training cohort	HC
N163	0.252475	Training cohort	HC
N165	0.441624	Training cohort	HC
N166	0.394444	Training cohort	HC
N169	0.417112	Training cohort	HC
N170	0.331288	Training cohort	HC
N171	0.372881	Training cohort	HC
N172	0.436842	Training cohort	HC
N173	0.312821	Training cohort	HC
N174	0.463918	Training cohort	HC
N177	0.556757	Training cohort	HC
N178	0.331492	Training cohort	HC
N179	0.355556	Training cohort	HC
N180	0.430108	Training cohort	HC
N181	0.351648	Training cohort	HC
N182	0.340541	Training cohort	HC
N183	0.445026	Training cohort	HC
N185	0.351759	Training cohort	HC
N186	0.426901	Training cohort	HC
N187	0.308571	Training cohort	HC
N189	0.311111	Training cohort	HC
N190	0.542857	Training cohort	HC
N191	0.370588	Training cohort	HC
N192	0.268156	Training cohort	HC
N193	0.5	Training cohort	HC
N194	0.466667	Training cohort	HC
N195	0.405263	Training cohort	HC
N56	0.491979	Training cohort	HC
N67	0.328283	Training cohort	HC
N80	0.387283	Training cohort	HC
N86	0.21164	Training cohort	HC
N111	0.477011	Training cohort	HC
N116	0.383784	Training cohort	HC
N123	0.439394	Training cohort	HC
N125	0.369318	Training cohort	HC
N127	0.239583	Training cohort	HC
N129	0.473988	Training cohort	HC
N131	0.166667	Training cohort	HC
N133	0.288889	Training cohort	HC
N135	0.497143	Training cohort	HC
N140	0.388235	Training cohort	HC
N141	0.232558	Training cohort	HC
N143	0.305263	Training cohort	HC
N145	0.186441	Training cohort	HC
N149	0.321429	Training cohort	HC
N150	0.414773	Training cohort	HC
N154	0.346591	Training cohort	HC
N155	0.519608	Training cohort	HC
N156	0.240642	Training cohort	HC
N103	0.375691	Training cohort	HC
N104	0.497326	Training cohort	HC
SH03	0.322	External validation cohort	ESCC/IEN
SH05	0.396	External validation cohort	ESCC/IEN
SH07	0.59	External validation cohort	ESCC/IEN
SH08	0.712	External validation cohort	ESCC/IEN
SH10	0.572	External validation cohort	ESCC/IEN
SH11	0.392	External validation cohort	ESCC/IEN
SH12	0.542	External validation cohort	ESCC/IEN
SH15	0.706	External validation cohort	ESCC/IEN
SH18	0.602	External validation cohort	ESCC/IEN
SH23	0.718	External validation cohort	ESCC/IEN
SH26	0.588	External validation cohort	ESCC/IEN
SH30	0.588	External validation cohort	ESCC/IEN
SH35	0.578	External validation cohort	ESCC/IEN
SH36	0.46	External validation cohort	ESCC/IEN
SH06	0.592	External validation cohort	ESCC/IEN
SH09	0.526	External validation cohort	ESCC/IEN
SH13	0.708	External validation cohort	ESCC/IEN
SH17	0.66	External validation cohort	ESCC/IEN
SH19	0.556	External validation cohort	ESCC/IEN
SH20	0.622	External validation cohort	ESCC/IEN
SH25	0.432	External validation cohort	ESCC/IEN
SH28	0.726	External validation cohort	ESCC/IEN
SH29	0.75	External validation cohort	ESCC/IEN
SH32	0.684	External validation cohort	ESCC/IEN
SH33	0.522	External validation cohort	ESCC/IEN
SH34	0.534	External validation cohort	ESCC/IEN
SH37	0.64	External validation cohort	ESCC/IEN
SH38	0.448	External validation cohort	ESCC/IEN
SH39	0.548	External validation cohort	ESCC/IEN
SH40	0.546	External validation cohort	ESCC/IEN
N4	0.456	External validation cohort	HC
N7	0.318	External validation cohort	HC
N8	0.462	External validation cohort	HC
N14	0.434	External validation cohort	HC
N17	0.398	External validation cohort	HC
N18	0.258	External validation cohort	HC
N19	0.316	External validation cohort	HC
N20	0.43	External validation cohort	HC
N21	0.42	External validation cohort	HC
N22	0.29	External validation cohort	HC
N23	0.542	External validation cohort	HC
N24	0.512	External validation cohort	HC
N25	0.308	External validation cohort	HC
N28	0.448	External validation cohort	HC
N29	0.466	External validation cohort	HC
N31	0.444	External validation cohort	HC
N32	0.372	External validation cohort	HC
N33	0.426	External validation cohort	HC
N34	0.364	External validation cohort	HC
N35	0.388	External validation cohort	HC
N36	0.41	External validation cohort	HC
N37	0.32	External validation cohort	HC
N39	0.44	External validation cohort	HC
N40	0.308	External validation cohort	HC
N41	0.406	External validation cohort	HC
N42	0.534	External validation cohort	HC
N43	0.486	External validation cohort	HC
N45	0.406	External validation cohort	HC
N48	0.396	External validation cohort	HC
N51	0.484	External validation cohort	HC
EA021	0.654	Precancerous validation cohort	ESCC/IEN
EA029	0.6	Precancerous validation cohort	ESCC/IEN
EA030	0.574	Precancerous validation cohort	ESCC/IEN
EA033	0.598	Precancerous validation cohort	ESCC/IEN
EA037	0.658	Precancerous validation cohort	ESCC/IEN
EA042	0.652	Precancerous validation cohort	ESCC/IEN
EA052	0.688	Precancerous validation cohort	ESCC/IEN
EA060	0.686	Precancerous validation cohort	ESCC/IEN
EA069	0.494	Precancerous validation cohort	ESCC/IEN
EA085	0.57	Precancerous validation cohort	ESCC/IEN
EA090	0.498	Precancerous validation cohort	ESCC/IEN
EA096	0.616	Precancerous validation cohort	ESCC/IEN
EA007	0.632	Precancerous validation cohort	ESCC/IEN
EA028	0.402	Precancerous validation cohort	ESCC/IEN
EA035	0.634	Precancerous validation cohort	ESCC/IEN
EA036	0.746	Precancerous validation cohort	ESCC/IEN
EA038	0.644	Precancerous validation cohort	ESCC/IEN
EA054	0.58	Precancerous validation cohort	ESCC/IEN
EA061	0.658	Precancerous validation cohort	ESCC/IEN
EA062	0.698	Precancerous validation cohort	ESCC/IEN
EA067	0.64	Precancerous validation cohort	ESCC/IEN
EA073	0.646	Precancerous validation cohort	ESCC/IEN
EA084	0.566	Precancerous validation cohort	ESCC/IEN
EA086	0.54	Precancerous validation cohort	ESCC/IEN
EA092	0.588	Precancerous validation cohort	ESCC/IEN
EA095	0.588	Precancerous validation cohort	ESCC/IEN
EA100	0.578	Precancerous validation cohort	ESCC/IEN
EA122	0.688	Precancerous validation cohort	ESCC/IEN
EA127	0.648	Precancerous validation cohort	ESCC/IEN
EA130	0.614	Precancerous validation cohort	ESCC/IEN
EA137	0.466	Precancerous validation cohort	ESCC/IEN
EA151	0.714	Precancerous validation cohort	ESCC/IEN
EA103	0.508	Precancerous validation cohort	ESCC/IEN
EA109	0.536	Precancerous validation cohort	ESCC/IEN
EA117	0.68	Precancerous validation cohort	ESCC/IEN
EA139	0.746	Precancerous validation cohort	ESCC/IEN
EA140	0.648	Precancerous validation cohort	ESCC/IEN
EA143	0.51	Precancerous validation cohort	ESCC/IEN
EA106	0.592	Precancerous validation cohort	ESCC/IEN
EA108	0.556	Precancerous validation cohort	ESCC/IEN
EA119	0.456	Precancerous validation cohort	ESCC/IEN
EA131	0.456	Precancerous validation cohort	ESCC/IEN
EA134	0.646	Precancerous validation cohort	ESCC/IEN
EA148	0.504	Precancerous validation cohort	ESCC/IEN
EA154	0.388	Precancerous validation cohort	ESCC/IEN
EA113	0.444	Precancerous validation cohort	ESCC/IEN
EA121	0.33	Precancerous validation cohort	ESCC/IEN
EA124	0.49	Precancerous validation cohort	ESCC/IEN
EA146	0.616	Precancerous validation cohort	ESCC/IEN
EA149	0.434	Precancerous validation cohort	ESCC/IEN
N13	0.308	Precancerous validation cohort	HC
N16	0.354	Precancerous validation cohort	HC
N26	0.44	Precancerous validation cohort	HC
N27	0.464	Precancerous validation cohort	HC
N30	0.412	Precancerous validation cohort	HC
N38	0.462	Precancerous validation cohort	HC
N44	0.522	Precancerous validation cohort	HC
N46	0.494	Precancerous validation cohort	HC
N47	0.382	Precancerous validation cohort	HC
N49	0.57	Precancerous validation cohort	HC
N50	0.486	Precancerous validation cohort	HC
N52	0.354	Precancerous validation cohort	HC
N53	0.316	Precancerous validation cohort	HC
N54	0.566	Precancerous validation cohort	HC
N57	0.32	Precancerous validation cohort	HC
N59	0.32	Precancerous validation cohort	HC
N60	0.388	Precancerous validation cohort	HC
N62	0.462	Precancerous validation cohort	HC
N66	0.394	Precancerous validation cohort	HC
N68	0.622	Precancerous validation cohort	HC
N69	0.306	Precancerous validation cohort	HC
N72	0.39	Precancerous validation cohort	HC
N76	0.596	Precancerous validation cohort	HC
N78	0.322	Precancerous validation cohort	HC
N79	0.548	Precancerous validation cohort	HC
N82	0.55	Precancerous validation cohort	HC
N83	0.364	Precancerous validation cohort	HC
N84	0.354	Precancerous validation cohort	HC
N85	0.518	Precancerous validation cohort	HC
N87	0.274	Precancerous validation cohort	HC
N88	0.648	Precancerous validation cohort	HC
N89	0.458	Precancerous validation cohort	HC
N90	0.42	Precancerous validation cohort	HC
N92	0.498	Precancerous validation cohort	HC
N93	0.432	Precancerous validation cohort	HC
N96	0.482	Precancerous validation cohort	HC
N97	0.442	Precancerous validation cohort	HC
N102	0.364	Precancerous validation cohort	HC
N105	0.358	Precancerous validation cohort	HC
N106	0.466	Precancerous validation cohort	HC
N107	0.544	Precancerous validation cohort	HC
N109	0.364	Precancerous validation cohort	HC
N110	0.422	Precancerous validation cohort	HC
N117	0.454	Precancerous validation cohort	HC
N118	0.428	Precancerous validation cohort	HC
N119	0.506	Precancerous validation cohort	HC
N136	0.382	Precancerous validation cohort	HC
N144	0.312	Precancerous validation cohort	HC
N147	0.376	Precancerous validation cohort	HC
N153	0.438	Precancerous validation cohort	HC
